# Supplementary material for: Transcriptomic insights into the shift of trophic strategies in mixotrophic dinoflagellate Lepidodinium in the warming ocean
Source: ISME Commun. 2024 Jun 19;4(1):ycae087. doi: 10.1093/ismeco/ycae087 (PMC11247192; doi:10.1093/ismeco/ycae087)
Supplement: Table_S1_ycae087 [file table_s1_ycae087.xlsx]

## Sheet: Table_S1
Table S1. Annotation results of Lepidodinium sp. transcriptome in different databases.
Gene ID	KEGG ID	KEGG Description	TransportDB2 ID	TransportDB2 Description	Swissprot ID	Swissprot Description	Pfam ID	Pfam Description	COG ID	COG Description	QuickGO Product ID	QuickGO Symbol	QuickGO Qualifier	GO Term	GO Description
TRINITY_DN405311_c0_g1_i1.p1	K00002	AKR1A1, adh; alcohol dehydrogenase (NADP+) [EC:1.1.1.2]	null	null	Q0PGJ6.1	RecName: Full=NADPH-dependent aldo-keto reductase, chloroplastic; Short=AtChlAKR; AltName: Full=Aldo-keto reductase family 4 member C9 [Arabidopsis thaliana]	PF00248.23	Aldo/keto reductase family	WP_014021535_1	aldo/keto reductase [Cyclobacterium marinum]	null	null	null	null	null
TRINITY_DN462195_c0_g1_i2.p1	K00003	hom; homoserine dehydrogenase [EC:1.1.1.3]	null	null	Q58997.1	RecName: Full=Homoserine dehydrogenase; Short=HDH [Methanocaldococcus jannaschii DSM 2661]	PF00742.21	Homoserine dehydrogenase	WP_013561128_1	homoserine dehydrogenase [Anaerolinea thermophila]	null	null	null	null	null
TRINITY_DN119309_c0_g1_i2.p1	K00006	GPD1; glycerol-3-phosphate dehydrogenase (NAD+) [EC:1.1.1.8]	null	null	Q949Q0.1	RecName: Full=Glycerol-3-phosphate dehydrogenase [NAD(+)] 2, chloroplastic; AltName: Full=Protein SUPPRESSOR OF FATTY ACID DESATURASE DEFICIENCY 1; Flags: Precursor [Arabidopsis thaliana]	PF07479.16	NAD-dependent glycerol-3-phosphate dehydrogenase C-terminus	WP_096376456_1	NAD(P)-dependent glycerol-3-phosphate dehydrogenase [Lysobacter enzymogenes]	null	null	null	null	null
TRINITY_DN133966_c0_g2_i2.p1	K00008	SORD, gutB; L-iditol 2-dehydrogenase [EC:1.1.1.14]	null	null	Q06004.3	RecName: Full=Sorbitol dehydrogenase; Short=SDH; AltName: Full=Glucitol dehydrogenase; AltName: Full=L-iditol 2-dehydrogenase; AltName: Full=Polyol dehydrogenase; AltName: Full=Xylitol dehydrogenase [Bacillus subtilis subsp. subtilis str. 168]	PF01041.19	DegT/DnrJ/EryC1/StrS aminotransferase family	WP_011687075_1	alcohol dehydrogenase [Candidatus Solibacter usitatus]	null	null	null	null	null
TRINITY_DN88_c1_g1_i3.p1	K00010	iolG; myo-inositol 2-dehydrogenase / D-chiro-inositol 1-dehydrogenase [EC:1.1.1.18 1.1.1.369]	null	null	Q9WYP5.1	RecName: Full=Myo-inositol 2-dehydrogenase [Thermotoga maritima MSB8]	PF02894.19	Oxidoreductase family, C-terminal alpha/beta domain	NP_420109_1	myo-inositol 2-dehydrogenase [Caulobacter crescentus CB15]	null	null	null	null	null
TRINITY_DN215515_c0_g1_i1.p1	K00011	AKR1B; aldehyde reductase [EC:1.1.1.21]	null	null	Q3ZCJ2.1	RecName: Full=Aldo-keto reductase family 1 member A1; AltName: Full=Alcohol dehydrogenase [NADP(+)]; AltName: Full=Aldehyde reductase; AltName: Full=Glucuronate reductase; AltName: Full=Glucuronolactone reductase [Bos taurus]	PF00248.23	Aldo/keto reductase family	WP_011589688_1	MULTISPECIES: aldo/keto reductase [Alcanivorax]	null	null	null	null	null
TRINITY_DN3615_c0_g3_i1.p1	K00012	UGDH, ugd; UDPglucose 6-dehydrogenase [EC:1.1.1.22]	null	null	Q96558.1	RecName: Full=UDP-glucose 6-dehydrogenase 1; Short=UDP-Glc dehydrogenase 1; Short=UDP-GlcDH 1; Short=UDPGDH 1; AltName: Full=Gm-UGD1 [Glycine max]	PF03721.16	UDP-glucose/GDP-mannose dehydrogenase family, NAD binding domain	WP_009513581_1	UDP-glucose 6-dehydrogenase [Opitutaceae bacterium TAV5]	null	null	null	null	null
TRINITY_DN475404_c0_g1_i1.p1	K00018	hprA; glycerate dehydrogenase [EC:1.1.1.29]	null	null	C0CMQ8.1	RecName: Full=Hydroxypyruvate reductase [Blautia hydrogenotrophica DSM 10507]	PF00389.32	D-isomer specific 2-hydroxyacid dehydrogenase, catalytic domain	WP_111741357_1	D-2-hydroxyacid dehydrogenase [Leminorella richardii]	null	null	null	null	null
TRINITY_DN224505_c0_g1_i2.p1	K00019	E1.1.1.30, bdh; 3-hydroxybutyrate dehydrogenase [EC:1.1.1.30]	null	null	Q9X6U2.2	RecName: Full=D-beta-hydroxybutyrate dehydrogenase; Short=BDH; AltName: Full=3-hydroxybutyrate dehydrogenase; Short=3-HBDH [Cupriavidus necator H16]	PF13561.8	Enoyl-(Acyl carrier protein) reductase	NP_250693_1	3-hydroxybutyrate dehydrogenase [Pseudomonas aeruginosa PAO1]	null	null	null	null	null
TRINITY_DN15582_c0_g1_i1.p1	K00020	HIBADH, mmsB; 3-hydroxyisobutyrate dehydrogenase [EC:1.1.1.31]	null	null	F4I907.1	RecName: Full=Glyoxylate/succinic semialdehyde reductase 2, chloroplastic; Short=AtGLYR2; Short=AtGR2; Short=SSA reductase 2; Flags: Precursor [Arabidopsis thaliana]	PF03446.17	NAD binding domain of 6-phosphogluconate dehydrogenase	WP_011736065_1	NAD(P)-dependent oxidoreductase [Pelobacter propionicus]	null	null	null	null	null
TRINITY_DN224692_c0_g1_i1.p1	K00024	mdh; malate dehydrogenase [EC:1.1.1.37]	null	null	null	null	PF00056.25	lactate/malate dehydrogenase, NAD binding domain	WP_088428994_1	malate dehydrogenase [Halomicronema hongdechloris]	null	null	null	null	null
TRINITY_DN4147_c1_g1_i2.p1	K00025	MDH1; malate dehydrogenase [EC:1.1.1.37]	null	null	Q5ZME2.1	RecName: Full=Malate dehydrogenase, cytoplasmic; AltName: Full=Cytosolic malate dehydrogenase [Gallus gallus]	PF02866.20	lactate/malate dehydrogenase, alpha/beta C-terminal domain	WP_104936240_1	malate dehydrogenase [Desulfobulbus sp. ORNL]	null	null	null	null	null
TRINITY_DN87198_c0_g1_i1.p1	K00026	MDH2; malate dehydrogenase [EC:1.1.1.37]	null	null	P19446.1	RecName: Full=Malate dehydrogenase, glyoxysomal; Flags: Precursor [Citrullus lanatus]	PF00056.25	lactate/malate dehydrogenase, NAD binding domain	WP_011233733_1	malate dehydrogenase [Idiomarina loihiensis]	null	null	null	null	null
TRINITY_DN415124_c0_g1_i1.p1	K00029	E1.1.1.40, maeB; malate dehydrogenase (oxaloacetate-decarboxylating)(NADP+) [EC:1.1.1.40]	null	null	P13697.2	RecName: Full=NADP-dependent malic enzyme; Short=NADP-ME; AltName: Full=Malic enzyme 1 [Rattus norvegicus]	PF00390.21	Malic enzyme, N-terminal domain	WP_012376101_1	NAD-dependent malic enzyme [Opitutus terrae]	null	null	null	null	null
TRINITY_DN15670_c1_g3_i1.p1	K00030	IDH3; isocitrate dehydrogenase (NAD+) [EC:1.1.1.41]	null	null	Q9VWH4.1	RecName: Full=Probable isocitrate dehydrogenase [NAD] subunit alpha, mitochondrial; AltName: Full=Isocitric dehydrogenase subunit alpha; AltName: Full=NAD(+)-specific ICDH subunit alpha; Flags: Precursor [Drosophila melanogaster]	PF00180.22	Isocitrate/isopropylmalate dehydrogenase	YP_001252963_1	isocitrate/isopropylmalate family dehydrogenase [Clostridium botulinum A str. ATCC 3502]	null	null	null	null	null
TRINITY_DN27461_c2_g1_i1.p1	K00031	IDH1, IDH2, icd; isocitrate dehydrogenase [EC:1.1.1.42]	null	null	P16100.5	RecName: Full=Isocitrate dehydrogenase [NADP]; Short=IDH; AltName: Full=Oxalosuccinate decarboxylase [Azotobacter vinelandii]	PF03971.16	Monomeric isocitrate dehydrogenase	WP_046309149_1	NADP-dependent isocitrate dehydrogenase [Pontibacter korlensis]	null	null	null	null	null
TRINITY_DN35620_c0_g1_i2.p1	K00033	PGD, gnd, gntZ; 6-phosphogluconate dehydrogenase [EC:1.1.1.44 1.1.1.343]	null	null	P31072.1	RecName: Full=6-phosphogluconate dehydrogenase, decarboxylating [Trypanosoma brucei brucei]	PF00393.21	6-phosphogluconate dehydrogenase, C-terminal domain	WP_007953722_1	phosphogluconate dehydrogenase (NADP(+)-dependent, decarboxylating) [Pelosinus fermentans]	null	null	null	null	null
TRINITY_DN46822_c0_g1_i1.p1	K00034	gdh; glucose 1-dehydrogenase [EC:1.1.1.47]	null	null	Q5HPW0.1	RecName: Full=3-oxoacyl-[acyl-carrier-protein] reductase FabG; AltName: Full=3-ketoacyl-acyl carrier protein reductase; AltName: Full=Beta-Ketoacyl-acyl carrier protein reductase; AltName: Full=Beta-ketoacyl-ACP reductase [Staphylococcus epidermidis RP62A]_x0001_Q8CPI3.1 RecName: Full=3-oxoacyl-[acyl-carrier-protein] reductase FabG; AltName: Full=3-ketoacyl-acyl carrier protein reductase; AltName…	PF13561.8	Enoyl-(Acyl carrier protein) reductase	WP_077026341_1	3-oxoacyl-ACP reductase [Fuerstia marisgermanicae]	null	null	null	null	null
TRINITY_DN35276_c0_g1_i3.p1	K00036	G6PD, zwf; glucose-6-phosphate 1-dehydrogenase [EC:1.1.1.49 1.1.1.363]	null	null	P41764.2	RecName: Full=Glucose-6-phosphate 1-dehydrogenase; Short=G6PD [Aspergillus nidulans FGSC A4]	PF02781.18	Glucose-6-phosphate dehydrogenase, C-terminal domain	WP_014393759_1	glucose-6-phosphate dehydrogenase [Corallococcus coralloides]	A0A821XJQ3	XPS770_LOCUS30386	located_in	GO:0005765	lysosomal membrane
TRINITY_DN22070_c0_g2_i1.p1	K00045	E1.1.1.67, mtlK; mannitol 2-dehydrogenase [EC:1.1.1.67]	null	null	Q0UEB6.1	RecName: Full=Mannitol 2-dehydrogenase; Short=M2DH; Short=MDH [Parastagonospora nodorum SN15]	PF01232.25	Mannitol dehydrogenase Rossmann domain	WP_015749080_1	mannitol dehydrogenase family protein [Nakamurella multipartita]	null	null	null	null	null
TRINITY_DN134575_c0_g1_i2.p1	K00058	serA, PHGDH; D-3-phosphoglycerate dehydrogenase / 2-oxoglutarate reductase [EC:1.1.1.95 1.1.1.399]	null	null	O27051.1	RecName: Full=D-3-phosphoglycerate dehydrogenase; Short=PGDH [Methanothermobacter thermautotrophicus str. Delta H]	PF00389.32	D-isomer specific 2-hydroxyacid dehydrogenase, catalytic domain	WP_014008397_1	3-phosphoglycerate dehydrogenase [Collimonas fungivorans]	null	null	null	null	null
TRINITY_DN261110_c0_g1_i1.p1	K00059	fabG, OAR1; 3-oxoacyl-[acyl-carrier protein] reductase [EC:1.1.1.100]	null	null	Q9KQH7.2	RecName: Full=3-oxoacyl-[acyl-carrier-protein] reductase FabG; AltName: Full=3-ketoacyl-acyl carrier protein reductase; AltName: Full=Beta-Ketoacyl-acyl carrier protein reductase; AltName: Full=Beta-ketoacyl-ACP reductase [Vibrio cholerae O1 biovar El Tor str. N16961]	PF13561.8	Enoyl-(Acyl carrier protein) reductase	WP_053820540_1	3-oxoacyl-ACP reductase FabG [Candidatus Thioglobus singularis]	null	null	null	null	null
TRINITY_DN324465_c0_g1_i1.p1	K00060	tdh; threonine 3-dehydrogenase [EC:1.1.1.103]	null	null	P59410.1	RecName: Full=L-threonine 3-dehydrogenase; Short=TDH [Vibrio parahaemolyticus RIMD 2210633]	PF00107.28	Zinc-binding dehydrogenase	NP_801019_1	L-threonine 3-dehydrogenase [Vibrio parahaemolyticus RIMD 2210633]	null	null	null	null	null
TRINITY_DN211559_c0_g1_i1.p1	K00064	E1.1.1.122; D-threo-aldose 1-dehydrogenase [EC:1.1.1.122]	null	null	Q76KC2.3	RecName: Full=Pyridoxal 4-dehydrogenase [Microbacterium luteolum]	PF00248.23	Aldo/keto reductase family	WP_088921943_1	aldo/keto reductase [Granulosicoccus antarcticus]	null	null	null	null	null
TRINITY_DN34659_c0_g1_i1.p1	K00074	paaH, hbd, fadB, mmgB; 3-hydroxybutyryl-CoA dehydrogenase [EC:1.1.1.157]	null	null	Q45223.1	RecName: Full=3-hydroxybutyryl-CoA dehydrogenase; AltName: Full=Beta-hydroxybutyryl-CoA dehydrogenase; Short=BHBD [Bradyrhizobium diazoefficiens USDA 110]	PF02737.20	3-hydroxyacyl-CoA dehydrogenase, NAD binding domain	WP_111337528_1	3-hydroxybutyryl-CoA dehydrogenase [Bradymonas sediminis]	null	null	null	null	null
TRINITY_DN58438_c0_g1_i1.p1	K00077	panE, apbA; 2-dehydropantoate 2-reductase [EC:1.1.1.169]	null	null	Q91V76.1	RecName: Full=Ester hydrolase C11orf54 homolog [Mus musculus]	PF08925.13	Domain of Unknown Function (DUF1907)	WP_013045792_1	ketopantoate reductase family protein [Candidatus Puniceispirillum marinum]	null	null	null	null	null
TRINITY_DN138344_c0_g1_i1.p1	K00078	DHDH; dihydrodiol dehydrogenase / D-xylose 1-dehydrogenase (NADP) [EC:1.3.1.20 1.1.1.179]	null	null	Q6DF30.1	RecName: Full=Trans-1,2-dihydrobenzene-1,2-diol dehydrogenase; AltName: Full=D-xylose 1-dehydrogenase; AltName: Full=D-xylose-NADP dehydrogenase; AltName: Full=Dimeric dihydrodiol dehydrogenase [Xenopus tropicalis]	PF01408.24	Oxidoreductase family, NAD-binding Rossmann fold	WP_011958591_1	gfo/Idh/MocA family oxidoreductase [Roseiflexus sp. RS-1]	null	null	null	null	null
TRINITY_DN140865_c0_g1_i1.p1	K00079	CBR1; carbonyl reductase 1 [EC:1.1.1.184 1.1.1.189 1.1.1.197]	null	null	P48758.3	RecName: Full=Carbonyl reductase [NADPH] 1; AltName: Full=15-hydroxyprostaglandin dehydrogenase [NADP(+)]; AltName: Full=20-beta-hydroxysteroid dehydrogenase; AltName: Full=NADPH-dependent carbonyl reductase 1; AltName: Full=Prostaglandin 9-ketoreductase; Short=PG-9-KR; AltName: Full=Prostaglandin-E(2) 9-reductase [Mus musculus]	PF00106.27	short chain dehydrogenase	APR84722_1	short chain dehydrogenase [Minicystis rosea]	null	null	null	null	null
TRINITY_DN24183_c0_g1_i1.p1	K00088	IMPDH, guaB; IMP dehydrogenase [EC:1.1.1.205]	null	null	Q5RGV1.1	RecName: Full=Inosine-5'-monophosphate dehydrogenase 1b; Short=IMP dehydrogenase 1b; Short=IMPD 1b; Short=IMPDH 1b [Danio rerio]	PF00478.27	IMP dehydrogenase / GMP reductase domain	WP_012388264_1	IMP dehydrogenase [Leptospira biflexa]	null	null	null	null	null
TRINITY_DN25836_c0_g2_i1.p1	K00099	dxr; 1-deoxy-D-xylulose-5-phosphate reductoisomerase [EC:1.1.1.267]	null	null	B7KAT5.1	RecName: Full=1-deoxy-D-xylulose 5-phosphate reductoisomerase; Short=DXP reductoisomerase; AltName: Full=1-deoxyxylulose-5-phosphate reductoisomerase; AltName: Full=2-C-methyl-D-erythritol 4-phosphate synthase [Gloeothece citriformis PCC 7424]	PF02733.19	Dak1 domain	WP_015142023_1	1-deoxy-D-xylulose-5-phosphate reductoisomerase [Pleurocapsa minor]	null	null	null	null	null
TRINITY_DN36502_c0_g1_i1.p1	K00101	lldD; L-lactate dehydrogenase (cytochrome) [EC:1.1.2.3]	null	null	P09437.2	RecName: Full=Cytochrome b2, mitochondrial; AltName: Full=L-lactate dehydrogenase [Cytochrome]; AltName: Full=L-lactate ferricytochrome C oxidoreductase; Short=L-LCR; Flags: Precursor [Wickerhamomyces anomalus]	PF01070.20	FMN-dependent dehydrogenase	WP_012825357_1	alpha-hydroxy-acid oxidizing protein [Haliangium ochraceum]	null	null	null	null	null
TRINITY_DN391702_c0_g1_i1.p1	K00102	LDHD, dld; D-lactate dehydrogenase (cytochrome) [EC:1.1.2.4]	null	null	Q7TNG8.1	RecName: Full=Probable D-lactate dehydrogenase, mitochondrial; Short=DLD; Short=Lactate dehydrogenase D; Flags: Precursor [Mus musculus]	PF02913.21	FAD linked oxidases, C-terminal domain	WP_041228114_1	FAD-binding protein [Cupriavidus necator]	null	null	null	null	null
TRINITY_DN136887_c0_g2_i1.p1	K00106	XDH; xanthine dehydrogenase/oxidase [EC:1.17.1.4 1.17.3.2]	null	null	Q7G9P4.1	RecName: Full=Abscisic-aldehyde oxidase; AltName: Full=Aldehyde oxidase 3; Short=AO-3; Short=AtAO-3; Short=AtAO4; AltName: Full=Indole-3-acetaldehyde oxidase; Short=IAA oxidase [Arabidopsis thaliana]	PF02738.20	Molybdopterin-binding domain of aldehyde dehydrogenase	WP_015243887_1	xanthine dehydrogenase molybdopterin-binding subunit B [Singulisphaera acidiphila]	null	null	null	null	null
TRINITY_DN261538_c0_g1_i1.p1	K00108	betA, CHDH; choline dehydrogenase [EC:1.1.99.1]	null	null	Q9WWW2.1	RecName: Full=Alcohol dehydrogenase [acceptor] [Pseudomonas putida]	PF00732.21	GMC oxidoreductase	WP_084208359_1	choline dehydrogenase [Cobetia marina]	null	null	null	null	null
TRINITY_DN7483_c1_g1_i1.p1	K00121	frmA, ADH5, adhC; S-(hydroxymethyl)glutathione dehydrogenase / alcohol dehydrogenase [EC:1.1.1.284 1.1.1.1]	null	null	P79896.1	RecName: Full=Alcohol dehydrogenase class-3; AltName: Full=Alcohol dehydrogenase class-III; AltName: Full=Glutathione-dependent formaldehyde dehydrogenase; Short=FALDH; Short=FDH; Short=GSH-FDH; AltName: Full=S-(hydroxymethyl)glutathione dehydrogenase [Sparus aurata]	PF08240.14	Alcohol dehydrogenase GroES-like domain	WP_106701920_1	S-(hydroxymethyl)glutathione dehydrogenase/class III alcohol dehydrogenase [Ottowia oryzae]	null	null	null	null	null
TRINITY_DN9357_c0_g1_i1.p1	K00128	ALDH; aldehyde dehydrogenase (NAD+) [EC:1.2.1.3]	null	null	Q9SU63.1	RecName: Full=Aldehyde dehydrogenase family 2 member B4, mitochondrial; Short=ALDH2a; Flags: Precursor [Arabidopsis thaliana]	PF00171.24	Aldehyde dehydrogenase family	WP_010034539_1	aldehyde dehydrogenase family protein [Gemmata obscuriglobus]	null	null	null	null	null
TRINITY_DN98974_c0_g2_i1.p1	K00130	betB, gbsA; betaine-aldehyde dehydrogenase [EC:1.2.1.8]	null	null	Q9S795.1	RecName: Full=Betaine aldehyde dehydrogenase 1, chloroplastic; Short=BADH; AltName: Full=Aldehyde dehydrogenase family 10 member A8; Flags: Precursor [Arabidopsis thaliana]	PF00171.24	Aldehyde dehydrogenase family	WP_058719638_1	aldehyde dehydrogenase [Paucibacter sp. KCTC 42545]	null	null	null	null	null
TRINITY_DN98354_c0_g3_i3.p1	K00134	GAPDH, gapA; glyceraldehyde 3-phosphate dehydrogenase (phosphorylating) [EC:1.2.1.12]	null	null	P46226.3	RecName: Full=Triosephosphate isomerase, cytosolic; Short=TIM; Short=Triose-phosphate isomerase [Secale cereale]	PF00121.20	Triosephosphate isomerase	WP_094995858_1	triose-phosphate isomerase [Maribacter sp. B1]	null	null	null	null	null
TRINITY_DN2479_c0_g1_i3.p1	K00135	gabD; succinate-semialdehyde dehydrogenase / glutarate-semialdehyde dehydrogenase [EC:1.2.1.16 1.2.1.79 1.2.1.20]	null	null	P25526.1	RecName: Full=Succinate-semialdehyde dehydrogenase [NADP(+)] GabD; Short=SSDH; AltName: Full=Glutarate-semialdehyde dehydrogenase [Escherichia coli K-12]	PF00171.24	Aldehyde dehydrogenase family	WP_082897198_1	aldehyde dehydrogenase family protein [Thalassotalea crassostreae]	null	null	null	null	null
TRINITY_DN3181_c0_g1_i2.p1	K00140	mmsA, iolA, ALDH6A1; malonate-semialdehyde dehydrogenase (acetylating) / methylmalonate-semialdehyde dehydrogenase [EC:1.2.1.18 1.2.1.27]	null	null	Q17M80.1	RecName: Full=Probable methylmalonate-semialdehyde dehydrogenase [acylating], mitochondrial; Short=MMSDH; Short=Malonate-semialdehyde dehydrogenase [acylating]; Flags: Precursor [Aedes aegypti]	PF00171.24	Aldehyde dehydrogenase family	WP_014087834_1	methylmalonate-semialdehyde dehydrogenase (CoA acylating) [Pseudogulbenkiania sp. NH8B]	null	null	null	null	null
TRINITY_DN31921_c0_g1_i2.p1	K00145	argC; N-acetyl-gamma-glutamyl-phosphate reductase [EC:1.2.1.38]	null	null	B8H555.1	RecName: Full=N-acetyl-gamma-glutamyl-phosphate reductase; Short=AGPR; AltName: Full=N-acetyl-glutamate semialdehyde dehydrogenase; Short=NAGSA dehydrogenase [Caulobacter vibrioides NA1000]_x0001_Q9A8H5.1 RecName: Full=N-acetyl-gamma-glutamyl-phosphate reductase; Short=AGPR; AltName: Full=N-acetyl-glutamate semialdehyde dehydrogenase; Short=NAGSA dehydrogenase [Caulobacter vibrioides CB15]	PF01118.26	Semialdehyde dehydrogenase, NAD binding domain	WP_014744461_1	N-acetyl-gamma-glutamyl-phosphate reductase [Tistrella mobilis]	null	null	null	null	null
TRINITY_DN30733_c0_g2_i1.p1	K00147	proA; glutamate-5-semialdehyde dehydrogenase [EC:1.2.1.41]	null	null	B0TBV8.1	RecName: Full=Gamma-glutamyl phosphate reductase; Short=GPR; AltName: Full=Glutamate-5-semialdehyde dehydrogenase; AltName: Full=Glutamyl-gamma-semialdehyde dehydrogenase; Short=GSA dehydrogenase [Heliobacterium modesticaldum Ice1]	PF00171.24	Aldehyde dehydrogenase family	WP_041373782_1	glutamate-5-semialdehyde dehydrogenase [Phenylobacterium zucineum]	null	null	null	null	null
TRINITY_DN31583_c0_g1_i6.p1	K00154	E1.2.1.68; coniferyl-aldehyde dehydrogenase [EC:1.2.1.68]	null	null	Q8W033.2	RecName: Full=Aldehyde dehydrogenase family 3 member I1, chloroplastic; Short=AtALDH3; Short=Ath-ALDH3; Flags: Precursor [Arabidopsis thaliana]	PF00171.24	Aldehyde dehydrogenase family	WP_045074213_1	aldehyde dehydrogenase family protein [Psychromicrobium lacuslunae]	null	null	null	null	null
TRINITY_DN62700_c0_g1_i1.p1	K00162	PDHB, pdhB; pyruvate dehydrogenase E1 component beta subunit [EC:1.2.4.1]	null	null	Q86HX0.1	RecName: Full=Pyruvate dehydrogenase E1 component subunit beta, mitochondrial; Short=PDHE1-B; Flags: Precursor [Dictyostelium discoideum]	PF02779.26	Transketolase, pyrimidine binding domain	YP_426967_1	pyruvate dehydrogenase subunit beta [Rhodospirillum rubrum ATCC 11170]	null	null	null	null	null
TRINITY_DN107184_c0_g2_i1.p1	K00164	OGDH, sucA; 2-oxoglutarate dehydrogenase E1 component [EC:1.2.4.2]	null	null	A6WXF0.1	RecName: Full=2-oxoglutarate dehydrogenase E1 component; AltName: Full=Alpha-ketoglutarate dehydrogenase [Ochrobactrum anthropi ATCC 49188]	PF00676.22	Dehydrogenase E1 component	WP_019402729_1	MULTISPECIES: 2-oxoglutarate dehydrogenase E1 component [Chelatococcus]	null	null	null	null	null
TRINITY_DN13881_c0_g1_i1.p1	K00166	BCKDHA, bkdA1; 2-oxoisovalerate dehydrogenase E1 component alpha subunit [EC:1.2.4.4]	null	null	Q54M22.1	RecName: Full=2-oxoisovalerate dehydrogenase subunit alpha, mitochondrial; AltName: Full=Branched-chain alpha-keto acid dehydrogenase E1 component alpha chain; Short=BCKDE1A; Short=BCKDH E1-alpha; Flags: Precursor [Dictyostelium discoideum]	PF00676.22	Dehydrogenase E1 component	NP_717929_1	3-methyl-2-oxobutanoate dehydrogenase complex E1 component alpha subunit BkdA1 [Shewanella oneidensis MR-1]	null	null	null	null	null
TRINITY_DN56454_c0_g1_i1.p1	K00167	BCKDHB, bkdA2; 2-oxoisovalerate dehydrogenase E1 component beta subunit [EC:1.2.4.4]	null	null	Q55FN7.1	RecName: Full=2-oxoisovalerate dehydrogenase subunit beta, mitochondrial; AltName: Full=3-methyl-2-oxobutanoate dehydrogenase; AltName: Full=Branched-chain alpha-keto acid dehydrogenase E1 component beta chain; Short=BCKDE1B; Short=BCKDH E1-beta; Flags: Precursor [Dictyostelium discoideum]	PF02779.26	Transketolase, pyrimidine binding domain	WP_084209720_1	alpha-ketoacid dehydrogenase subunit beta [Cobetia marina]	null	null	null	null	null
TRINITY_DN12666_c1_g1_i2.p2	K00207	DPYD; dihydropyrimidine dehydrogenase (NADP+) [EC:1.3.1.2]	null	null	Q55FT1.1	RecName: Full=Dihydropyrimidine dehydrogenase [NADP(+)]; Short=DHPDHase; Short=DPD; AltName: Full=Dihydrothymine dehydrogenase; AltName: Full=Dihydrouracil dehydrogenase [Dictyostelium discoideum]	PF14697.8	4Fe-4S dicluster domain	WP_012554193_1	NAD-dependent dihydropyrimidine dehydrogenase subunit PreA [Gluconacetobacter diazotrophicus]	null	null	null	null	null
TRINITY_DN1763_c0_g1_i2.p1	K00208	fabI; enoyl-[acyl-carrier protein] reductase I [EC:1.3.1.9 1.3.1.10]	null	null	Q9SLA8.1	RecName: Full=Enoyl-[acyl-carrier-protein] reductase [NADH], chloroplastic; Short=ENR; AltName: Full=NADH-dependent enoyl-ACP reductase 1; AltName: Full=Protein MOSAIC DEATH 1; Flags: Precursor [Arabidopsis thaliana]	PF13561.8	Enoyl-(Acyl carrier protein) reductase	WP_041418840_1	enoyl-[acyl-carrier-protein] reductase [Simkania negevensis]	null	null	null	null	null
TRINITY_DN3976_c0_g4_i1.p1	K00215	dapB; 4-hydroxy-tetrahydrodipicolinate reductase [EC:1.17.1.8]	null	null	Q67W29.1	RecName: Full=Probable 4-hydroxy-tetrahydrodipicolinate reductase 1, chloroplastic; Short=HTPA reductase 1; Flags: Precursor [Oryza sativa Japonica Group]	PF03971.16	Monomeric isocitrate dehydrogenase	WP_014545090_1	dihydrodipicolinate reductase [Fibrobacter succinogenes]	null	null	null	null	null
TRINITY_DN87986_c1_g1_i1.p1	K00218	por; protochlorophyllide reductase [EC:1.3.1.33]	null	null	Q01289.1	RecName: Full=Protochlorophyllide reductase, chloroplastic; Short=PCR; AltName: Full=NADPH-protochlorophyllide oxidoreductase; Short=POR; Flags: Precursor [Pisum sativum]	PF00106.27	short chain dehydrogenase	WP_041384369_1	NADPH-protochlorophyllide oxidoreductase [Prochlorococcus marinus]	null	null	null	null	null
TRINITY_DN26311_c0_g1_i1.p1	K00223	ERG4; Delta24(24(1))-sterol reductase [EC:1.3.1.71]	null	null	P25340.2	RecName: Full=Delta(24(24(1)))-sterol reductase; AltName: Full=C-24(28) sterol reductase; AltName: Full=Sterol Delta(24(28))-reductase [Saccharomyces cerevisiae S288C]	PF01222.19	Ergosterol biosynthesis ERG4/ERG24 family	WP_014147797_1	delta(14)-sterol reductase [Methylomicrobium alcaliphilum]	null	null	null	null	null
TRINITY_DN69677_c0_g1_i1.p1	K00226	pyrD; dihydroorotate dehydrogenase (fumarate) [EC:1.3.98.1]	null	null	null	null	null	null	null	null	null	null	null	null	null
TRINITY_DN322150_c0_g1_i1.p1	K00227	SC5DL, ERG3; Delta7-sterol 5-desaturase [EC:1.14.19.20]	null	null	null	null	PF04116.15	Fatty acid hydroxylase superfamily	WP_088917332_1	sterol desaturase family protein [Granulosicoccus antarcticus]	null	null	null	null	null
TRINITY_DN387411_c0_g1_i1.p1	K00228	CPOX, hemF; coproporphyrinogen III oxidase [EC:1.3.3.3]	null	null	null	null	PF01218.20	Coproporphyrinogen III oxidase	WP_012827901_1	coproporphyrinogen III oxidase [Haliangium ochraceum]	null	null	null	null	null
TRINITY_DN86353_c0_g1_i1.p1	K00231	PPOX, hemY; protoporphyrinogen/coproporphyrinogen III oxidase [EC:1.3.3.4 1.3.3.15]	null	null	Q9AR38.1	RecName: Full=Protoporphyrinogen oxidase, chloroplastic; Short=PPO; AltName: Full=Protoporphyrinogen oxidase 1; Flags: Precursor [Oryza sativa Japonica Group]	PF01593.26	Flavin containing amine oxidoreductase	WP_015177110_1	protoporphyrinogen oxidase [Oscillatoria nigro-viridis]	null	null	null	null	null
TRINITY_DN13559_c0_g1_i1.p1	K00232	E1.3.3.6, ACOX1, ACOX3; acyl-CoA oxidase [EC:1.3.3.6]	null	null	Q8HYL8.2	RecName: Full=Peroxisomal acyl-coenzyme A oxidase 1; Short=AOX; AltName: Full=Palmitoyl-CoA oxidase [Phascolarctos cinereus]	PF02770.21	Acyl-CoA dehydrogenase, middle domain	WP_012398746_1	acyl-CoA dehydrogenase [Kocuria rhizophila]	null	null	null	null	null
TRINITY_DN153832_c0_g1_i1.p1	K00234	SDHA, SDH1; succinate dehydrogenase (ubiquinone) flavoprotein subunit [EC:1.3.5.1]	null	null	Q9U3X4.1	RecName: Full=Succinate dehydrogenase [ubiquinone] flavoprotein subunit, mitochondrial; AltName: Full=Flavoprotein subunit of complex II; Short=FP; Flags: Precursor [Dictyostelium discoideum]	PF00890.26	FAD binding domain	WP_068615052_1	succinate dehydrogenase flavoprotein subunit [Woeseia oceani]	null	null	null	null	null
TRINITY_DN2320_c0_g1_i5.p1	K00235	SDHB, SDH2; succinate dehydrogenase (ubiquinone) iron-sulfur subunit [EC:1.3.5.1]	null	null	Q8LB02.2	RecName: Full=Succinate dehydrogenase [ubiquinone] iron-sulfur subunit 2, mitochondrial; AltName: Full=Iron-sulfur subunit of complex II; Short=Ip; Flags: Precursor [Arabidopsis thaliana]	PF13085.8	2Fe-2S iron-sulfur cluster binding domain	WP_013950201_1	MULTISPECIES: succinate dehydrogenase iron-sulfur subunit [Hyphomicrobium]	null	null	null	null	null
TRINITY_DN305340_c0_g1_i1.p1	K00239	sdhA, frdA; succinate dehydrogenase / fumarate reductase, flavoprotein subunit [EC:1.3.5.1 1.3.5.4]	null	null	null	null	PF00890.26	FAD binding domain	WP_045470291_1	succinate dehydrogenase [Winogradskyella sp. PG-2]	null	null	null	null	null
TRINITY_DN51728_c0_g2_i8.p1	K00249	ACADM, acd; acyl-CoA dehydrogenase [EC:1.3.8.7]	null	null	Q5ZHT1.1	RecName: Full=Acyl-CoA dehydrogenase family member 11; Short=ACAD-11 [Gallus gallus]	PF00441.26	Acyl-CoA dehydrogenase, C-terminal domain	WP_014744165_1	acyl-CoA dehydrogenase [Tistrella mobilis]	null	null	null	null	null
TRINITY_DN5124_c0_g1_i10.p1	K00252	GCDH, gcdH; glutaryl-CoA dehydrogenase [EC:1.3.8.6]	null	null	Q2KHZ9.1	RecName: Full=Glutaryl-CoA dehydrogenase, mitochondrial; Short=GCD; Flags: Precursor [Bos taurus]	PF00441.26	Acyl-CoA dehydrogenase, C-terminal domain	WP_077296545_1	acyl-CoA dehydrogenase [Aquaspirillum sp. LM1]	null	null	null	null	null
TRINITY_DN5064_c0_g4_i1.p1	K00253	IVD, ivd; isovaleryl-CoA dehydrogenase [EC:1.3.8.4]	null	null	P12007.2	RecName: Full=Isovaleryl-CoA dehydrogenase, mitochondrial; Short=IVD; AltName: Full=Butyryl-CoA dehydrogenase; Flags: Precursor [Rattus norvegicus]	PF00441.26	Acyl-CoA dehydrogenase, C-terminal domain	WP_111336298_1	isovaleryl-CoA dehydrogenase [Bradymonas sediminis]	null	null	null	null	null
TRINITY_DN138226_c0_g1_i2.p1	K00254	DHODH, pyrD; dihydroorotate dehydrogenase [EC:1.3.5.2]	null	null	C1CX89.1	RecName: Full=Dihydroorotate dehydrogenase (quinone); AltName: Full=DHOdehase; Short=DHOD; Short=DHODase; AltName: Full=Dihydroorotate oxidase [Deinococcus deserti VCD115]	PF01180.23	Dihydroorotate dehydrogenase	WP_012843138_1	quinone-dependent dihydroorotate dehydrogenase [Rhodothermus marinus]	null	null	null	null	null
TRINITY_DN50883_c0_g1_i1.p1	K00259	ald; alanine dehydrogenase [EC:1.4.1.1]	null	null	null	null	PF05222.17	Alanine dehydrogenase/PNT, N-terminal domain	WP_045110832_1	alanine dehydrogenase [Moritella viscosa]	null	null	null	null	null
TRINITY_DN34832_c0_g1_i1.p1	K00261	GLUD1_2, gdhA; glutamate dehydrogenase (NAD(P)+) [EC:1.4.1.3]	null	null	Q54KB7.1	RecName: Full=Glutamate dehydrogenase, mitochondrial; Short=GDH; Flags: Precursor [Dictyostelium discoideum]	PF00208.23	Glutamate/Leucine/Phenylalanine/Valine dehydrogenase	WP_044000821_1	Glu/Leu/Phe/Val dehydrogenase [Hymenobacter swuensis]	null	null	null	null	null
TRINITY_DN83687_c1_g1_i1.p1	K00265	gltB; glutamate synthase (NADPH) large chain [EC:1.4.1.13]	null	null	P55037.1	RecName: Full=Ferredoxin-dependent glutamate synthase 1; AltName: Full=Fd-GOGAT [Synechocystis sp. PCC 6803 substr. Kazusa]	PF00310.23	Glutamine amidotransferases class-II	NP_866822_1	glutamate synthase [NADPH] large chain [Rhodopirellula baltica SH 1]	null	null	null	null	null
TRINITY_DN42884_c0_g1_i1.p1	K00273	DAO, aao; D-amino-acid oxidase [EC:1.4.3.3]	null	null	null	null	PF01266.26	FAD dependent oxidoreductase	null	null	null	null	null	null	null
TRINITY_DN71859_c0_g1_i2.p1	K00274	MAO, aofH; monoamine oxidase [EC:1.4.3.4]	null	null	null	null	PF01593.26	Flavin containing amine oxidoreductase	null	null	null	null	null	null	null
TRINITY_DN95135_c0_g1_i1.p1	K00275	pdxH, PNPO; pyridoxamine 5'-phosphate oxidase [EC:1.4.3.5]	null	null	null	null	null	null	WP_014957199_1	pyridoxamine-phosphate oxidase [Desulfobacula toluolica]	null	null	null	null	null
TRINITY_DN67632_c2_g1_i2.p1	K00276	AOC3, AOC2, tynA; primary-amine oxidase [EC:1.4.3.21]	null	null	Q9TTK6.3	RecName: Full=Membrane primary amine oxidase; AltName: Full=Copper amine oxidase; AltName: Full=Semicarbazide-sensitive amine oxidase; Short=SSAO; AltName: Full=Vascular adhesion protein 1; Short=VAP-1 [Bos taurus]	PF01179.22	Copper amine oxidase, enzyme domain	WP_011611069_1	tyramine oxidase [Trichodesmium erythraeum]	null	null	null	null	null
TRINITY_DN869_c1_g1_i11.p1	K00281	GLDC, gcvP; glycine dehydrogenase [EC:1.4.4.2]	null	null	O49954.1	RecName: Full=Glycine dehydrogenase (decarboxylating), mitochondrial; AltName: Full=Glycine cleavage system P protein; AltName: Full=Glycine decarboxylase; AltName: Full=Glycine dehydrogenase (aminomethyl-transferring); Flags: Precursor [Solanum tuberosum]	PF02347.18	Glycine cleavage system P-protein	WP_011553098_1	glycine dehydrogenase (aminomethyl-transferring) [Myxococcus xanthus]	null	null	null	null	null
TRINITY_DN45780_c1_g1_i1.p1	K00284	GLU, gltS; glutamate synthase (ferredoxin) [EC:1.4.7.1]	null	null	Q1XDB2.1	RecName: Full=Ferredoxin-dependent glutamate synthase; AltName: Full=Fd-GOGAT [Pyropia yezoensis]	PF01645.19	Conserved region in glutamate synthase	NP_682158_1	ferredoxin-dependent glutamate synthase [Thermosynechococcus elongatus BP-1]	null	null	null	null	null
TRINITY_DN130152_c0_g2_i1.p1	K00285	dadA; D-amino-acid dehydrogenase [EC:1.4.5.1]	null	null	Q88EM0.1	RecName: Full=D-amino acid dehydrogenase 1 [Pseudomonas putida KT2440]	PF01266.26	FAD dependent oxidoreductase	WP_095833943_1	D-amino acid dehydrogenase [Brenneria goodwinii]	null	null	null	null	null
TRINITY_DN335622_c0_g1_i1.p1	K00286	proC; pyrroline-5-carboxylate reductase [EC:1.5.1.2]	null	null	null	null	PF03807.19	NADP oxidoreductase coenzyme F420-dependent	WP_013581542_1	NADP oxidoreductase [Granulicella tundricola]	null	null	null	null	null
TRINITY_DN453235_c0_g1_i1.p1	K00294	E1.2.1.88; 1-pyrroline-5-carboxylate dehydrogenase [EC:1.2.1.88]	null	null	Q8VZC3.1	RecName: Full=Delta-1-pyrroline-5-carboxylate dehydrogenase 12A1, mitochondrial; Short=AtP5CDH; Short=P5C dehydrogenase; AltName: Full=Aldehyde dehydrogenase family 12 member A1; AltName: Full=L-glutamate gamma-semialdehyde dehydrogenase; Flags: Precursor [Arabidopsis thaliana]	PF00171.24	Aldehyde dehydrogenase family	WP_082990033_1	hypothetical protein [Woeseia oceani]	null	null	null	null	null
TRINITY_DN159549_c0_g1_i1.p1	K00295	MTD1; methylenetetrahydrofolate dehydrogenase (NAD+) [EC:1.5.1.15]	null	null	Q9P786.1	RecName: Full=Methylenetetrahydrofolate dehydrogenase [NAD(+)] [Schizosaccharomyces pombe 972h-]	PF02882.21	Tetrahydrofolate dehydrogenase/cyclohydrolase, NAD(P)-binding domain	WP_040201792_1	hypothetical protein [Geoalkalibacter subterraneus]	null	null	null	null	null
TRINITY_DN46260_c0_g1_i5.p1	K00297	metF, MTHFR; methylenetetrahydrofolate reductase (NADH) [EC:1.5.1.54]	null	null	O80585.2	RecName: Full=Methylenetetrahydrofolate reductase 2; Short=AtMTHFR2 [Arabidopsis thaliana]	PF02219.19	Methylenetetrahydrofolate reductase	WP_100278392_1	methylenetetrahydrofolate reductase [NAD(P)H] [Mariprofundus aestuarium]	null	null	null	null	null
TRINITY_DN137190_c1_g1_i1.p1	K00306	PIPOX; sarcosine oxidase / L-pipecolate oxidase [EC:1.5.3.1 1.5.3.7]	null	null	Q9SJA7.1	RecName: Full=Probable sarcosine oxidase [Arabidopsis thaliana]	PF01266.26	FAD dependent oxidoreductase	WP_075800298_1	N-methyl-L-tryptophan oxidase [Roseomonas gilardii]	null	null	null	null	null
TRINITY_DN141875_c0_g1_i1.p1	K00311	ETFDH; electron-transferring-flavoprotein dehydrogenase [EC:1.5.5.1]	null	null	Q337B8.1	RecName: Full=Electron transfer flavoprotein-ubiquinone oxidoreductase, mitochondrial; Short=ETF-QO; Short=ETF-ubiquinone oxidoreductase; Flags: Precursor [Oryza sativa Japonica Group]	PF01266.26	FAD dependent oxidoreductase	WP_059399576_1	electron transfer flavoprotein-ubiquinone oxidoreductase [Azospirillum brasilense]	null	null	null	null	null
TRINITY_DN2724_c1_g2_i3.p1	K00314	SARDH; sarcosine dehydrogenase [EC:1.5.8.3]	null	null	Q9UL12.1	RecName: Full=Sarcosine dehydrogenase, mitochondrial; Short=SarDH; AltName: Full=BPR-2; Flags: Precursor [Homo sapiens]	PF01266.26	FAD dependent oxidoreductase	WP_024091737_1	FAD-dependent oxidoreductase [Leisingera methylohalidivorans]	null	null	null	null	null
TRINITY_DN3607_c0_g1_i10.p1	K00315	DMGDH; dimethylglycine dehydrogenase [EC:1.5.8.4]	null	null	Q63342.1	RecName: Full=Dimethylglycine dehydrogenase, mitochondrial; AltName: Full=ME2GLYDH; Flags: Precursor [Rattus norvegicus]	PF01266.26	FAD dependent oxidoreductase	WP_015451834_1	FAD-dependent oxidoreductase [Azoarcus sp. KH32C]	null	null	null	null	null
TRINITY_DN22027_c0_g1_i1.p1	K00318	PRODH, fadM, putB; proline dehydrogenase [EC:1.5.5.2]	null	null	Q9WU79.2	RecName: Full=Proline dehydrogenase 1, mitochondrial; AltName: Full=Proline oxidase; Flags: Precursor [Mus musculus]	PF01619.20	Proline dehydrogenase	WP_062542375_1	proline dehydrogenase [Rufibacter tibetensis]	null	null	null	null	null
TRINITY_DN113155_c0_g2_i2.p1	K00322	sthA, udhA; NAD(P) transhydrogenase [EC:1.6.1.1]	null	null	Q2SIP2.1	RecName: Full=Soluble pyridine nucleotide transhydrogenase; Short=STH; AltName: Full=NAD(P)(+) transhydrogenase [B-specific] [Hahella chejuensis KCTC 2396]	PF07992.16	Pyridine nucleotide-disulphide oxidoreductase	WP_013772561_1	Si-specific NAD(P)(+) transhydrogenase [Cellulomonas fimi]	null	null	null	null	null
TRINITY_DN695_c0_g1_i10.p1	K00323	NNT; H+-translocating NAD(P) transhydrogenase [EC:1.6.1.2 7.1.1.1]	null	null	Q13423.3	RecName: Full=NAD(P) transhydrogenase, mitochondrial; AltName: Full=Nicotinamide nucleotide transhydrogenase; AltName: Full=Pyridine nucleotide transhydrogenase; Flags: Precursor [Homo sapiens]	PF02233.18	NAD(P) transhydrogenase beta subunit	WP_004239384_1	MULTISPECIES: NAD(P)(+) transhydrogenase (Re/Si-specific) subunit beta [Morganella]	null	null	null	null	null
TRINITY_DN118437_c0_g1_i1.p1	K00326	E1.6.2.2; cytochrome-b5 reductase [EC:1.6.2.2]	null	null	Q9UHQ9.1	RecName: Full=NADH-cytochrome b5 reductase 1; Short=b5R.1; AltName: Full=Humb5R2; AltName: Full=NAD(P)H:quinone oxidoreductase type 3 polypeptide A2 [Homo sapiens]	PF00970.26	Oxidoreductase FAD-binding domain	null	null	null	null	null	null	null
TRINITY_DN6187_c1_g1_i1.p1	K00327	POR; NADPH-ferrihemoprotein reductase [EC:1.6.2.4]	null	null	Q9SB48.1	RecName: Full=NADPH--cytochrome P450 reductase 1; Short=CPR 1; Short=P450R 1 [Arabidopsis thaliana]	PF00069.27	Protein kinase domain	WP_095982743_1	cytochrome P450 [Melittangium boletus]	null	null	null	null	null
TRINITY_DN342777_c0_g1_i1.p1	K00337	nuoH; NADH-quinone oxidoreductase subunit H [EC:7.1.1.2]	null	null	Q2W3J1.1	RecName: Full=NADH-quinone oxidoreductase subunit H; AltName: Full=NADH dehydrogenase I subunit H; AltName: Full=NDH-1 subunit H [Magnetospirillum magneticum AMB-1]	PF00146.23	NADH dehydrogenase	WP_011385158_1	NADH-quinone oxidoreductase subunit H [Magnetospirillum magneticum]	null	null	null	null	null
TRINITY_DN22942_c0_g1_i1.p1	K00344	qor, CRYZ; NADPH:quinone reductase [EC:1.6.5.5]	null	null	A7RK30.1	RecName: Full=Quinone oxidoreductase-like protein 2 homolog [Nematostella vectensis]	PF00107.28	Zinc-binding dehydrogenase	WP_053230561_1	NADPH:quinone oxidoreductase family protein [Sandaracinus amylolyticus]	null	null	null	null	null
TRINITY_DN92551_c0_g1_i1.p1	K00351	nqrF; Na+-transporting NADH:ubiquinone oxidoreductase subunit F [EC:7.2.1.1]	null	null	null	null	PF00487.26	Fatty acid desaturase	WP_046297259_1	NADH:ubiquinone reductase (Na(+)-transporting) subunit F [Verrucomicrobia bacterium IMCC26134]	null	null	null	null	null
TRINITY_DN463508_c0_g1_i1.p1	K00357	QDPR; dihydropteridine reductase [EC:1.5.1.34]	null	null	P11348.1	RecName: Full=Dihydropteridine reductase; AltName: Full=HDHPR; AltName: Full=Quinoid dihydropteridine reductase [Rattus norvegicus]	PF13561.8	Enoyl-(Acyl carrier protein) reductase	null	null	null	null	null	null	null
TRINITY_DN26309_c0_g2_i1.p1	K00364	E1.7.1.7, guaC; GMP reductase [EC:1.7.1.7]	null	null	Q9P2T1.1	RecName: Full=GMP reductase 2; Short=GMPR 2; AltName: Full=Guanosine 5'-monophosphate oxidoreductase 2; Short=Guanosine monophosphate reductase 2 [Homo sapiens]	PF00478.27	IMP dehydrogenase / GMP reductase domain	WP_100256028_1	GMP reductase [Reinekea forsetii]	null	null	null	null	null
TRINITY_DN7297_c0_g1_i5.p1	K00381	cysI; sulfite reductase (NADPH) hemoprotein beta-component [EC:1.8.1.2]	null	null	Q1K9C2.1	RecName: Full=Sulfite reductase [NADPH] subunit beta [Schizosaccharomyces pombe 972h-]	PF01077.24	Nitrite and sulphite reductase 4Fe-4S domain	WP_012575183_1	assimilatory sulfite reductase (NADPH) hemoprotein subunit [Anoxybacillus flavithermus]	null	null	null	null	null
TRINITY_DN6207_c0_g1_i2.p1	K00382	DLD, lpd, pdhD; dihydrolipoamide dehydrogenase [EC:1.8.1.4]	null	null	F4JLP5.2	RecName: Full=Dihydrolipoyl dehydrogenase 2, chloroplastic; Short=ptLPD2; AltName: Full=Dihydrolipoamide dehydrogenase 2; AltName: Full=Protein LIPOAMIDE DEHYDROGENASE 2; AltName: Full=Pyruvate dehydrogenase complex E3 subunit 2; Short=E3-2; Short=PDC-E3 2; Flags: Precursor [Arabidopsis thaliana]	PF07992.16	Pyridine nucleotide-disulphide oxidoreductase	WP_015120359_1	dihydrolipoyl dehydrogenase [Rivularia sp. PCC 7116]	null	null	null	null	null
TRINITY_DN261277_c0_g1_i2.p1	K00383	GSR, gor; glutathione reductase (NADPH) [EC:1.8.1.7]	null	null	P48642.2	RecName: Full=Glutathione reductase, cytosolic; Short=GR; Short=GRase [Oryza sativa Japonica Group]	PF07992.16	Pyridine nucleotide-disulphide oxidoreductase	WP_067961298_1	glutathione-disulfide reductase [Aminobacter aminovorans]	null	null	null	null	null
TRINITY_DN69506_c0_g1_i2.p1	K00387	SUOX; sulfite oxidase [EC:1.8.3.1]	null	null	P07850.3	RecName: Full=Sulfite oxidase [Gallus gallus]	PF00174.21	Oxidoreductase molybdopterin binding domain	WP_095043086_1	sulfite oxidase [Candidatus Promineofilum breve]	null	null	null	null	null
TRINITY_DN6845_c0_g1_i11.p1	K00390	cysH; phosphoadenosine phosphosulfate reductase [EC:1.8.4.8 1.8.4.10]	null	null	Q0V6P9.1	RecName: Full=Sulfate adenylyltransferase; AltName: Full=ATP-sulfurylase; AltName: Full=Sulfate adenylate transferase; Short=SAT [Parastagonospora nodorum SN15]	PF01747.19	ATP-sulfurylase	WP_015109467_1	sulfate adenylyltransferase [Cyanobium gracile]	null	null	null	null	null
TRINITY_DN1588_c0_g4_i1.p1	K00411	UQCRFS1, RIP1, petA; ubiquinol-cytochrome c reductase iron-sulfur subunit [EC:7.1.1.8]	null	null	Q9LYR2.1	RecName: Full=Cytochrome b-c1 complex subunit Rieske-2, mitochondrial; AltName: Full=Complex III subunit 5-2; AltName: Full=Rieske iron-sulfur protein 2; Short=RISP2; AltName: Full=Ubiquinol-cytochrome c reductase iron-sulfur subunit 2; Flags: Precursor [Arabidopsis thaliana]	PF00355.28	Rieske [2Fe-2S] domain	WP_040843154_1	ubiquinol-cytochrome c reductase iron-sulfur subunit [Nitrospirillum amazonense]	null	null	null	null	null
TRINITY_DN5976_c0_g1_i1.p1	K00412	CYTB, petB; ubiquinol-cytochrome c reductase cytochrome b subunit	null	null	O99256.1	RecName: Full=Cytochrome b; AltName: Full=Complex III subunit 3; AltName: Full=Complex III subunit III; AltName: Full=Cytochrome b-c1 complex subunit 3; AltName: Full=Ubiquinol-cytochrome-c reductase complex cytochrome b subunit [Plasmodium chabaudi]	PF00033.21	Cytochrome b/b6/petB	WP_038537835_1	cytochrome b/b6 [endosymbiont of Acanthamoeba sp. UWC8]	null	null	null	null	null
TRINITY_DN832_c0_g2_i15.p1	K00413	CYC1, CYT1, petC; ubiquinol-cytochrome c reductase cytochrome c1 subunit	null	null	P29610.1	RecName: Full=Cytochrome c1-2, heme protein, mitochondrial; AltName: Full=Clone PC18I; AltName: Full=Complex III subunit 4-2; AltName: Full=Complex III subunit IV-2; AltName: Full=Cytochrome b-c1 complex subunit 4-2; AltName: Full=Ubiquinol-cytochrome-c reductase complex cytochrome c1 subunit 2; Short=Cytochrome c-1-2; Flags: Precursor [Solanum tuberosum]	PF02167.17	Cytochrome C1 family	WP_075797207_1	cytochrome c1 [Roseomonas gilardii]	null	null	null	null	null
TRINITY_DN56718_c0_g2_i1.p1	K00414	QCR1, UQCRC1; ubiquinol-cytochrome c reductase core subunit 1	null	null	Q9CZ13.2	RecName: Full=Cytochrome b-c1 complex subunit 1, mitochondrial; AltName: Full=Complex III subunit 1; AltName: Full=Core protein I; AltName: Full=Ubiquinol-cytochrome-c reductase complex core protein 1; Flags: Precursor [Mus musculus]	PF05193.23	Peptidase M16 inactive domain	WP_014129693_1	MULTISPECIES: insulinase family protein [Pelagibacterium]	null	null	null	null	null
TRINITY_DN35151_c0_g1_i1.p1	K00416	QCR6, UQCRH; ubiquinol-cytochrome c reductase subunit 6	null	null	null	null	PF02320.18	Ubiquinol-cytochrome C reductase hinge protein	null	null	null	null	null	null	null
TRINITY_DN2427_c0_g3_i1.p2	K00417	QCR7, UQCRB; ubiquinol-cytochrome c reductase subunit 7	null	null	null	null	PF02271.18	Ubiquinol-cytochrome C reductase complex 14kD subunit	null	null	null	null	null	null	null
TRINITY_DN383954_c0_g1_i1.p1	K00423	E1.10.3.3; L-ascorbate oxidase [EC:1.10.3.3]	null	null	P37064.1	RecName: Full=L-ascorbate oxidase; Short=ASO; Short=Ascorbase [Cucurbita pepo var. melopepo]	null	null	null	null	null	null	null	null	null
TRINITY_DN325307_c0_g1_i1.p1	K00428	E1.11.1.5; cytochrome c peroxidase [EC:1.11.1.5]	null	null	A4R606.1	RecName: Full=Putative heme-binding peroxidase [Pyricularia oryzae 70-15]	PF00141.25	Peroxidase	WP_015253984_1	catalase/peroxidase HPI [Thermobacillus composti]	null	null	null	null	null
TRINITY_DN112473_c0_g1_i1.p1	K00432	gpx, btuE, bsaA; glutathione peroxidase [EC:1.11.1.9]	null	null	O18994.1	RecName: Full=Epididymal secretory glutathione peroxidase; AltName: Full=Epididymis-specific glutathione peroxidase-like protein; Short=EGLP; AltName: Full=Glutathione peroxidase 5; Short=GPx-5; Short=GSHPx-5; Flags: Precursor [Sus scrofa]	PF00255.21	Glutathione peroxidase	WP_038675871_1	glutathione peroxidase [Pimelobacter simplex]	null	null	null	null	null
TRINITY_DN333712_c0_g1_i1.p1	K00433	cpo; non-heme chloroperoxidase [EC:1.11.1.10]	null	null	P07383.1	RecName: Full=Tropinesterase; AltName: Full=Atropine acylhydrolase; AltName: Full=Atropinesterase [Pseudomonas putida]	PF00561.22	alpha/beta hydrolase fold	WP_015188683_1	alpha/beta hydrolase [Gloeocapsa sp. PCC 7428]	null	null	null	null	null
TRINITY_DN53557_c0_g1_i1.p1	K00434	E1.11.1.11; L-ascorbate peroxidase [EC:1.11.1.11]	null	null	P08201.4	RecName: Full=Nitrite reductase (NADH) large subunit [Escherichia coli K-12]	PF00141.25	Peroxidase	WP_015133212_1	nitrite reductase large subunit [Leptolyngbya sp. PCC 7376]	null	null	null	null	null
TRINITY_DN56187_c0_g2_i2.p1	K00453	TDO2, kynA; tryptophan 2,3-dioxygenase [EC:1.13.11.11]	null	null	Q7SY53.1	RecName: Full=Tryptophan 2,3-dioxygenase B; Short=TDO-B; AltName: Full=Tryptamin 2,3-dioxygenase B; AltName: Full=Tryptophan oxygenase B; Short=TO-B; Short=TRPO-B; AltName: Full=Tryptophan pyrrolase B; AltName: Full=Tryptophanase B [Danio rerio]	PF03301.15	Tryptophan 2,3-dioxygenase	WP_014242937_1	tryptophan 2,3-dioxygenase [Halobacteriovorax marinus]	null	null	null	null	null
TRINITY_DN94974_c0_g2_i1.p1	K00461	ALOX5; arachidonate 5-lipoxygenase [EC:1.13.11.34]	null	null	O16025.1	RecName: Full=Allene oxide synthase-lipoxygenase protein; Includes: RecName: Full=Allene oxide synthase; AltName: Full=Hydroperoxidehydrase; Includes: RecName: Full=Arachidonate 8-lipoxygenase [Plexaura homomalla]	PF00305.21	Lipoxygenase	null	null	null	null	null	null	null
TRINITY_DN64821_c1_g2_i2.p1	K00464	diox1; all-trans-8'-apo-beta-carotenal 15,15'-oxygenase [EC:1.13.11.75]	null	null	P74334.1	RecName: Full=Apocarotenoid-15,15'-oxygenase; Short=ACO; AltName: Full=8'-apo-beta-carotenal 15,15'-oxygenase; AltName: Full=Diox1 [Synechocystis sp. PCC 6803 substr. Kazusa]	PF03055.17	Retinal pigment epithelial membrane protein	WP_011131245_1	retinal pigment epithelial membrane protein [Prochlorococcus marinus]	null	null	null	null	null
TRINITY_DN54073_c0_g3_i3.p1	K00469	MIOX; inositol oxygenase [EC:1.13.99.1]	null	null	Q9UGB7.1	RecName: Full=Inositol oxygenase; AltName: Full=Aldehyde reductase-like 6; AltName: Full=Kidney-specific protein 32; AltName: Full=Myo-inositol oxygenase; Short=MI oxygenase; AltName: Full=Renal-specific oxidoreductase [Homo sapiens]	PF05153.17	Myo-inositol oxygenase	null	null	null	null	null	null	null
TRINITY_DN21047_c0_g1_i1.p1	K00471	BBOX1; gamma-butyrobetaine dioxygenase [EC:1.14.11.1]	null	null	Q98KK0.1	RecName: Full=Probable gamma-butyrobetaine dioxygenase; AltName: Full=Gamma-butyrobetaine hydroxylase; Short=Gamma-BBH; AltName: Full=Gamma-butyrobetaine,2-oxoglutarate dioxygenase [Mesorhizobium japonicum MAFF 303099]	PF02668.18	Taurine catabolism dioxygenase TauD, TfdA family	WP_042220443_1	DUF971 domain-containing protein [Kutzneria albida]	null	null	null	null	null
TRINITY_DN164505_c0_g1_i1.p1	K00472	P4HA; prolyl 4-hydroxylase [EC:1.14.11.2]	null	null	null	null	null	null	null	null	null	null	null	null	null
TRINITY_DN5288_c0_g1_i1.p1	K00474	TMLHE; trimethyllysine dioxygenase [EC:1.14.11.8]	null	null	P80193.1	RecName: Full=Gamma-butyrobetaine dioxygenase; AltName: Full=Gamma-butyrobetaine hydroxylase; Short=Gamma-BBH; AltName: Full=Gamma-butyrobetaine,2-oxoglutarate dioxygenase [Pseudomonas sp. AK-1]	PF02668.18	Taurine catabolism dioxygenase TauD, TfdA family	WP_084209602_1	DUF971 domain-containing protein [Cobetia marina]	null	null	null	null	null
TRINITY_DN330297_c0_g1_i1.p1	K00476	ASPH; aspartate beta-hydroxylase [EC:1.14.11.16]	null	null	Q28056.1	RecName: Full=Aspartyl/asparaginyl beta-hydroxylase; AltName: Full=Aspartate beta-hydroxylase; Short=ASP beta-hydroxylase; AltName: Full=Peptide-aspartate beta-dioxygenase [Bos taurus]	null	null	null	null	null	null	null	null	null
TRINITY_DN388809_c0_g1_i1.p1	K00477	PHYH; phytanoyl-CoA hydroxylase [EC:1.14.11.18]	null	null	null	null	PF05721.15	Phytanoyl-CoA dioxygenase (PhyH)	WP_075095187_1	phytanoyl-CoA dioxygenase family protein [Planctomyces sp. SH-PL14]	null	null	null	null	null
TRINITY_DN73534_c0_g5_i1.p1	K00479	gbcA; glycine betaine catabolism A	null	null	F0KFI5.1	RecName: Full=Carnitine monooxygenase oxygenase subunit; AltName: Full=Carnitine monooxygenase alpha subunit [Acinetobacter pittii PHEA-2]	PF00848.21	Ring hydroxylating alpha subunit (catalytic domain)	WP_099998079_1	MULTISPECIES: aromatic ring-hydroxylating dioxygenase subunit alpha [Phyllobacterium]	null	null	null	null	null
TRINITY_DN43484_c0_g2_i2.p1	K00485	FMO; dimethylaniline monooxygenase (N-oxide forming) [EC:1.14.13.8]	null	null	Q9LMA1.1	RecName: Full=Probable flavin-containing monooxygenase 1 [Arabidopsis thaliana]	PF00743.21	Flavin-binding monooxygenase-like	WP_015122323_1	K+ transporter [Rivularia sp. PCC 7116]	null	null	null	null	null
TRINITY_DN134043_c0_g1_i1.p1	K00486	KMO; kynurenine 3-monooxygenase [EC:1.14.13.9]	null	null	Q8PM34.1	RecName: Full=Kynurenine 3-monooxygenase; AltName: Full=Kynurenine 3-hydroxylase [Xanthomonas citri pv. citri str. 306]	PF01494.21	FAD binding domain	WP_111332768_1	kynurenine 3-monooxygenase [Bradymonas sediminis]	null	null	null	null	null
TRINITY_DN263816_c0_g1_i1.p1	K00496	alkB1_2, alkM; alkane 1-monooxygenase [EC:1.14.15.3]	null	null	O31250.1	RecName: Full=Alkane 1-monooxygenase; AltName: Full=Alkane hydroxylase; Short=AHs; AltName: Full=Terminal alkane hydroxylase [Acinetobacter baylyi ADP1]	PF00487.26	Fatty acid desaturase	WP_049793883_1	alkane 1-monooxygenase [Hoyosella subflava]	null	null	null	null	null
TRINITY_DN141761_c0_g1_i1.p1	K00500	phhA, PAH; phenylalanine-4-hydroxylase [EC:1.14.16.1]	null	null	P00439.1	RecName: Full=Phenylalanine-4-hydroxylase; Short=PAH; AltName: Full=Phe-4-monooxygenase [Homo sapiens]	PF00351.23	Biopterin-dependent aromatic amino acid hydroxylase	WP_013131283_1	phenylalanine 4-monooxygenase [Thermobispora bispora]	null	null	null	null	null
TRINITY_DN393123_c0_g1_i1.p1	K00501	TH; tyrosine 3-monooxygenase [EC:1.14.16.2]	null	null	P00439.1	RecName: Full=Phenylalanine-4-hydroxylase; Short=PAH; AltName: Full=Phe-4-monooxygenase [Homo sapiens]	PF00351.23	Biopterin-dependent aromatic amino acid hydroxylase	WP_044001626_1	phenylalanine 4-monooxygenase [Hymenobacter swuensis]	null	null	null	null	null
TRINITY_DN62310_c0_g1_i1.p1	K00503	DBH; dopamine beta-monooxygenase [EC:1.14.17.1]	null	null	null	null	null	null	null	null	null	null	null	null	null
TRINITY_DN148483_c0_g1_i1.p1	K00505	TYR; tyrosinase [EC:1.14.18.1]	null	null	P07524.2	RecName: Full=Tyrosinase; AltName: Full=Monophenol monooxygenase [Streptomyces antibioticus]	PF00264.22	Common central domain of tyrosinase	null	null	null	null	null	null	null
TRINITY_DN2051_c1_g2_i1.p1	K00507	SCD, desC; stearoyl-CoA desaturase (Delta-9 desaturase) [EC:1.14.19.1]	null	null	Q86SK9.2	RecName: Full=Stearoyl-CoA desaturase 5; AltName: Full=Acyl-CoA-desaturase 4; AltName: Full=HSCD5; AltName: Full=Stearoyl-CoA 9-desaturase; AltName: Full=Stearoyl-CoA desaturase 2 [Homo sapiens]	PF00487.26	Fatty acid desaturase	WP_108603171_1	acyl-CoA desaturase [Catenovulum sp. CCB-QB4]	null	null	null	null	null
TRINITY_DN127688_c0_g1_i4.p1	K00509	PTGS1, COX1; prostaglandin-endoperoxide synthase 1 [EC:1.14.99.1]	null	null	Q63921.2	RecName: Full=Prostaglandin G/H synthase 1; AltName: Full=Cyclooxygenase-1; Short=COX-1; AltName: Full=Prostaglandin H2 synthase 1; Short=PGH synthase 1; Short=PGHS-1; Short=PHS 1; AltName: Full=Prostaglandin-endoperoxide synthase 1; Flags: Precursor [Rattus norvegicus]	null	null	null	null	null	null	null	null	null
TRINITY_DN37015_c0_g4_i1.p1	K00521	E1.16.1.7; ferric-chelate reductase [EC:1.16.1.7]	null	null	null	null	PF08022.14	FAD-binding domain	null	null	null	null	null	null	null
TRINITY_DN26433_c0_g1_i1.p1	K00522	FTH1; ferritin heavy chain [EC:1.16.3.2]	null	null	P42577.2	RecName: Full=Soma ferritin [Lymnaea stagnalis]	PF00210.26	Ferritin-like domain	WP_015220249_1	(2Fe-2S) ferredoxin [Cyanobacterium aponinum]	null	null	null	null	null
TRINITY_DN149741_c0_g1_i2.p1	K00525	E1.17.4.1A, nrdA, nrdE; ribonucleoside-diphosphate reductase alpha chain [EC:1.17.4.1]	null	null	Q9SJ20.1	RecName: Full=Ribonucleoside-diphosphate reductase large subunit; AltName: Full=Protein DEFECTIVE IN POLLEN DNA DEGRADATION 2; AltName: Full=Ribonucleoside-diphosphate reductase R1 subunit; Short=AtRNR1 [Arabidopsis thaliana]	PF02867.17	Ribonucleotide reductase, barrel domain	WP_012472707_1	ribonucleoside-diphosphate reductase subunit alpha [Candidatus Amoebophilus asiaticus]	null	null	null	null	null
TRINITY_DN271622_c0_g1_i1.p1	K00544	BHMT; betaine-homocysteine S-methyltransferase [EC:2.1.1.5]	null	null	Q5I597.1	RecName: Full=Betaine--homocysteine S-methyltransferase 1 [Bos taurus]	PF02574.18	Homocysteine S-methyltransferase	WP_046790032_1	homocysteine methyltransferase [Salinicoccus halodurans]	null	null	null	null	null
TRINITY_DN31728_c0_g1_i4.p1	K00545	COMT; catechol O-methyltransferase [EC:2.1.1.6]	null	null	O88587.2	RecName: Full=Catechol O-methyltransferase [Mus musculus]	PF01596.19	O-methyltransferase	null	null	null	null	null	null	null
TRINITY_DN60108_c0_g1_i2.p1	K00547	mmuM, BHMT2; homocysteine S-methyltransferase [EC:2.1.1.10]	null	null	Q9FUN0.1	RecName: Full=Homocysteine S-methyltransferase 1; AltName: Full=S-methylmethionine:homocysteine methyltransferase 1; Short=SMM:Hcy S-methyltransferase 1; AltName: Full=ZmHMT-1 [Zea mays]	PF02574.18	Homocysteine S-methyltransferase	WP_014433331_1	homocysteine S-methyltransferase [Caldilinea aerophila]	null	null	null	null	null
TRINITY_DN2084_c0_g1_i4.p1	K00548	metH, MTR; 5-methyltetrahydrofolate--homocysteine methyltransferase [EC:2.1.1.13]	null	null	Q54P92.1	RecName: Full=Methionine synthase; AltName: Full=5-methyltetrahydrofolate--homocysteine methyltransferase; AltName: Full=Vitamin-B12 dependent methionine synthase; Short=MS [Dictyostelium discoideum]	PF02574.18	Homocysteine S-methyltransferase	WP_012498876_1	methionine synthase [Chloroherpeton thalassium]	null	null	null	null	null
TRINITY_DN1737_c0_g1_i14.p1	K00549	metE; 5-methyltetrahydropteroyltriglutamate--homocysteine methyltransferase [EC:2.1.1.14]	null	null	null	null	PF01717.20	Cobalamin-independent synthase, Catalytic domain	WP_108127441_1	epoxyalkane--coenzyme M transferase [Saccharospirillum mangrovi]	null	null	null	null	null
TRINITY_DN135409_c0_g1_i1.p1	K00555	TRMT1, trm1; tRNA (guanine26-N2/guanine27-N2)-dimethyltransferase [EC:2.1.1.215 2.1.1.216]	null	null	B6YUU9.1	RecName: Full=tRNA (guanine(26)-N(2))-dimethyltransferase; AltName: Full=tRNA 2,2-dimethylguanosine-26 methyltransferase; AltName: Full=tRNA(guanine-26,N(2)-N(2)) methyltransferase; AltName: Full=tRNA(m(2,2)G26)dimethyltransferase [Thermococcus onnurineus NA1]	PF02005.18	N2,N2-dimethylguanosine tRNA methyltransferase	EHR75873_1	N2,N2-dimethylguanosine tRNA methyltransferase [uncultured marine group II euryarchaeote]	null	null	null	null	null
TRINITY_DN95506_c0_g1_i2.p1	K00557	trmA; tRNA (uracil-5-)-methyltransferase [EC:2.1.1.35]	null	null	A0KRK4.1	RecName: Full=tRNA/tmRNA (uracil-C(5))-methyltransferase; AltName: Full=tRNA (uracil(54)-C(5))-methyltransferase; AltName: Full=tRNA(m5U54)-methyltransferase; Short=RUMT; AltName: Full=tmRNA (uracil(341)-C(5))-methyltransferase [Shewanella sp. ANA-3]	PF05958.13	tRNA (Uracil-5-)-methyltransferase	WP_130536435_1	tRNA (uridine(54)-C5)-methyltransferase TrmA [Thiomicrorhabdus sp. 13-15A]	null	null	null	null	null
TRINITY_DN43600_c0_g1_i3.p1	K00558	DNMT1, dcm; DNA (cytosine-5)-methyltransferase 1 [EC:2.1.1.37]	null	null	P50185.1	RecName: Full=Modification methylase DsaV; Short=M.DsaV; AltName: Full=Cytosine-specific methyltransferase DsaV [Dactylococcopsis salina]	PF00145.19	C-5 cytosine-specific DNA methylase	WP_071481957_1	DNA (cytosine-5-)-methyltransferase [Rhodobaca barguzinensis]	null	null	null	null	null
TRINITY_DN34468_c0_g1_i1.p1	K00559	SMT1, ERG6; sterol 24-C-methyltransferase [EC:2.1.1.41]	null	null	L7IP31.1	RecName: Full=Sterol 24-C-methyltransferase; AltName: Full=Delta(24)-sterol C-methyltransferase [Pyricularia oryzae Y34]_x0001_P0CT10.1 RecName: Full=Sterol 24-C-methyltransferase; AltName: Full=Delta(24)-sterol C-methyltransferase [Pyricularia oryzae 70-15]	PF08241.14	Methyltransferase domain	null	null	null	null	null	null	null
TRINITY_DN269299_c0_g1_i1.p1	K00569	TPMT, tpmT; thiopurine S-methyltransferase [EC:2.1.1.67]	null	null	null	null	null	null	null	null	null	null	null	null	null
TRINITY_DN53838_c0_g1_i2.p1	K00573	E2.1.1.77, pcm; protein-L-isoaspartate(D-aspartate) O-methyltransferase [EC:2.1.1.77]	null	null	Q5F3N1.3	RecName: Full=Protein-L-isoaspartate(D-aspartate) O-methyltransferase; Short=PIMT; AltName: Full=L-isoaspartyl protein carboxyl methyltransferase; AltName: Full=Protein L-isoaspartyl/D-aspartyl methyltransferase; AltName: Full=Protein-beta-aspartate methyltransferase [Gallus gallus]	PF01135.21	Protein-L-isoaspartate(D-aspartate) O-methyltransferase (PCMT)	AAM01499_1	Protein-L-isoaspartate carboxylmethyltransferase [Methanopyrus kandleri AV19]	null	null	null	null	null
TRINITY_DN9963_c0_g1_i3.p1	K00574	cfa; cyclopropane-fatty-acyl-phospholipid synthase [EC:2.1.1.79]	NCU01437.1	hypothetical protein (34310 - 27529) [Neurospora crassa 74-OR23-IVA]	P0A9H7.2	RecName: Full=Cyclopropane-fatty-acyl-phospholipid synthase; Short=CFA synthase; Short=Cyclopropane fatty acid synthase [Escherichia coli K-12]_x0001_P0A9H8.2 RecName: Full=Cyclopropane-fatty-acyl-phospholipid synthase; Short=CFA synthase; Short=Cyclopropane fatty acid synthase [Escherichia coli CFT073]	PF02353.22	Mycolic acid cyclopropane synthetase	AHX12516_1	cyclopropane fatty acyl phospholipid synthase [Dyella jiangningensis]	null	null	null	null	null
TRINITY_DN116624_c0_g2_i1.p1	K00587	ICMT, STE14; protein-S-isoprenylcysteine O-methyltransferase [EC:2.1.1.100]	null	null	Q558K8.2	RecName: Full=Protein-S-isoprenylcysteine O-methyltransferase; AltName: Full=Isoprenylcysteine carboxylmethyltransferase; AltName: Full=Prenylated protein carboxyl methyltransferase; Short=PPMT; AltName: Full=Prenylcysteine carboxyl methyltransferase; Short=pcCMT [Dictyostelium discoideum]	PF04140.16	Isoprenylcysteine carboxyl methyltransferase (ICMT) family	null	null	null	null	null	null	null
TRINITY_DN86054_c0_g1_i1.p1	K00588	E2.1.1.104; caffeoyl-CoA O-methyltransferase [EC:2.1.1.104]	null	null	null	null	PF01596.19	O-methyltransferase	WP_070393407_1	SAM-dependent methyltransferase [Moorea producens]	null	null	null	null	null
TRINITY_DN27004_c0_g1_i1.p1	K00592	RBCMT; [ribulose-bisphosphate carboxylase]/[fructose-bisphosphate aldolase]-lysine N-methyltransferase [EC:2.1.1.127 2.1.1.259]	null	null	Q9XI84.1	RecName: Full=[Fructose-bisphosphate aldolase]-lysine N-methyltransferase, chloroplastic; AltName: Full=Aldolases N-methyltransferase; AltName: Full=[Ribulose-bisphosphate carboxylase]-lysine N-methyltransferase-like; Short=AtLSMT-L; Short=LSMT-like enzyme; Flags: Precursor [Arabidopsis thaliana]	PF00856.30	SET domain	null	null	null	null	null	null	null
TRINITY_DN46353_c0_g1_i4.p1	K00600	glyA, SHMT; glycine hydroxymethyltransferase [EC:2.1.2.1]	null	null	O23254.1	RecName: Full=Serine hydroxymethyltransferase 4; Short=AtSHMT4; AltName: Full=Glycine hydroxymethyltransferase 4; AltName: Full=Serine methylase 4 [Arabidopsis thaliana]	PF00464.21	Serine hydroxymethyltransferase	WP_128465853_1	serine hydroxymethyltransferase [Geovibrio thiophilus]	null	null	null	null	null
TRINITY_DN4002_c0_g2_i1.p1	K00602	purH; phosphoribosylaminoimidazolecarboxamide formyltransferase / IMP cyclohydrolase [EC:2.1.2.3 3.5.4.10]	null	null	P31335.1	RecName: Full=Bifunctional purine biosynthesis protein ATIC; AltName: Full=AICAR transformylase/inosine monophosphate cyclohydrolase; Short=ATIC; Includes: RecName: Full=Phosphoribosylaminoimidazolecarboxamide formyltransferase; AltName: Full=5-aminoimidazole-4-carboxamide ribonucleotide formyltransferase; Short=AICAR formyltransferase; AltName: Full=AICAR transformylase; Includes: RecName: Full=…	PF01808.20	AICARFT/IMPCHase bienzyme	NP_349059_1	5-aminoimidazole-4-carboxamide ribonucleotide transformylase [Clostridium acetobutylicum ATCC 824]	null	null	null	null	null
TRINITY_DN4375_c0_g1_i3.p1	K00604	MTFMT, fmt; methionyl-tRNA formyltransferase [EC:2.1.2.9]	null	null	Q603G2.1	RecName: Full=Methionyl-tRNA formyltransferase [Methylococcus capsulatus str. Bath]	PF00551.21	Formyl transferase	WP_011832569_1	methionyl-tRNA formyltransferase [Methanocorpusculum labreanum]	null	null	null	null	null
TRINITY_DN84226_c0_g2_i1.p1	K00605	gcvT, AMT; aminomethyltransferase [EC:2.1.2.10]	null	null	O31473.4	RecName: Full=Uncharacterized protein YcgI [Bacillus subtilis subsp. subtilis str. 168]	PF09347.12	Domain of unknown function (DUF1989)	WP_030003205_1	DUF1989 domain-containing protein [Ruegeria pomeroyi]	null	null	null	null	null
TRINITY_DN445059_c0_g1_i1.p1	K00606	panB; 3-methyl-2-oxobutanoate hydroxymethyltransferase [EC:2.1.2.11]	null	null	Q6AJ44.2	RecName: Full=3-methyl-2-oxobutanoate hydroxymethyltransferase; AltName: Full=Ketopantoate hydroxymethyltransferase; Short=KPHMT [Desulfotalea psychrophila LSv54]	PF02548.17	Ketopantoate hydroxymethyltransferase	WP_104936051_1	3-methyl-2-oxobutanoate hydroxymethyltransferase [Desulfobulbus sp. ORNL]	null	null	null	null	null
TRINITY_DN56401_c0_g1_i2.p1	K00611	OTC, argF, argI; ornithine carbamoyltransferase [EC:2.1.3.3]	null	null	A6TWW1.1	RecName: Full=Ornithine carbamoyltransferase; Short=OTCase [Alkaliphilus metalliredigens QYMF]	PF00185.26	Aspartate/ornithine carbamoyltransferase, Asp/Orn binding domain	WP_025435505_1	ornithine carbamoyltransferase [Peptoclostridium acidaminophilum]	null	null	null	null	null
TRINITY_DN260969_c0_g1_i1.p1	K00612	nodU; carbamoyltransferase [EC:2.1.3.-]	null	null	P74178.1	RecName: Full=Uncharacterized protein sll1178 [Synechocystis sp. PCC 6803 substr. Kazusa]	PF02543.17	Carbamoyltransferase N-terminus	WP_075096512_1	hypothetical protein [Planctomyces sp. SH-PL14]	null	null	null	null	null
TRINITY_DN143534_c0_g1_i1.p1	K00613	GATM; glycine amidinotransferase [EC:2.1.4.1]	null	null	P50441.2	RecName: Full=Glycine amidinotransferase, mitochondrial; AltName: Full=L-arginine:glycine amidinotransferase; AltName: Full=Transamidinase; Flags: Precursor [Sus scrofa]	PF02274.19	Arginine deiminase	WP_070390602_1	glycine amidinotransferase [Moorea producens]	null	null	null	null	null
TRINITY_DN631_c0_g1_i8.p1	K00615	E2.2.1.1, tktA, tktB; transketolase [EC:2.2.1.1]	null	null	O67642.1	RecName: Full=Transketolase; Short=TK [Aquifex aeolicus VF5]	PF00456.23	Transketolase, thiamine diphosphate binding domain	WP_048534368_1	transketolase [Marinovum algicola]	null	null	null	null	null
TRINITY_DN154678_c0_g1_i1.p1	K00616	E2.2.1.2, talA, talB; transaldolase [EC:2.2.1.2]	null	null	B3PDM9.1	RecName: Full=Transaldolase [Cellvibrio japonicus Ueda107]	PF00923.21	Transaldolase/Fructose-6-phosphate aldolase	WP_014421089_1	transaldolase [Marinobacter hydrocarbonoclasticus]	null	null	null	null	null
TRINITY_DN44022_c0_g1_i1.p1	K00620	argJ; glutamate N-acetyltransferase / amino-acid N-acetyltransferase [EC:2.3.1.35 2.3.1.1]	null	null	D0N1U4.1	RecName: Full=Arginine biosynthesis bifunctional protein ArgJ, mitochondrial; Includes: RecName: Full=Glutamate N-acetyltransferase; Short=GAT; AltName: Full=Ornithine acetyltransferase; Short=OATase; AltName: Full=Ornithine transacetylase; Includes: RecName: Full=Amino-acid acetyltransferase; AltName: Full=N-acetylglutamate synthase; Short=AGS; Contains: RecName: Full=Arginine biosynthesis bifun…	PF01960.20	ArgJ family	WP_046299170_1	bifunctional ornithine acetyltransferase/N-acetylglutamate synthase [Verrucomicrobia bacterium IMCC26134]	null	null	null	null	null
TRINITY_DN285301_c0_g1_i1.p1	K00621	GNPNAT1, GNA1; glucosamine-phosphate N-acetyltransferase [EC:2.3.1.4]	null	null	Q9LFU9.1	RecName: Full=Glucosamine 6-phosphate N-acetyltransferase; AltName: Full=Glucose-6-phosphate acetyltransferase 1; Short=AtGNA1; AltName: Full=Phosphoglucosamine acetylase; AltName: Full=Phosphoglucosamine transacetylase; AltName: Full=Protein LIGNESCENS [Arabidopsis thaliana]	PF00583.27	Acetyltransferase (GNAT) family	ALI35128_1	putative acetyltransferase [Candidatus Nitrocosmicus oleophilus]	A0A2A6B5P9	PRIPAC_50620	located_in	GO:0005765	lysosomal membrane
TRINITY_DN424475_c0_g1_i1.p1	K00625	E2.3.1.8, pta; phosphate acetyltransferase [EC:2.3.1.8]	null	null	O52593.1	RecName: Full=Phosphate acetyltransferase; AltName: Full=Phosphotransacetylase [Hungateiclostridium thermocellum ATCC 27405]	PF01515.21	Phosphate acetyl/butaryl transferase	WP_014559336_1	phosphate acetyltransferase [Ignavibacterium album]	null	null	null	null	null
TRINITY_DN323703_c0_g1_i1.p1	K00626	ACAT, atoB; acetyl-CoA C-acetyltransferase [EC:2.3.1.9]	null	null	null	null	null	null	NP_420774_1	acetyl-CoA acetyltransferase [Caulobacter crescentus CB15]	null	null	null	null	null
TRINITY_DN10571_c0_g1_i3.p1	K00627	DLAT, aceF, pdhC; pyruvate dehydrogenase E2 component (dihydrolipoamide acetyltransferase) [EC:2.3.1.12]	null	null	Q9C8P0.1	RecName: Full=Dihydrolipoyllysine-residue acetyltransferase component 5 of pyruvate dehydrogenase complex, chloroplastic; AltName: Full=Dihydrolipoamide S-acetyltransferase component 5 of pyruvate dehydrogenase complex; AltName: Full=Protein EMBRYO DEFECTIVE 3003; AltName: Full=Pyruvate dehydrogenase complex component E2 5; Short=PDC-E2 5; Short=PDCE2 5; Flags: Precursor [Arabidopsis thaliana]	PF00198.25	2-oxoacid dehydrogenases acyltransferase (catalytic domain)	NP_682089_1	branched-chain alpha-keto acid dehydrogenase E2 [Thermosynechococcus elongatus BP-1]	null	null	null	null	null
TRINITY_DN221154_c0_g1_i1.p1	K00630	ATS1; glycerol-3-phosphate O-acyltransferase [EC:2.3.1.15]	null	null	P10349.2	RecName: Full=Glycerol-3-phosphate acyltransferase ATS12, chloroplastic; Short=G3PAT; Short=GPAT; Flags: Precursor [Cucurbita moschata]	PF01553.23	Acyltransferase	null	null	null	null	null	null	null
TRINITY_DN21953_c0_g1_i1.p1	K00635	tgs, wax-dgat; diacylglycerol O-acyltransferase / wax synthase [EC:2.3.1.20 2.3.1.75]	null	null	null	null	null	null	WP_082169607_1	wax ester/triacylglycerol synthase family O-acyltransferase [Wenzhouxiangella marina]	null	null	null	null	null
TRINITY_DN119606_c0_g1_i2.p1	K00641	metX; homoserine O-acetyltransferase/O-succinyltransferase [EC:2.3.1.31 2.3.1.46]	null	null	B3QZ51.1	RecName: Full=Homoserine O-acetyltransferase; Short=HAT; AltName: Full=Homoserine transacetylase; Short=HTA [Chloroherpeton thalassium ATCC 35110]	PF00561.22	alpha/beta hydrolase fold	WP_012843436_1	homoserine O-acetyltransferase [Rhodothermus marinus]	null	null	null	null	null
TRINITY_DN86108_c0_g1_i1.p1	K00645	fabD, MCAT, MCT1; [acyl-carrier-protein] S-malonyltransferase [EC:2.3.1.39]	null	null	Q8R3F5.3	RecName: Full=Malonyl-CoA-acyl carrier protein transacylase, mitochondrial; Short=MCT; AltName: Full=Mitochondrial malonyltransferase; AltName: Full=[Acyl-carrier-protein] malonyltransferase; Flags: Precursor [Mus musculus]	PF00698.23	Acyl transferase domain	WP_095415325_1	[acyl-carrier-protein] S-malonyltransferase [Thermogutta terrifontis]	null	null	null	null	null
TRINITY_DN330557_c0_g1_i3.p1	K00648	fabH; 3-oxoacyl-[acyl-carrier-protein] synthase III [EC:2.3.1.180]	null	null	B0JXE2.1	RecName: Full=3-oxoacyl-[acyl-carrier-protein] synthase 3; AltName: Full=3-oxoacyl-[acyl-carrier-protein] synthase III; AltName: Full=Beta-ketoacyl-ACP synthase III; Short=KAS III [Microcystis aeruginosa NIES-843]	PF08541.12	3-Oxoacyl-[acyl-carrier-protein (ACP)] synthase III C terminal	WP_002798357_1	3-oxoacyl-ACP synthase III [Microcystis aeruginosa]	null	null	null	null	null
TRINITY_DN91643_c0_g2_i1.p1	K00650	LCAT; lecithin-cholesterol acyltransferase [EC:2.3.1.43]	null	null	null	null	PF02450.17	Lecithin:cholesterol acyltransferase	null	null	null	null	null	null	null
TRINITY_DN202096_c0_g1_i1.p1	K00655	plsC; 1-acyl-sn-glycerol-3-phosphate acyltransferase [EC:2.3.1.51]	null	null	Q8GXU8.1	RecName: Full=1-acyl-sn-glycerol-3-phosphate acyltransferase LPAT1, chloroplastic; AltName: Full=Lysophosphatidyl acyltransferase 1; AltName: Full=Protein EMBRYO DEFECTIVE 1995; Flags: Precursor [Arabidopsis thaliana]	PF01553.23	Acyltransferase	WP_053549909_1	1-acyl-sn-glycerol-3-phosphate acyltransferase [Desulfuromonas soudanensis]	null	null	null	null	null
TRINITY_DN8894_c0_g4_i1.p1	K00658	DLST, sucB; 2-oxoglutarate dehydrogenase E2 component (dihydrolipoamide succinyltransferase) [EC:2.3.1.61]	null	null	Q90512.1	RecName: Full=Dihydrolipoyllysine-residue succinyltransferase component of 2-oxoglutarate dehydrogenase complex, mitochondrial; AltName: Full=2-oxoglutarate dehydrogenase complex component E2; Short=OGDC-E2; AltName: Full=Dihydrolipoamide succinyltransferase component of 2-oxoglutarate dehydrogenase complex; AltName: Full=E2K; Flags: Precursor [Takifugu rubripes]	PF00198.25	2-oxoacid dehydrogenases acyltransferase (catalytic domain)	WP_076622459_1	dihydrolipoyllysine-residue succinyltransferase [Thiobacimonas profunda]	null	null	null	null	null
TRINITY_DN261539_c0_g1_i1.p1	K00666	K00666; fatty-acyl-CoA synthase [EC:6.2.1.-]	null	null	Q6P1M0.1	RecName: Full=Long-chain fatty acid transport protein 4; Short=FATP-4; Short=Fatty acid transport protein 4; AltName: Full=Arachidonate--CoA ligase; AltName: Full=Long-chain-fatty-acid--CoA ligase; AltName: Full=Solute carrier family 27 member 4; AltName: Full=Very long-chain acyl-CoA synthetase 4; Short=ACSVL4 [Homo sapiens]	PF00501.30	AMP-binding enzyme	WP_012110555_1	long-chain-acyl-CoA synthetase [Parvibaculum lavamentivorans]	null	null	null	null	null
TRINITY_DN451351_c0_g1_i1.p1	K00670	NAA30, MAK3; N-alpha-acetyltransferase 30 [EC:2.3.1.256]	null	null	O80438.1	RecName: Full=N-alpha-acetyltransferase MAK3; AltName: Full=N-acetyltransferase MAK3 homolog; Short=AtMAK3; AltName: Full=Protein PHOTOSYNTHESIS ALTERED MUTANT 21 [Arabidopsis thaliana]	PF00583.27	Acetyltransferase (GNAT) family	null	null	A0A3N0Z075	DPX16_19465	located_in	GO:0005765	lysosomal membrane
TRINITY_DN15150_c0_g1_i1.p1	K00671	NMT; glycylpeptide N-tetradecanoyltransferase [EC:2.3.1.97]	null	null	O70310.1	RecName: Full=Glycylpeptide N-tetradecanoyltransferase 1; AltName: Full=Myristoyl-CoA:protein N-myristoyltransferase 1; Short=NMT 1; Short=Type I N-myristoyltransferase; AltName: Full=Peptide N-myristoyltransferase 1 [Mus musculus]	PF02799.17	Myristoyl-CoA:protein N-myristoyltransferase, C-terminal domain	null	null	null	null	null	null	null
TRINITY_DN140936_c0_g1_i1.p1	K00674	dapD; 2,3,4,5-tetrahydropyridine-2,6-dicarboxylate N-succinyltransferase [EC:2.3.1.117]	null	null	C5CLT4.1	RecName: Full=2,3,4,5-tetrahydropyridine-2,6-dicarboxylate N-succinyltransferase; AltName: Full=Tetrahydrodipicolinate N-succinyltransferase; Short=THDP succinyltransferase; Short=THP succinyltransferase; Short=Tetrahydropicolinate succinylase [Variovorax paradoxus S110]	PF14805.8	Tetrahydrodipicolinate N-succinyltransferase N-terminal	WP_042492454_1	2,3,4,5-tetrahydropyridine-2,6-dicarboxylate N-succinyltransferase [Aequorivita sublithincola]	null	null	null	null	null
TRINITY_DN347387_c0_g1_i1.p1	K00679	E2.3.1.158; phospholipid:diacylglycerol acyltransferase [EC:2.3.1.158]	null	null	O94680.2	RecName: Full=Phospholipid:diacylglycerol acyltransferase; Short=PDAT; AltName: Full=Pombe LRO1 homolog 1 [Schizosaccharomyces pombe 972h-]	PF02450.17	Lecithin:cholesterol acyltransferase	null	null	null	null	null	null	null
TRINITY_DN1678_c0_g1_i2.p1	K00688	PYG, glgP; glycogen phosphorylase [EC:2.4.1.1]	null	null	Q00766.3	RecName: Full=Glycogen phosphorylase 1; Short=GP1 [Dictyostelium discoideum]	PF00343.22	Carbohydrate phosphorylase	WP_084612060_1	glycogen/starch/alpha-glucan phosphorylase [Ferriphaselus amnicola]	null	null	null	null	null
TRINITY_DN97567_c0_g1_i9.p1	K00694	bcsA; cellulose synthase (UDP-forming) [EC:2.4.1.12]	null	null	null	null	null	null	null	null	null	null	null	null	null
TRINITY_DN381988_c0_g1_i1.p1	K00697	otsA; trehalose 6-phosphate synthase [EC:2.4.1.15 2.4.1.347]	null	null	A8AFD4.2	RecName: Full=Trehalose-6-phosphate synthase; Short=TPS; AltName: Full=Alpha,alpha-trehalose-phosphate synthase [UDP-forming]; AltName: Full=Osmoregulatory trehalose synthesis protein A; Short=OtsA; AltName: Full=UDP-glucose-glucosephosphate glucosyltransferase [Citrobacter koseri ATCC BAA-895]	PF00982.23	Glycosyltransferase family 20	WP_062165563_1	trehalose-6-phosphate synthase [Asaia bogorensis]	null	null	null	null	null
TRINITY_DN1298_c0_g1_i2.p1	K00698	CHS1; chitin synthase [EC:2.4.1.16]	null	null	null	null	null	null	null	null	null	null	null	null	null
TRINITY_DN69549_c0_g1_i1.p1	K00699	UGT; glucuronosyltransferase [EC:2.4.1.17]	null	null	null	null	PF00201.20	UDP-glucoronosyl and UDP-glucosyl transferase	APR82782_1	Glycosyltransferase [Minicystis rosea]	null	null	null	null	null
TRINITY_DN496_c0_g1_i2.p1	K00700	GBE1, glgB; 1,4-alpha-glucan branching enzyme [EC:2.4.1.18]	null	null	Q55088.2	RecName: Full=Malto-oligosyltrehalose trehalohydrolase; Short=MTHase; AltName: Full=4-alpha-D-((1->4)-alpha-D-glucano)trehalose trehalohydrolase; AltName: Full=Glycosyltrehalose trehalohydrolase; Short=GTHase; AltName: Full=Maltooligosyl trehalose trehalohydrolase [Saccharolobus solfataricus]	PF00128.26	Alpha amylase, catalytic domain	WP_012779832_1	DUF3459 domain-containing protein [Dyadobacter fermentans]	null	null	null	null	null
TRINITY_DN86147_c1_g1_i2.p1	K00703	glgA; starch synthase [EC:2.4.1.21]	null	null	Q9FNF2.1	RecName: Full=Starch synthase 1, chloroplastic/amyloplastic; Short=AtSS1; Short=SSS; AltName: Full=Soluble starch synthase I; Flags: Precursor [Arabidopsis thaliana]	PF08323.13	Starch synthase catalytic domain	WP_013252545_1	glycogen synthase GlgA [Olsenella uli]	null	null	null	null	null
TRINITY_DN6518_c0_g1_i1.p1	K00706	E2.4.1.34; 1,3-beta-glucan synthase [EC:2.4.1.34]	null	null	O93927.3	RecName: Full=1,3-beta-glucan synthase component FKS1 [Cryptococcus neoformans var. grubii H99]	PF02364.17	1,3-beta-glucan synthase component	null	null	null	null	null	null	null
TRINITY_DN326622_c0_g1_i1.p1	K00710	GALNT; polypeptide N-acetylgalactosaminyltransferase [EC:2.4.1.41]	null	null	P34678.2	RecName: Full=Polypeptide N-acetylgalactosaminyltransferase 3; AltName: Full=GalNAc-T1; AltName: Full=Protein-UDP acetylgalactosaminyltransferase 3; AltName: Full=UDP-GalNAc:polypeptide N-acetylgalactosaminyltransferase 3; Short=pp-GaNTase 3 [Caenorhabditis elegans]	PF00535.28	Glycosyl transferase family 2	null	null	null	null	null	null	null
TRINITY_DN14252_c0_g1_i1.p1	K00721	DPM1; dolichol-phosphate mannosyltransferase [EC:2.4.1.83]	null	null	P54856.2	RecName: Full=Dolichol-phosphate mannosyltransferase; AltName: Full=Dolichol-phosphate mannose synthase; Short=DPM synthase; AltName: Full=Dolichyl-phosphate beta-D-mannosyltransferase; AltName: Full=Mannose-P-dolichol synthase; Short=MPD synthase [Ustilago maydis 521]	PF00535.28	Glycosyl transferase family 2	WP_083731773_1	glycosyltransferase family 2 protein [Fuerstia marisgermanicae]	null	null	null	null	null
TRINITY_DN68003_c0_g1_i1.p1	K00726	MGAT1; alpha-1,3-mannosyl-glycoprotein beta-1,2-N-acetylglucosaminyltransferase [EC:2.4.1.101]	null	null	Q09325.1	RecName: Full=Alpha-1,3-mannosyl-glycoprotein 2-beta-N-acetylglucosaminyltransferase; AltName: Full=N-glycosyl-oligosaccharide-glycoprotein N-acetylglucosaminyltransferase I; Short=GNT-I; Short=GlcNAc-T I [Rattus norvegicus]	PF03071.17	GNT-I family	null	null	null	null	null	null	null
TRINITY_DN446874_c0_g1_i2.p1	K00729	ALG5; dolichyl-phosphate beta-glucosyltransferase [EC:2.4.1.117]	null	null	Q9VLQ1.1	RecName: Full=Dolichyl-phosphate beta-glucosyltransferase; AltName: Full=Wollknaeuel [Drosophila melanogaster]	PF00535.28	Glycosyl transferase family 2	WP_083817475_1	glycosyltransferase family 2 protein [Nitrospira defluvii]	null	null	null	null	null
TRINITY_DN164818_c0_g1_i1.p1	K00731	C1GALT1; glycoprotein-N-acetylgalactosamine 3-beta-galactosyltransferase [EC:2.4.1.122]	null	null	Q9JJ06.1	RecName: Full=Glycoprotein-N-acetylgalactosamine 3-beta-galactosyltransferase 1; AltName: Full=Core 1 O-glycan T-synthase; Short=T-syn; AltName: Full=Core 1 UDP-galactose:N-acetylgalactosamine-alpha-R beta 1,3-galactosyltransferase 1; AltName: Full=Core 1 beta1,3-galactosyltransferase 1; Short=C1GalT1; Short=Core 1 beta3-Gal-T1 [Mus musculus]	PF02434.18	Fringe-like	null	null	null	null	null	null	null
TRINITY_DN64112_c0_g1_i1.p1	K00734	B3GALT6; galactosylxylosylprotein 3-beta-galactosyltransferase [EC:2.4.1.134]	null	null	Q9LV16.2	RecName: Full=Hydroxyproline O-galactosyltransferase GALT6; AltName: Full=Beta-1,3-galactosyltransferase 19 [Arabidopsis thaliana]	null	null	null	null	null	null	null	null	null
TRINITY_DN138282_c0_g2_i1.p1	K00737	MGAT3; beta-1,4-mannosyl-glycoprotein beta-1,4-N-acetylglucosaminyltransferase [EC:2.4.1.144]	null	null	null	null	PF04724.15	Glycosyltransferase family 17	null	null	null	null	null	null	null
TRINITY_DN26056_c0_g2_i1.p1	K00749	E2.4.1.183; alpha-1,3-glucan synthase [EC:2.4.1.183]	null	null	Q9Y719.2	RecName: Full=Cell wall alpha-1,3-glucan synthase mok13 [Schizosaccharomyces pombe 972h-]	PF08323.13	Starch synthase catalytic domain	WP_013771470_1	alpha-amlyase [Cellulomonas fimi]	null	null	null	null	null
TRINITY_DN97870_c0_g1_i2.p1	K00750	GYG1, GYG2; glycogenin [EC:2.4.1.186]	null	null	H2KYQ5.1	RecName: Full=Glycogenin-1; Short=GN [Caenorhabditis elegans]	PF01501.22	Glycosyl transferase family 8	WP_034798058_1	MULTISPECIES: hypothetical protein [Ensifer]	null	null	null	null	null
TRINITY_DN93603_c0_g1_i1.p1	K00753	E2.4.1.214; glycoprotein 3-alpha-L-fucosyltransferase [EC:2.4.1.214]	null	null	Q9VUL9.2	RecName: Full=Glycoprotein 3-alpha-L-fucosyltransferase A; AltName: Full=Core alpha-(1,3)-fucosyltransferase [Drosophila melanogaster]	PF00852.21	Glycosyltransferase family 10 (fucosyltransferase) C-term	null	null	null	null	null	null	null
TRINITY_DN456614_c0_g1_i1.p1	K00757	udp, UPP; uridine phosphorylase [EC:2.4.2.3]	null	null	Q16831.1	RecName: Full=Uridine phosphorylase 1; Short=UPase 1; Short=UrdPase 1 [Homo sapiens]	PF01048.22	Phosphorylase superfamily	NP_302429_1	uridine phosphorylase [Mycobacterium leprae TN]	null	null	null	null	null
TRINITY_DN191270_c0_g1_i1.p1	K00760	hprT, hpt, HPRT1; hypoxanthine phosphoribosyltransferase [EC:2.4.2.8]	null	null	Q839B2.1	RecName: Full=Hypoxanthine-guanine phosphoribosyltransferase; Short=HGPRT; Short=HGPRTase [Enterococcus faecalis V583]	PF00156.29	Phosphoribosyl transferase domain	WP_013841315_1	hypoxanthine phosphoribosyltransferase [Desulfotomaculum ruminis]	null	null	null	null	null
TRINITY_DN10139_c0_g1_i2.p1	K00761	upp, UPRT; uracil phosphoribosyltransferase [EC:2.4.2.9]	null	null	Q55GQ6.1	RecName: Full=Uracil phosphoribosyltransferase; Short=UPRTase; AltName: Full=UMP pyrophosphorylase [Dictyostelium discoideum]	PF14681.8	Uracil phosphoribosyltransferase	WP_080038134_1	uracil phosphoribosyltransferase [Nonomuraea sp. ATCC 55076]	null	null	null	null	null
TRINITY_DN1504_c0_g2_i2.p1	K00764	purF, PPAT; amidophosphoribosyltransferase [EC:2.4.2.14]	null	null	Q51342.3	RecName: Full=Amidophosphoribosyltransferase; Short=ATase; AltName: Full=Glutamine phosphoribosylpyrophosphate amidotransferase; Short=GPATase [Pseudomonas aeruginosa PAO1]	PF00156.29	Phosphoribosyl transferase domain	WP_011396318_1	amidophosphoribosyltransferase [Hahella chejuensis]	null	null	null	null	null
TRINITY_DN2130_c0_g1_i1.p1	K00765	hisG; ATP phosphoribosyltransferase [EC:2.4.2.17]	null	null	Q99145.1	RecName: Full=ATP phosphoribosyltransferase; Short=ATP-PRT; Short=ATP-PRTase [Yarrowia lipolytica CLIB122]	PF01634.20	ATP phosphoribosyltransferase	WP_012913602_1	ATP phosphoribosyltransferase [Pirellula staleyi]	null	null	null	null	null
TRINITY_DN384840_c0_g1_i1.p1	K00767	nadC, QPRT; nicotinate-nucleotide pyrophosphorylase (carboxylating) [EC:2.4.2.19]	null	null	A7SG73.1	RecName: Full=Nicotinate-nucleotide pyrophosphorylase [carboxylating]; AltName: Full=Quinolinate phosphoribosyltransferase [decarboxylating]; Short=QAPRTase [Nematostella vectensis]	PF01729.21	Quinolinate phosphoribosyl transferase, C-terminal domain	WP_123042714_1	carboxylating nicotinate-nucleotide diphosphorylase [Cohnella sp. 18JY8-7]	null	null	null	null	null
TRINITY_DN344403_c0_g1_i1.p1	K00772	mtaP, MTAP; 5'-methylthioadenosine phosphorylase [EC:2.4.2.28]	null	null	null	null	PF01048.22	Phosphorylase superfamily	WP_011404886_1	5'-methylthioadenosine phosphorylase [Salinibacter ruber]	null	null	null	null	null
TRINITY_DN61802_c1_g1_i1.p1	K00773	tgt; queuine tRNA-ribosyltransferase [EC:2.4.2.29]	null	null	Q6MD31.1	RecName: Full=Queuine tRNA-ribosyltransferase; AltName: Full=Guanine insertion enzyme; AltName: Full=tRNA-guanine transglycosylase [Candidatus Protochlamydia amoebophila UWE25]	PF01702.20	Queuine tRNA-ribosyltransferase	WP_032125769_1	tRNA-guanine(34) transglycosylase [Candidatus Protochlamydia naegleriophila]	null	null	null	null	null
TRINITY_DN55795_c0_g2_i1.p1	K00777	QTRT1; queuine tRNA-ribosyltransferase catalytic subunit [EC:2.4.2.64]	null	null	Q7SYK1.1	RecName: Full=Queuine tRNA-ribosyltransferase catalytic subunit 1; AltName: Full=Guanine insertion enzyme; AltName: Full=tRNA-guanine transglycosylase [Danio rerio]	PF01702.20	Queuine tRNA-ribosyltransferase	WP_015220706_1	tRNA guanosine(34) transglycosylase Tgt [Cyanobacterium aponinum]	null	null	null	null	null
TRINITY_DN50572_c0_g1_i1.p1	K00779	SIAT2, ST6GAL2; beta-galactoside alpha-2,6-sialyltransferase (sialyltransferase 2) [EC:2.4.99.1]	null	null	Q5QQ37.1	RecName: Full=Beta-galactoside alpha-2,6-sialyltransferase 2; Short=Alpha 2,6-ST 2; AltName: Full=CMP-N-acetylneuraminate-beta-galactosamide-alpha-2,6-sialyltransferase 2; AltName: Full=ST6Gal II; Short=ST6GalII; AltName: Full=Sialyltransferase 2 [Takifugu rubripes]	PF00777.20	Glycosyltransferase family 29 (sialyltransferase)	null	null	null	null	null	null	null
TRINITY_DN36117_c0_g2_i2.p1	K00787	FDPS; farnesyl diphosphate synthase [EC:2.5.1.1 2.5.1.10]	null	null	P08524.2	RecName: Full=Farnesyl pyrophosphate synthase; Short=FPP synthase; Short=FPS; AltName: Full=(2E,6E)-farnesyl diphosphate synthase; AltName: Full=Dimethylallyltranstransferase; AltName: Full=Farnesyl diphosphate synthase; AltName: Full=Geranyltranstransferase [Saccharomyces cerevisiae S288C]	PF00348.19	Polyprenyl synthetase	null	null	null	null	null	null	null
TRINITY_DN63757_c1_g1_i1.p1	K00789	metK; S-adenosylmethionine synthetase [EC:2.5.1.6]	null	null	Q29RI9.1	RecName: Full=Methionine adenosyltransferase 2 subunit beta; AltName: Full=Methionine adenosyltransferase II beta; Short=MAT II beta [Bos taurus]	PF04321.19	RmlD substrate binding domain	NP_719703_1	dTDP-4-dehydrorhamnose reductase family [Shewanella oneidensis MR-1]	null	null	null	null	null
TRINITY_DN328604_c0_g1_i1.p1	K00791	miaA, TRIT1; tRNA dimethylallyltransferase [EC:2.5.1.75]	null	null	Q9C5J6.1	RecName: Full=tRNA dimethylallyltransferase 9; AltName: Full=Isopentenyl-diphosphate: tRNA isopentenyltransferase 9; Short=AtIPT9; Short=IPP transferase 9; Short=IPPT 9 [Arabidopsis thaliana]	PF01715.19	IPP transferase	WP_006340845_1	tRNA (adenosine(37)-N6)-dimethylallyltransferase MiaA [Parachlamydia acanthamoebae]	null	null	null	null	null
TRINITY_DN347544_c0_g1_i1.p1	K00793	ribE, RIB5; riboflavin synthase [EC:2.5.1.9]	null	null	Q9Y7P0.1	RecName: Full=Riboflavin synthase; Short=RS [Schizosaccharomyces pombe 972h-]	PF00677.19	Lumazine binding domain	WP_015941366_1	riboflavin synthase [Chloroflexus aggregans]	null	null	null	null	null
TRINITY_DN211562_c0_g1_i1.p1	K00794	ribH, RIB4; 6,7-dimethyl-8-ribityllumazine synthase [EC:2.5.1.78]	null	null	Q9UVT8.1	RecName: Full=6,7-dimethyl-8-ribityllumazine synthase; Short=DMRL synthase; Short=LS; Short=Lumazine synthase [Pyricularia oryzae 70-15]	PF00885.21	6,7-dimethyl-8-ribityllumazine synthase	WP_011249384_1	6,7-dimethyl-8-ribityllumazine synthase [Thermococcus kodakarensis]	null	null	null	null	null
TRINITY_DN206521_c0_g1_i1.p1	K00797	speE, SRM, SPE3; spermidine synthase [EC:2.5.1.16]	null	null	Q8RA94.1	RecName: Full=Polyamine aminopropyltransferase 1; AltName: Full=Putrescine aminopropyltransferase; Short=PAPT; AltName: Full=Spermidine synthase; Short=SPDS; Short=SPDSY [Caldanaerobacter subterraneus subsp. tengcongensis MB4]	PF01564.19	Spermine/spermidine synthase domain	WP_012995193_1	polyamine aminopropyltransferase [Thermoanaerobacter italicus]	null	null	null	null	null
TRINITY_DN314350_c0_g1_i2.p1	K00798	MMAB, pduO; cob(I)alamin adenosyltransferase [EC:2.5.1.17]	null	null	Q9D273.1	RecName: Full=Corrinoid adenosyltransferase; AltName: Full=Cob(II)alamin adenosyltransferase; AltName: Full=Cob(II)yrinic acid a,c-diamide adenosyltransferase; AltName: Full=Cobinamide/cobalamin adenosyltransferase; AltName: Full=Methylmalonic aciduria type B homolog; Flags: Precursor [Mus musculus]	PF01923.20	Cobalamin adenosyltransferase	WP_013181922_1	ATP:cob(I)alamin adenosyltransferase [Waddlia chondrophila]	null	null	null	null	null
TRINITY_DN91840_c0_g2_i1.p1	K00801	FDFT1; farnesyl-diphosphate farnesyltransferase [EC:2.5.1.21]	null	null	A0A1P7Y0A2.1	RecName: Full=Squalene synthase 10; Short=PgSS10; Short=SQS 10; AltName: Full=FPP:FPP farnesyltransferase SS10; AltName: Full=Farnesyl-diphosphate farnesyltransferase SS10 [Panax ginseng]	PF00494.21	Squalene/phytoene synthase	WP_013687962_1	squalene synthase [Fluviicola taffensis]	null	null	null	null	null
TRINITY_DN8453_c0_g1_i1.p1	K00803	AGPS, agpS; alkyldihydroxyacetonephosphate synthase [EC:2.5.1.26]	null	null	O45218.1	RecName: Full=Alkyldihydroxyacetonephosphate synthase; Short=Alkyl-DHAP synthase; AltName: Full=Alkylglycerone-phosphate synthase [Caenorhabditis elegans]	PF02913.21	FAD linked oxidases, C-terminal domain	WP_011551787_1	FAD-binding oxidoreductase [Myxococcus xanthus]	null	null	null	null	null
TRINITY_DN391808_c0_g1_i2.p1	K00804	GGPS1; geranylgeranyl diphosphate synthase, type III [EC:2.5.1.1 2.5.1.10 2.5.1.29]	null	null	Q54BK1.1	RecName: Full=Geranylgeranyl pyrophosphate synthase; Short=GGPP synthase; Short=GGPPSase; AltName: Full=(2E,6E)-farnesyl diphosphate synthase; AltName: Full=Dimethylallyltranstransferase; AltName: Full=Farnesyl diphosphate synthase; AltName: Full=Farnesyltranstransferase; AltName: Full=Geranylgeranyl diphosphate synthase; AltName: Full=Geranyltranstransferase [Dictyostelium discoideum]	PF00348.19	Polyprenyl synthetase	WP_012422088_1	octaprenyl-diphosphate synthase [Borrelia hermsii]	null	null	null	null	null
TRINITY_DN86498_c0_g2_i1.p1	K00806	uppS; undecaprenyl diphosphate synthase [EC:2.5.1.31]	null	null	Q8UFL9.1	RecName: Full=Isoprenyl transferase [Agrobacterium fabrum str. C58]	PF01255.21	Putative undecaprenyl diphosphate synthase	WP_119678338_1	isoprenyl transferase [Indioceanicola profundi]	null	null	null	null	null
TRINITY_DN14123_c0_g2_i1.p1	K00809	DHPS, dys; deoxyhypusine synthase [EC:2.5.1.46]	null	null	P49366.1	RecName: Full=Deoxyhypusine synthase; Short=DHS [Homo sapiens]	PF01916.19	Deoxyhypusine synthase	WP_048064033_1	deoxyhypusine synthase [Methanococcus maripaludis]	null	null	null	null	null
TRINITY_DN156177_c0_g1_i1.p1	K00810	UBIAD1; menadiol prenyltransferase [EC:2.5.1.-]	null	null	Q9Y5Z9.1	RecName: Full=UbiA prenyltransferase domain-containing protein 1; AltName: Full=Transitional epithelial response protein 1 [Homo sapiens]	PF01040.20	UbiA prenyltransferase family	APR78393_1	1,4-dihydroxy-2-naphthoate polyprenyltransferase [Minicystis rosea]	null	null	null	null	null
TRINITY_DN204533_c0_g1_i1.p1	K00812	aspB; aspartate aminotransferase [EC:2.6.1.1]	null	null	E9L7A5.1	RecName: Full=Bifunctional aspartate aminotransferase and glutamate/aspartate-prephenate aminotransferase; Short=PhPPA-AT; Flags: Precursor [Petunia x hybrida]	PF00155.23	Aminotransferase class I and II	WP_012842775_1	pyridoxal phosphate-dependent aminotransferase [Rhodothermus marinus]	null	null	null	null	null
TRINITY_DN214511_c0_g1_i1.p1	K00814	GPT, ALT; alanine transaminase [EC:2.6.1.2]	null	null	Q9LR30.1	RecName: Full=Glutamate--glyoxylate aminotransferase 1; Short=AtGGT2; AltName: Full=Alanine aminotransferase GGT1; AltName: Full=Alanine--glyoxylate aminotransferase GGT1; AltName: Full=Alanine-2-oxoglutarate aminotransferase 1 [Arabidopsis thaliana]	PF00155.23	Aminotransferase class I and II	WP_095984277_1	aminotransferase class V-fold PLP-dependent enzyme [Cystobacter fuscus]	null	null	null	null	null
TRINITY_DN326541_c0_g1_i1.p1	K00818	E2.6.1.11, argD; acetylornithine aminotransferase [EC:2.6.1.11]	null	null	Q9M8M7.1	RecName: Full=Acetylornithine aminotransferase, chloroplastic/mitochondrial; Short=ACOAT; AltName: Full=Acetylornithine transaminase; Short=AOTA; AltName: Full=Protein HOPW1-1-INTERACTING 1; Flags: Precursor [Arabidopsis thaliana]	PF00202.23	Aminotransferase class-III	WP_095044106_1	aspartate aminotransferase family protein [Candidatus Promineofilum breve]	null	null	null	null	null
TRINITY_DN28963_c0_g1_i3.p1	K00819	rocD, OAT; ornithine--oxo-acid transaminase [EC:2.6.1.13]	null	null	Q3ZCF5.1	RecName: Full=Ornithine aminotransferase, mitochondrial; AltName: Full=Ornithine--oxo-acid aminotransferase; Flags: Precursor [Bos taurus]	PF00202.23	Aminotransferase class-III	WP_013688790_1	ornithine--oxo-acid transaminase [Fluviicola taffensis]	null	null	null	null	null
TRINITY_DN448487_c0_g1_i1.p1	K00820	glmS, GFPT; glutamine---fructose-6-phosphate transaminase (isomerizing) [EC:2.6.1.16]	R186.5	3879199 VIC similar to potassium channel protein [Caenorhabditis elegans ]	G5EFC3.1	RecName: Full=Potassium voltage-gated channel protein egl-36; AltName: Full=Egg-laying defective protein 36 [Caenorhabditis elegans]	PF00520.33	Ion transport protein	null	null	null	null	null	null	null
TRINITY_DN221535_c0_g1_i1.p1	K00823	puuE; 4-aminobutyrate aminotransferase [EC:2.6.1.19]	null	null	Q88RB9.1	RecName: Full=5-aminovalerate aminotransferase DavT; AltName: Full=5-aminovalerate transaminase; AltName: Full=Delta-aminovalerate aminotransferase [Pseudomonas putida KT2440]	PF00202.23	Aminotransferase class-III	WP_011958619_1	aspartate aminotransferase family protein [Roseiflexus sp. RS-1]	null	null	null	null	null
TRINITY_DN346557_c0_g1_i1.p1	K00825	AADAT, KAT2; kynurenine/2-aminoadipate aminotransferase [EC:2.6.1.7 2.6.1.39]	null	null	Q9WVM8.1	RecName: Full=Kynurenine/alpha-aminoadipate aminotransferase, mitochondrial; Short=KAT/AadAT; AltName: Full=2-aminoadipate aminotransferase; AltName: Full=2-aminoadipate transaminase; AltName: Full=Alpha-aminoadipate aminotransferase; Short=AadAT; AltName: Full=Kynurenine aminotransferase II; AltName: Full=Kynurenine--oxoglutarate aminotransferase II; AltName: Full=Kynurenine--oxoglutarate transa…	PF00155.23	Aminotransferase class I and II	WP_066743701_1	PLP-dependent aminotransferase family protein [Cloacibacillus porcorum]	null	null	null	null	null
TRINITY_DN203897_c0_g1_i1.p1	K00826	E2.6.1.42, ilvE; branched-chain amino acid aminotransferase [EC:2.6.1.42]	null	null	Q54N47.1	RecName: Full=Branched-chain-amino-acid aminotransferase [Dictyostelium discoideum]	PF01063.21	Amino-transferase class IV	WP_068513757_1	branched-chain amino acid aminotransferase [Caldimicrobium thiodismutans]	null	null	null	null	null
TRINITY_DN77475_c0_g1_i1.p1	K00831	serC, PSAT1; phosphoserine aminotransferase [EC:2.6.1.52]	null	null	Q99K85.1	RecName: Full=Phosphoserine aminotransferase; Short=PSAT; AltName: Full=Endometrial progesterone-induced protein; Short=EPIP; AltName: Full=Phosphohydroxythreonine aminotransferase [Mus musculus]	PF00266.21	Aminotransferase class-V	WP_013955843_1	3-phosphoserine/phosphohydroxythreonine transaminase [Cupriavidus necator]	null	null	null	null	null
TRINITY_DN283263_c0_g1_i1.p1	K00845	glk; glucokinase [EC:2.7.1.2]	null	null	Q55855.1	RecName: Full=Glucokinase; AltName: Full=Glucose kinase [Synechocystis sp. PCC 6803 substr. Kazusa]	PF02685.18	Glucokinase	WP_011610590_1	glucokinase [Trichodesmium erythraeum]	null	null	null	null	null
TRINITY_DN446484_c0_g1_i2.p1	K00846	KHK; ketohexokinase [EC:2.7.1.3]	null	null	P97328.1	RecName: Full=Ketohexokinase; AltName: Full=Hepatic fructokinase [Mus musculus]	PF00294.26	pfkB family carbohydrate kinase	WP_096367305_1	ketohexokinase [Thiohalobacter thiocyanaticus]	null	null	null	null	null
TRINITY_DN43232_c0_g1_i1.p1	K00847	E2.7.1.4, scrK; fructokinase [EC:2.7.1.4]	null	null	O05510.1	RecName: Full=Putative fructokinase; AltName: Full=Glucomannan utilization protein E [Bacillus subtilis subsp. subtilis str. 168]	PF00480.22	ROK family	WP_094245198_1	fructokinase [Aeribacillus pallidus]	null	null	null	null	null
TRINITY_DN72484_c0_g1_i6.p1	K00850	pfkA, PFK; 6-phosphofructokinase 1 [EC:2.7.1.11]	null	null	O51669.2	RecName: Full=ATP-dependent 6-phosphofructokinase; Short=ATP-PFK; Short=Phosphofructokinase; AltName: Full=Phosphohexokinase [Borreliella burgdorferi B31]	PF00365.22	Phosphofructokinase	WP_024266600_1	Pyrophosphate--fructose 6-phosphate 1-phosphotransferase subunit alpha [Salinispira pacifica]	null	null	null	null	null
TRINITY_DN52563_c0_g1_i1.p1	K00852	rbsK, RBKS; ribokinase [EC:2.7.1.15]	null	null	A1A6H3.1	RecName: Full=Ribokinase; Short=AtRBSK; Short=RK; Flags: Precursor [Arabidopsis thaliana]	PF00294.26	pfkB family carbohydrate kinase	WP_012381335_1	ribokinase [Streptomyces griseus]	null	null	null	null	null
TRINITY_DN47267_c0_g1_i3.p1	K00854	xylB, XYLB; xylulokinase [EC:2.7.1.17]	null	null	O75191.3	RecName: Full=Xylulose kinase; Short=Xylulokinase [Homo sapiens]	PF00370.23	FGGY family of carbohydrate kinases, N-terminal domain	WP_013043165_1	carbohydrate kinase [Coraliomargarita akajimensis]	null	null	null	null	null
TRINITY_DN37065_c0_g1_i9.p1	K00855	PRK, prkB; phosphoribulokinase [EC:2.7.1.19]	null	null	P19824.1	RecName: Full=Phosphoribulokinase, chloroplastic; Short=PRK; Short=PRKase; AltName: Full=Phosphopentokinase; Flags: Precursor [Chlamydomonas reinhardtii]	PF00485.20	Phosphoribulokinase / Uridine kinase family	WP_011242879_1	MULTISPECIES: phosphoribulokinase [Synechococcus]	null	null	null	null	null
TRINITY_DN79731_c0_g1_i1.p1	K00856	E2.7.1.20, ADK; adenosine kinase [EC:2.7.1.20]	null	null	O49923.1	RecName: Full=Adenosine kinase; Short=AK; AltName: Full=Adenosine 5'-phosphotransferase [Physcomitrium patens]	PF00294.26	pfkB family carbohydrate kinase	null	null	null	null	null	null	null
TRINITY_DN237994_c0_g1_i1.p1	K00857	tdk, TK; thymidine kinase [EC:2.7.1.21]	null	null	P23335.1	RecName: Full=Thymidine kinase [Swinepox virus (STRAIN KASZA)]	PF00265.20	Thymidine kinase	WP_014559706_1	thymidine kinase [Ignavibacterium album]	null	null	null	null	null
TRINITY_DN207165_c0_g1_i1.p1	K00858	ppnK, NADK; NAD+ kinase [EC:2.7.1.23]	null	null	Q5JK52.1	RecName: Full=Probable NAD kinase 1 [Oryza sativa Japonica Group]	PF01513.23	ATP-NAD kinase N-terminal domain	WP_012827615_1	ATP-NAD/AcoX kinase [Haliangium ochraceum]	null	null	null	null	null
TRINITY_DN1593_c0_g1_i5.p1	K00860	cysC; adenylylsulfate kinase [EC:2.7.1.25]	null	null	Q92203.2	RecName: Full=Adenylyl-sulfate kinase; AltName: Full=ATP adenosine-5'-phosphosulfate 3'-phosphotransferase; AltName: Full=Adenosine-5'-phosphosulfate kinase; Short=APS kinase [Aspergillus nidulans FGSC A4]	PF01583.22	Adenylylsulphate kinase	WP_117292361_1	adenylyl-sulfate kinase [Solimonas sp. K1W22B-7]	null	null	null	null	null
TRINITY_DN238823_c0_g1_i1.p1	K00861	RFK, FMN1; riboflavin kinase [EC:2.7.1.26]	null	null	Q8CFV9.2	RecName: Full=Riboflavin kinase; AltName: Full=ATP:riboflavin 5'-phosphotransferase; AltName: Full=Flavokinase; AltName: Full=KOI-4 [Mus musculus]	PF01687.19	Riboflavin kinase	null	null	null	null	null	null	null
TRINITY_DN13710_c0_g2_i2.p1	K00863	DAK, TKFC; triose/dihydroxyacetone kinase / FAD-AMP lyase (cyclizing) [EC:2.7.1.28 2.7.1.29 4.6.1.15]	null	null	O04059.1	RecName: Full=Putative 3,4-dihydroxy-2-butanone kinase [Solanum lycopersicum]	PF02733.19	Dak1 domain	AKU96491_1	Dihydroxyacetone kinase, ATP-dependent [Labilithrix luteola]	null	null	null	null	null
TRINITY_DN386050_c0_g1_i1.p1	K00868	pdxK, pdxY; pyridoxine kinase [EC:2.7.1.35]	null	null	O46560.1	RecName: Full=Pyridoxal kinase; AltName: Full=Pyridoxine kinase [Sus scrofa]	PF00294.26	pfkB family carbohydrate kinase	WP_106419008_1	pyridoxal kinase [Salinicola tamaricis]	null	null	null	null	null
TRINITY_DN272099_c0_g1_i1.p1	K00872	thrB; homoserine kinase [EC:2.7.1.39]	null	null	B8FU92.1	RecName: Full=Homoserine kinase; Short=HK; Short=HSK [Desulfitobacterium hafniense DCB-2]	PF08544.15	GHMP kinases C terminal	WP_012282997_1	homoserine kinase [Heliobacterium modesticaldum]	null	null	null	null	null
TRINITY_DN50966_c0_g1_i3.p1	K00873	PK, pyk; pyruvate kinase [EC:2.7.1.40]	null	null	Q29536.2	RecName: Full=Pyruvate kinase PKLR; AltName: Full=Pyruvate kinase isozymes L/R [Canis lupus familiaris]	PF00224.23	Pyruvate kinase, barrel domain	WP_013388193_1	pyruvate kinase PykF [Ilyobacter polytropus]	null	null	null	null	null
TRINITY_DN402527_c0_g1_i1.p1	K00874	kdgK; 2-dehydro-3-deoxygluconokinase [EC:2.7.1.45]	null	null	D4GR05.1	RecName: Full=2-dehydro-3-deoxygalactonokinase; AltName: Full=2-keto-3-deoxygalactonate kinase; Short=KDGal kinase; AltName: Full=KDGK-2 [Haloferax volcanii DS2]	PF00294.26	pfkB family carbohydrate kinase	WP_013042864_1	sugar kinase [Coraliomargarita akajimensis]	null	null	null	null	null
TRINITY_DN450152_c0_g1_i1.p1	K00876	udk, UCK; uridine kinase [EC:2.7.1.48]	null	null	null	null	PF00485.20	Phosphoribulokinase / Uridine kinase family	WP_013255717_1	uridine kinase [Sediminispirochaeta smaragdinae]	null	null	null	null	null
TRINITY_DN324850_c0_g1_i1.p1	K00878	thiM; hydroxyethylthiazole kinase [EC:2.7.1.50]	null	null	A8ZV98.1	RecName: Full=Hydroxyethylthiazole kinase; AltName: Full=4-methyl-5-beta-hydroxyethylthiazole kinase; Short=TH kinase; Short=Thz kinase [Desulfococcus oleovorans Hxd3]	PF02110.17	Hydroxyethylthiazole kinase family	WP_100927357_1	hydroxyethylthiazole kinase [Sagittula sp. P11]	null	null	null	null	null
TRINITY_DN66766_c0_g2_i2.p1	K00889	PIP5K; 1-phosphatidylinositol-4-phosphate 5-kinase [EC:2.7.1.68]	null	null	Q55GN6.1	RecName: Full=Probable phosphatidylinositol phosphate kinase DDB_G0267588 [Dictyostelium discoideum]	PF01504.20	Phosphatidylinositol-4-phosphate 5-Kinase	null	null	null	null	null	null	null
TRINITY_DN6538_c0_g1_i1.p1	K00891	aroK, aroL; shikimate kinase [EC:2.7.1.71]	null	null	Q8YXG9.1	RecName: Full=Shikimate kinase; Short=SK [Nostoc sp. PCC 7120 = FACHB-418]	PF01202.24	Shikimate kinase	WP_010995416_1	MULTISPECIES: shikimate kinase [Nostocaceae]	null	null	null	null	null
TRINITY_DN13908_c0_g1_i2.p1	K00894	ETNK, EKI; ethanolamine kinase [EC:2.7.1.82]	null	null	null	null	PF01633.22	Choline/ethanolamine kinase	null	null	null	null	null	null	null
TRINITY_DN107381_c1_g1_i1.p1	K00895	pfp, PFP; diphosphate-dependent phosphofructokinase [EC:2.7.1.90]	null	null	Q3KSV5.1	RecName: Full=Pyrophosphate--fructose 6-phosphate 1-phosphotransferase; AltName: Full=6-phosphofructokinase, pyrophosphate dependent; AltName: Full=PPi-dependent phosphofructokinase; Short=PPi-PFK; AltName: Full=Pyrophosphate-dependent 6-phosphofructose-1-kinase [Methylomonas methanica]	PF00365.22	Phosphofructokinase	WP_088620723_1	pyrophosphate--fructose-6-phosphate 1-phosphotransferase [Methylovulum psychrotolerans]	null	null	null	null	null
TRINITY_DN121413_c0_g2_i1.p1	K00898	PDK2_3_4; pyruvate dehydrogenase kinase 2/3/4 [EC:2.7.11.2]	null	null	Q9SBJ1.1	RecName: Full=[Pyruvate dehydrogenase (acetyl-transferring)] kinase, mitochondrial; Short=AtPDHK; Short=Pyruvate dehydrogenase kinase [Arabidopsis thaliana]	PF10436.11	Mitochondrial branched-chain alpha-ketoacid dehydrogenase kinase	null	null	null	null	null	null	null
TRINITY_DN413160_c0_g1_i3.p1	K00899	mtnK; 5-methylthioribose kinase [EC:2.7.1.100]	null	null	B1YIY3.1	RecName: Full=Methylthioribose kinase; Short=MTR kinase [Exiguobacterium sibiricum 255-15]	PF01636.25	Phosphotransferase enzyme family	WP_052268777_1	S-methyl-5-thioribose kinase [Jeotgalibacillus malaysiensis]	null	null	null	null	null
TRINITY_DN89793_c1_g1_i1.p1	K00900	E2.7.1.105, PFK; 6-phosphofructo-2-kinase [EC:2.7.1.105]	null	null	P40433.1	RecName: Full=6-phosphofructo-2-kinase 1; Short=6PF-2-K 1; AltName: Full=Phosphofructokinase 2 I [Saccharomyces cerevisiae S288C]	PF01591.20	6-phosphofructo-2-kinase	APR83102_1	Fructose-2,6-bisphosphatase [Minicystis rosea]	null	null	null	null	null
TRINITY_DN147499_c0_g1_i2.p1	K00901	dgkA, DGK; diacylglycerol kinase (ATP) [EC:2.7.1.107]	null	null	Q55GN6.1	RecName: Full=Probable phosphatidylinositol phosphate kinase DDB_G0267588 [Dictyostelium discoideum]	PF01504.20	Phosphatidylinositol-4-phosphate 5-Kinase	null	null	null	null	null	null	null
TRINITY_DN62569_c0_g1_i1.p1	K00902	DOLK; dolichol kinase [EC:2.7.1.108]	null	null	Q9UPQ8.1	RecName: Full=Dolichol kinase; AltName: Full=Transmembrane protein 15 [Homo sapiens]	PF01148.22	Cytidylyltransferase family	null	null	null	null	null	null	null
TRINITY_DN15516_c0_g1_i13.p1	K00904	DGUOK; deoxyguanosine kinase [EC:2.7.1.113]	null	null	Q9J579.1	RecName: Full=Probable deoxycytidine kinase FPV151; Short=dCK [Fowlpox virus strain NVSL]	PF01712.21	Deoxynucleoside kinase	WP_115585599_1	deoxynucleoside kinase [Candidatus Dependentiae bacterium (ex Spumella elongata CCAP 955/1)]	null	null	null	null	null
TRINITY_DN82395_c1_g3_i1.p1	K00907	MYLK; myosin-light-chain kinase [EC:2.7.11.18]	null	null	O43293.1	RecName: Full=Death-associated protein kinase 3; Short=DAP kinase 3; AltName: Full=DAP-like kinase; Short=Dlk; AltName: Full=MYPT1 kinase; AltName: Full=Zipper-interacting protein kinase; Short=ZIP-kinase [Homo sapiens]	PF00069.27	Protein kinase domain	WP_003181678_1	MULTISPECIES: serine/threonine protein kinase [Bacillus]	null	null	null	null	null
TRINITY_DN103303_c0_g1_i2.p1	K00911	ITPK; 1D-myo-inositol-triphosphate 3-kinase [EC:2.7.1.127]	null	null	Q95Q62.1	RecName: Full=Inositol-trisphosphate 3-kinase homolog; AltName: Full=Inositol 1,4,5-trisphosphate 3-kinase homolog; Short=IP3 3-kinase; Short=IP3K; Short=InsP 3-kinase; AltName: Full=let-23 fertility effector 2 [Caenorhabditis elegans]	PF03770.18	Inositol polyphosphate kinase	null	null	null	null	null	null	null
TRINITY_DN209820_c0_g1_i2.p1	K00914	PIK3C3, VPS34; phosphatidylinositol 3-kinase [EC:2.7.1.137]	null	null	P42347.1	RecName: Full=Phosphatidylinositol 3-kinase, root isoform; Short=PI3-kinase; Short=PI3K; Short=PtdIns-3-kinase; AltName: Full=SPI3K-5 [Glycine max]	PF00454.29	Phosphatidylinositol 3- and 4-kinase	null	null	null	null	null	null	null
TRINITY_DN151361_c0_g1_i1.p1	K00917	lacC; tagatose 6-phosphate kinase [EC:2.7.1.144]	null	null	null	null	PF00294.26	pfkB family carbohydrate kinase	WP_013147826_1	1-phosphofructokinase [Methylotenera versatilis]	null	null	null	null	null
TRINITY_DN54608_c0_g2_i3.p1	K00919	ispE; 4-diphosphocytidyl-2-C-methyl-D-erythritol kinase [EC:2.7.1.148]	null	null	O81014.1	RecName: Full=4-diphosphocytidyl-2-C-methyl-D-erythritol kinase, chloroplastic; AltName: Full=4-(cytidine-5'-diphospho)-2-C-methyl-D-erythritol kinase; Short=CDPMEK; Short=CMEK; AltName: Full=Protein PIGMENT DEFECTIVE 277; Flags: Precursor [Arabidopsis thaliana]	PF08544.15	GHMP kinases C terminal	WP_059061328_1	4-(cytidine 5'-diphospho)-2-C-methyl-D-erythritol kinase [Candidatus Protochlamydia naegleriophila]	null	null	null	null	null
TRINITY_DN36759_c1_g1_i1.p1	K00924	E2.7.1.-; kinase [EC:2.7.1.-]	null	null	Q40518.1	RecName: Full=Shaggy-related protein kinase NtK-1 [Nicotiana tabacum]	PF00069.27	Protein kinase domain	null	null	null	null	null	null	null
TRINITY_DN40126_c0_g1_i2.p1	K00926	arcC; carbamate kinase [EC:2.7.2.2]	null	null	P13982.1	RecName: Full=Carbamate kinase [Pseudomonas aeruginosa PAO1]	PF00696.30	Amino acid kinase family	WP_038478613_1	carbamate kinase [Cedecea neteri]	null	null	null	null	null
TRINITY_DN3596_c0_g1_i1.p1	K00927	PGK, pgk; phosphoglycerate kinase [EC:2.7.2.3]	null	null	P91427.1	RecName: Full=Probable phosphoglycerate kinase [Caenorhabditis elegans]	PF00162.21	Phosphoglycerate kinase	WP_012820223_1	MULTISPECIES: phosphoglycerate kinase [Fibrobacter]	null	null	null	null	null
TRINITY_DN30175_c0_g2_i1.p1	K00928	lysC; aspartate kinase [EC:2.7.2.4]	null	null	Q9LYU8.1	RecName: Full=Aspartokinase 1, chloroplastic; AltName: Full=Aspartate kinase 1; Flags: Precursor [Arabidopsis thaliana]	PF00696.30	Amino acid kinase family	WP_011523293_1	lysine-sensitive aspartokinase 3 [Candidatus Koribacter versatilis]	null	null	null	null	null
TRINITY_DN102584_c0_g1_i1.p1	K00930	argB; acetylglutamate kinase [EC:2.7.2.8]	null	null	B8IM39.1	RecName: Full=Acetylglutamate kinase; AltName: Full=N-acetyl-L-glutamate 5-phosphotransferase; AltName: Full=NAG kinase; Short=NAGK [Methylobacterium nodulans ORS 2060]	PF00696.30	Amino acid kinase family	WP_013046370_1	acetylglutamate kinase [Candidatus Puniceispirillum marinum]	null	null	null	null	null
TRINITY_DN40917_c0_g1_i1.p1	K00931	proB; glutamate 5-kinase [EC:2.7.2.11]	null	null	Q31L42.1	RecName: Full=Glutamate 5-kinase; AltName: Full=Gamma-glutamyl kinase; Short=GK [Synechococcus elongatus PCC 7942 = FACHB-805]	PF00696.30	Amino acid kinase family	WP_006198151_1	glutamate 5-kinase [Nodularia spumigena]	null	null	null	null	null
TRINITY_DN107183_c0_g2_i1.p1	K00933	E2.7.3.2; creatine kinase [EC:2.7.3.2]	null	null	P12532.1	RecName: Full=Creatine kinase U-type, mitochondrial; AltName: Full=Acidic-type mitochondrial creatine kinase; Short=Mia-CK; AltName: Full=Ubiquitous mitochondrial creatine kinase; Short=U-MtCK; Flags: Precursor [Homo sapiens]	PF00217.21	ATP:guanido phosphotransferase, C-terminal catalytic domain	WP_012083572_1	arginine kinase [Sulfurovum sp. NBC37-1]	null	null	null	null	null
TRINITY_DN21528_c0_g1_i3.p1	K00939	adk, AK; adenylate kinase [EC:2.7.4.3]	null	null	Q5ZKE7.1	RecName: Full=UMP-CMP kinase; AltName: Full=Deoxycytidylate kinase; Short=CK; Short=dCMP kinase; AltName: Full=Nucleoside-diphosphate kinase; AltName: Full=Uridine monophosphate/cytidine monophosphate kinase; Short=UMP/CMP kinase; Short=UMP/CMPK [Gallus gallus]	PF00406.24	Adenylate kinase	WP_013457513_1	bifunctional metallophosphatase/5'-nucleotidase [Oceanithermus profundus]	null	null	null	null	null
TRINITY_DN467303_c0_g1_i1.p1	K00940	ndk, NME; nucleoside-diphosphate kinase [EC:2.7.4.6]	null	null	Q9QXL7.1	RecName: Full=Nucleoside diphosphate kinase 7; Short=NDK 7; Short=NDP kinase 7; AltName: Full=nm23-R7 [Rattus norvegicus]	PF00334.21	Nucleoside diphosphate kinase	WP_012962716_1	nucleoside-diphosphate kinase [Hydrogenobacter thermophilus]	null	null	null	null	null
TRINITY_DN128983_c0_g1_i1.p1	K00941	thiD; hydroxymethylpyrimidine/phosphomethylpyrimidine kinase [EC:2.7.1.49 2.7.4.7]	null	null	Q5M731.1	RecName: Full=Thiamine biosynthetic bifunctional enzyme TH1, chloroplastic; Includes: RecName: Full=Thiamine-phosphate synthase; Short=TP synthase; Short=TPS; AltName: Full=Thiamine-phosphate pyrophosphorylase; Short=TMP pyrophosphorylase; Short=TMP-PPase; Includes: RecName: Full=Hydroxymethylpyrimidine kinase; Short=HMP kinase; Flags: Precursor [Arabidopsis thaliana]	PF08543.14	Phosphomethylpyrimidine kinase	WP_012871978_1	bifunctional hydroxymethylpyrimidine kinase/phosphomethylpyrimidine kinase [Sphaerobacter thermophilus]	null	null	null	null	null
TRINITY_DN55115_c0_g1_i2.p1	K00942	E2.7.4.8, gmk; guanylate kinase [EC:2.7.4.8]	null	null	Q09172.1	RecName: Full=Protein phosphatase 2C homolog 2; Short=PP2C-2 [Schizosaccharomyces pombe 972h-]	PF00481.23	Protein phosphatase 2C	null	null	null	null	null	null	null
TRINITY_DN51645_c0_g1_i1.p1	K00943	tmk, DTYMK; dTMP kinase [EC:2.7.4.9]	null	null	P36590.2	RecName: Full=Thymidylate kinase; AltName: Full=dTMP kinase [Schizosaccharomyces pombe 972h-]	PF02223.19	Thymidylate kinase	WP_110173697_1	dTMP kinase [Luteitalea pratensis]	null	null	null	null	null
TRINITY_DN135032_c0_g1_i3.p1	K00944	AK3; nucleoside-triphosphate--adenylate kinase [EC:2.7.4.10]	null	null	P08760.3	RecName: Full=GTP:AMP phosphotransferase AK3, mitochondrial; AltName: Full=Adenylate kinase 3; Short=AK 3; AltName: Full=Adenylate kinase 3 alpha-like 1 [Bos taurus]	PF00406.24	Adenylate kinase	WP_039806318_1	adenylate kinase [Jeotgalibacillus malaysiensis]	null	null	null	null	null
TRINITY_DN291325_c0_g1_i1.p1	K00948	PRPS, prsA; ribose-phosphate pyrophosphokinase [EC:2.7.6.1]	null	null	Q63XL8.1	RecName: Full=Ribose-phosphate pyrophosphokinase; Short=RPPK; AltName: Full=5-phospho-D-ribosyl alpha-1-diphosphate; AltName: Full=Phosphoribosyl diphosphate synthase; AltName: Full=Phosphoribosyl pyrophosphate synthase; Short=P-Rib-PP synthase; Short=PRPP synthase; Short=PRPPase [Burkholderia pseudomallei K96243]	PF14572.8	Phosphoribosyl synthetase-associated domain	WP_013656130_1	ribose-phosphate pyrophosphokinase [Cellulosilyticum lentocellum]	null	null	null	null	null
TRINITY_DN77440_c0_g1_i4.p1	K00949	thiN, TPK1, THI80; thiamine pyrophosphokinase [EC:2.7.6.2]	null	null	Q9R0M5.1	RecName: Full=Thiamin pyrophosphokinase 1; Short=mTPK1; AltName: Full=Thiamine pyrophosphokinase 1 [Mus musculus]	PF04263.18	Thiamin pyrophosphokinase, catalytic domain	null	null	null	null	null	null	null
TRINITY_DN60569_c0_g1_i1.p1	K00951	relA; GTP pyrophosphokinase [EC:2.7.6.5]	null	null	P74007.1	RecName: Full=Probable guanosine-3',5'-bis(diphosphate) 3'-pyrophosphohydrolase; AltName: Full=Penta-phosphate guanosine-3'-pyrophosphohydrolase; Short=(ppGpp)ase [Synechocystis sp. PCC 6803 substr. Kazusa]	PF13328.8	HD domain	WP_013156925_1	bifunctional (p)ppGpp synthetase/guanosine-3',5'-bis(diphosphate) 3'-pyrophosphohydrolase [Meiothermus silvanus]	null	null	null	null	null
TRINITY_DN119285_c0_g2_i1.p1	K00953	FLAD1; FAD synthetase [EC:2.7.7.2]	null	null	O74841.1	RecName: Full=Probable FAD synthase; AltName: Full=FAD pyrophosphorylase; AltName: Full=FMN adenylyltransferase; AltName: Full=Flavin adenine dinucleotide synthase [Schizosaccharomyces pombe 972h-]	PF01507.21	Phosphoadenosine phosphosulfate reductase family	WP_050434242_1	damage-inducible protein [Chondromyces crocatus]	null	null	null	null	null
TRINITY_DN66354_c1_g1_i1.p1	K00958	sat, met3; sulfate adenylyltransferase [EC:2.7.7.4]	null	null	Q8J0I4.1	RecName: Full=Sulfate adenylyltransferase; AltName: Full=ATP-sulfurylase; AltName: Full=Sulfate adenylate transferase; Short=SAT [Mucor lusitanicus]	PF01747.19	ATP-sulfurylase	WP_012844350_1	sulfate adenylyltransferase [Rhodothermus marinus]	null	null	null	null	null
TRINITY_DN75636_c0_g2_i4.p1	K00962	pnp, PNPT1; polyribonucleotide nucleotidyltransferase [EC:2.7.7.8]	null	null	Q69LE7.1	RecName: Full=Probable polyribonucleotide nucleotidyltransferase 1, chloroplastic; AltName: Full=Polynucleotide phosphorylase 1; Short=PNPase 1; Flags: Precursor [Oryza sativa Japonica Group]	PF01138.23	3' exoribonuclease family, domain 1	WP_013924644_1	polyribonucleotide nucleotidyltransferase [Parachlamydia acanthamoebae]	null	null	null	null	null
TRINITY_DN103657_c0_g1_i1.p1	K00963	UGP2, galU, galF; UTP--glucose-1-phosphate uridylyltransferase [EC:2.7.7.9]	null	null	P53444.2	RecName: Full=Fructose-bisphosphate aldolase; Short=FBP aldolase; Short=FBPA; AltName: Full=Fructose-1,6-bisphosphate aldolase [Neurospora crassa OR74A]	PF01704.20	UTP--glucose-1-phosphate uridylyltransferase	WP_006930405_1	class II fructose-bisphosphate aldolase [Caldithrix abyssi]	null	null	null	null	null
TRINITY_DN158279_c0_g1_i1.p1	K00965	galT, GALT; UDPglucose--hexose-1-phosphate uridylyltransferase [EC:2.7.7.12]	null	null	Q9FK51.1	RecName: Full=ADP-glucose phosphorylase; AltName: Full=ADP-glucose:phosphate adenylyltransferase [Arabidopsis thaliana]	PF16268.7	Domain of unknown function (DUF4921)	WP_011958523_1	HIT domain-containing protein [Roseiflexus sp. RS-1]	null	null	null	null	null
TRINITY_DN359715_c0_g1_i1.p1	K00967	PCYT2; ethanolamine-phosphate cytidylyltransferase [EC:2.7.7.14]	null	null	Q55BZ4.1	RecName: Full=Ethanolamine-phosphate cytidylyltransferase; AltName: Full=CTP:phosphoethanolamine cytidylyltransferase; AltName: Full=Phosphorylethanolamine transferase [Dictyostelium discoideum]	PF01467.28	Cytidylyltransferase-like	null	null	null	null	null	null	null
TRINITY_DN33284_c0_g2_i1.p1	K00971	manC, cpsB; mannose-1-phosphate guanylyltransferase [EC:2.7.7.13]	null	null	Q887Q9.1	RecName: Full=Alginate biosynthesis protein AlgA; Includes: RecName: Full=Mannose-6-phosphate isomerase; AltName: Full=Phosphohexomutase; AltName: Full=Phosphomannose isomerase; Short=PMI; Includes: RecName: Full=Mannose-1-phosphate guanylyltransferase; AltName: Full=GDP-mannose pyrophosphorylase; Short=GMP; Short=GMPP; AltName: Full=GTP--mannose-1-phosphate guanylyltransferase [Pseudomonas syrin…	PF00483.25	Nucleotidyl transferase	WP_013279075_1	mannose-1-phosphate guanylyltransferase [Acetohalobium arabaticum]	null	null	null	null	null
TRINITY_DN203203_c0_g1_i1.p1	K00972	UAP1; UDP-N-acetylglucosamine/UDP-N-acetylgalactosamine diphosphorylase [EC:2.7.7.23 2.7.7.83]	null	null	Q7ZWD4.1	RecName: Full=UDP-N-acetylhexosamine pyrophosphorylase-like protein 1 [Danio rerio]	PF01704.20	UTP--glucose-1-phosphate uridylyltransferase	null	null	null	null	null	null	null
TRINITY_DN54507_c0_g1_i1.p1	K00981	E2.7.7.41, CDS1, CDS2, cdsA; phosphatidate cytidylyltransferase [EC:2.7.7.41]	null	null	P73548.1	RecName: Full=Phosphatidate cytidylyltransferase; AltName: Full=CDP-DAG synthase; AltName: Full=CDP-DG synthase; AltName: Full=CDP-diacylglycerol synthase; Short=CDS; AltName: Full=CDP-diglyceride pyrophosphorylase; AltName: Full=CDP-diglyceride synthase; AltName: Full=CTP:phosphatidate cytidylyltransferase [Synechocystis sp. PCC 6803 substr. Kazusa]	PF01148.22	Cytidylyltransferase family	WP_017803826_1	phosphatidate cytidylyltransferase [Nodularia spumigena]	null	null	null	null	null
TRINITY_DN288218_c0_g1_i1.p1	K00988	APA1_2; sulfate adenylyltransferase (ADP) / ATP adenylyltransferase [EC:2.7.7.5 2.7.7.53]	null	null	null	null	PF19327.1	Ap4A phosphorylase N-terminal domain	WP_015191340_1	ATP adenylyltransferase [Stanieria cyanosphaera]	null	null	null	null	null
TRINITY_DN326002_c0_g1_i1.p1	K00991	ispD; 2-C-methyl-D-erythritol 4-phosphate cytidylyltransferase [EC:2.7.7.60]	null	null	Q5N8G1.1	RecName: Full=2-C-methyl-D-erythritol 4-phosphate cytidylyltransferase, chloroplastic; AltName: Full=4-diphosphocytidyl-2C-methyl-D-erythritol synthase; Short=OsCMS; AltName: Full=MEP cytidylyltransferase; Flags: Precursor [Oryza sativa Japonica Group]	PF01128.21	2-C-methyl-D-erythritol 4-phosphate cytidylyltransferase	WP_013924196_1	2-C-methyl-D-erythritol 4-phosphate cytidylyltransferase [Parachlamydia acanthamoebae]	null	null	null	null	null
TRINITY_DN27463_c0_g1_i1.p1	K00993	EPT1; ethanolaminephosphotransferase [EC:2.7.8.1]	null	null	O82568.1	RecName: Full=Choline/ethanolaminephosphotransferase 2; AltName: Full=Aminoalcohol phosphotransferase 2; Short=AtAAPT2 [Arabidopsis thaliana]	PF01066.23	CDP-alcohol phosphatidyltransferase	null	null	null	null	null	null	null
TRINITY_DN110681_c0_g1_i1.p1	K01001	ALG7; UDP-N-acetylglucosamine--dolichyl-phosphate N-acetylglucosaminephosphotransferase [EC:2.7.8.15]	null	null	Q5EA65.1	RecName: Full=UDP-N-acetylglucosamine--dolichyl-phosphate N-acetylglucosaminephosphotransferase; AltName: Full=GlcNAc-1-P transferase; Short=G1PT; Short=GPT; AltName: Full=N-acetylglucosamine-1-phosphate transferase [Bos taurus]	PF00953.23	Glycosyl transferase family 4	null	null	null	null	null	null	null
TRINITY_DN101753_c0_g1_i1.p1	K01006	ppdK; pyruvate, orthophosphate dikinase [EC:2.7.9.1]	null	null	Q59754.2	RecName: Full=Pyruvate, phosphate dikinase; AltName: Full=Pyruvate, orthophosphate dikinase [Sinorhizobium meliloti 1021]	PF01326.21	Pyruvate phosphate dikinase, AMP/ATP-binding domain	WP_038558657_1	pyruvate, phosphate dikinase [Draconibacterium orientale]	null	null	null	null	null
TRINITY_DN117067_c0_g1_i2.p1	K01008	selD, SEPHS; selenide, water dikinase [EC:2.7.9.3]	null	null	A1APP9.1	RecName: Full=Selenide, water dikinase; AltName: Full=Selenium donor protein; AltName: Full=Selenophosphate synthase [Pelobacter propionicus DSM 2379]	PF07992.16	Pyridine nucleotide-disulphide oxidoreductase	WP_015259175_1	selenide, water dikinase SelD [Thioalkalivibrio nitratireducens]	null	null	null	null	null
TRINITY_DN264873_c0_g1_i1.p1	K01011	TST, MPST, sseA; thiosulfate/3-mercaptopyruvate sulfurtransferase [EC:2.8.1.1 2.8.1.2]	null	null	P97532.3	RecName: Full=3-mercaptopyruvate sulfurtransferase; Short=MST [Rattus norvegicus]	PF00581.22	Rhodanese-like domain	WP_119678353_1	3-mercaptopyruvate sulfurtransferase [Indioceanicola profundi]	null	null	null	null	null
TRINITY_DN93000_c0_g2_i1.p1	K01013	TSTD1; thiosulfate:glutathione sulfurtransferase [EC:2.8.1.-]	null	null	null	null	PF00581.22	Rhodanese-like domain	null	null	null	null	null	null	null
TRINITY_DN68553_c0_g1_i1.p1	K01025	SULT1; sulfotransferase [EC:2.8.2.-]	null	null	null	null	PF00685.29	Sulfotransferase domain	null	null	null	null	null	null	null
TRINITY_DN141661_c0_g1_i1.p1	K01027	OXCT; 3-oxoacid CoA-transferase [EC:2.8.3.5]	null	null	Q29551.2	RecName: Full=Succinyl-CoA:3-ketoacid coenzyme A transferase 1, mitochondrial; AltName: Full=3-oxoacid CoA-transferase 1; AltName: Full=Somatic-type succinyl-CoA:3-oxoacid CoA-transferase; Short=SCOT-s; Flags: Precursor [Sus scrofa]	PF01144.25	Coenzyme A transferase	AFK04336_1	3-oxoacid CoA-transferase, B subunit [Emticicia oligotrophica DSM 17448]	null	null	null	null	null
TRINITY_DN449795_c0_g1_i1.p1	K01044	CES1; carboxylesterase 1 [EC:3.1.1.1]	null	null	P10959.3	RecName: Full=Carboxylesterase 1C; AltName: Full=Carboxyesterase ES-1; Short=E1; AltName: Full=ES-THET; AltName: Full=Esterase-2; AltName: Full=Liver carboxylesterase 1; AltName: Full=Neutral retinyl ester hydrolase; Short=NREH; AltName: Full=Retinyl ester hydrolase; Short=REH; Flags: Precursor [Rattus norvegicus]	PF00135.30	Carboxylesterase family	WP_077204952_1	carboxylesterase family protein [Halorientalis sp. IM1011]	null	null	null	null	null
TRINITY_DN12859_c1_g1_i1.p1	K01046	lip, TGL2; triacylglycerol lipase [EC:3.1.1.3]	null	null	Q5U780.3	RecName: Full=Lipase; AltName: Full=Lip 42; AltName: Full=Thermostable organic solvent tolerant lipase; AltName: Full=Triacylglycerol hydrolase; Flags: Precursor [Bacillus sp. (in: Bacteria)]	PF12697.9	Alpha/beta hydrolase family	WP_007956123_1	hypothetical protein [Pelosinus fermentans]	null	null	null	null	null
TRINITY_DN329083_c0_g1_i1.p1	K01049	ACHE; acetylcholinesterase [EC:3.1.1.7]	null	null	P23795.2	RecName: Full=Acetylcholinesterase; Short=AChE; Flags: Precursor [Bos taurus]	PF00135.30	Carboxylesterase family	WP_054297307_1	carboxylesterase family protein [Kibdelosporangium phytohabitans]	null	null	null	null	null
TRINITY_DN91589_c0_g1_i1.p1	K01050	BCHE; cholinesterase [EC:3.1.1.8]	null	null	O42275.1	RecName: Full=Acetylcholinesterase; Short=AChE; Flags: Precursor [Electrophorus electricus]	PF00135.30	Carboxylesterase family	YP_885815_1	acetylcholinesterase [Mycobacterium smegmatis str. MC2 155]	null	null	null	null	null
TRINITY_DN37199_c0_g2_i1.p1	K01052	LIPA; lysosomal acid lipase/cholesteryl ester hydrolase [EC:3.1.1.13]	null	null	P07098.1	RecName: Full=Gastric triacylglycerol lipase; Short=GL; Short=Gastric lipase; Flags: Precursor [Homo sapiens]	PF00561.22	alpha/beta hydrolase fold	null	null	null	null	null	null	null
TRINITY_DN58983_c0_g1_i1.p1	K01053	gnl, RGN; gluconolactonase [EC:3.1.1.17]	null	null	null	null	PF08450.14	SMP-30/Gluconolactonase/LRE-like region	WP_015022936_1	SMP-30/gluconolactonase/LRE family protein [Psychroflexus torquis]	null	null	null	null	null
TRINITY_DN385051_c0_g1_i1.p1	K01054	MGLL; acylglycerol lipase [EC:3.1.1.23]	null	null	null	null	PF12146.10	Serine aminopeptidase, S33	null	null	null	null	null	null	null
TRINITY_DN26683_c0_g1_i1.p1	K01055	pcaD; 3-oxoadipate enol-lactonase [EC:3.1.1.24]	null	null	null	null	PF12697.9	Alpha/beta hydrolase family	WP_068547202_1	alpha/beta hydrolase [Thalassotalea crassostreae]	null	null	null	null	null
TRINITY_DN393956_c0_g1_i1.p1	K01056	PTH1, pth, spoVC; peptidyl-tRNA hydrolase, PTH1 family [EC:3.1.1.29]	null	null	Q5L3U7.1	RecName: Full=Peptidyl-tRNA hydrolase; Short=PTH [Geobacillus kaustophilus HTA426]	PF01195.21	Peptidyl-tRNA hydrolase	WP_011229561_1	MULTISPECIES: aminoacyl-tRNA hydrolase [Geobacillus]	null	null	null	null	null
TRINITY_DN76096_c0_g1_i1.p1	K01057	PGLS, pgl, devB; 6-phosphogluconolactonase [EC:3.1.1.31]	null	null	P37830.1	RecName: Full=Glucose-6-phosphate 1-dehydrogenase, cytoplasmic isoform; Short=G6PD [Solanum tuberosum]	PF02781.18	Glucose-6-phosphate dehydrogenase, C-terminal domain	WP_014393759_1	glucose-6-phosphate dehydrogenase [Corallococcus coralloides]	A0A821XJQ3	XPS770_LOCUS30386	located_in	GO:0005765	lysosomal membrane
TRINITY_DN21601_c0_g1_i1.p1	K01061	E3.1.1.45; carboxymethylenebutenolidase [EC:3.1.1.45]	null	null	null	null	PF01738.20	Dienelactone hydrolase family	null	null	null	null	null	null	null
TRINITY_DN457707_c0_g1_i1.p1	K01062	PLA2G7, PAFAH; platelet-activating factor acetylhydrolase [EC:3.1.1.47]	null	null	Q22943.2	RecName: Full=Platelet-activating factor acetylhydrolase homolog 2 [Caenorhabditis elegans]	PF03403.15	Platelet-activating factor acetylhydrolase, isoform II	null	null	null	null	null	null	null
TRINITY_DN336347_c0_g1_i2.p1	K01066	aes; acetyl esterase [EC:3.1.1.-]	null	null	null	null	PF07859.15	alpha/beta hydrolase fold	WP_076000051_1	alpha/beta hydrolase [Halioglobus pacificus]	null	null	null	null	null
TRINITY_DN45926_c0_g1_i2.p1	K01069	gloB, gloC, HAGH; hydroxyacylglutathione hydrolase [EC:3.1.2.6]	null	null	Q60BX0.1	RecName: Full=Hydroxyacylglutathione hydrolase; AltName: Full=Glyoxalase II; Short=Glx II [Methylococcus capsulatus str. Bath]	PF00753.29	Metallo-beta-lactamase superfamily	WP_012110485_1	hydroxyacylglutathione hydrolase [Parvibaculum lavamentivorans]	null	null	null	null	null
TRINITY_DN8738_c0_g1_i2.p1	K01070	frmB, ESD, fghA; S-formylglutathione hydrolase [EC:3.1.2.12]	null	null	P10768.2	RecName: Full=S-formylglutathione hydrolase; Short=FGH; AltName: Full=Esterase D; AltName: Full=Methylumbelliferyl-acetate deacetylase [Homo sapiens]	PF00756.22	Putative esterase	WP_013857422_1	MULTISPECIES: S-formylglutathione hydrolase [Vibrio]	null	null	null	null	null
TRINITY_DN76076_c0_g4_i1.p1	K01074	PPT; palmitoyl-protein thioesterase [EC:3.1.2.22]	null	null	Q6PCJ9.1	RecName: Full=Lysosomal thioesterase PPT2-A; Short=PPT-2-A; Flags: Precursor [Xenopus laevis]	PF02089.17	Palmitoyl protein thioesterase	null	null	null	null	null	null	null
TRINITY_DN52614_c0_g2_i3.p1	K01076	ABHD17; abhydrolase domain-containing protein 17 [EC:3.1.2.22]	null	null	Q5ZJ01.1	RecName: Full=Alpha/beta hydrolase domain-containing protein 17B; Short=Abhydrolase domain-containing protein 17B [Gallus gallus]	PF12146.10	Serine aminopeptidase, S33	BBD55068_1	hypothetical protein NIES204_23680 [Planktothrix agardhii NIES-204]	null	null	null	null	null
TRINITY_DN239_c0_g1_i4.p1	K01079	serB, PSPH; phosphoserine phosphatase [EC:3.1.3.3]	null	null	Q2KHU0.1	RecName: Full=Phosphoserine phosphatase; Short=PSP; Short=PSPase; AltName: Full=L-3-phosphoserine phosphatase; AltName: Full=O-phosphoserine phosphohydrolase [Bos taurus]	PF00702.28	haloacid dehalogenase-like hydrolase	WP_015120429_1	haloacid dehalogenase superfamily protein, subfamily IB, phosphoserine phosphatase [Rivularia sp. PCC 7116]	null	null	null	null	null
TRINITY_DN146301_c0_g1_i1.p1	K01081	E3.1.3.5; 5'-nucleotidase [EC:3.1.3.5]	null	null	Q5ZKE7.1	RecName: Full=UMP-CMP kinase; AltName: Full=Deoxycytidylate kinase; Short=CK; Short=dCMP kinase; AltName: Full=Nucleoside-diphosphate kinase; AltName: Full=Uridine monophosphate/cytidine monophosphate kinase; Short=UMP/CMP kinase; Short=UMP/CMPK [Gallus gallus]	PF00149.30	Calcineurin-like phosphoesterase	WP_013457513_1	bifunctional metallophosphatase/5'-nucleotidase [Oceanithermus profundus]	null	null	null	null	null
TRINITY_DN119403_c0_g2_i1.p1	K01090	E3.1.3.16; protein phosphatase [EC:3.1.3.16]	null	null	O43049.2	RecName: Full=Serine/threonine-protein phosphatase T; Short=PPT [Schizosaccharomyces pombe 972h-]	PF00149.30	Calcineurin-like phosphoesterase	WP_011032056_1	MULTISPECIES: serine/threonine protein phosphatase [Methanosarcina]	null	null	null	null	null
TRINITY_DN74928_c0_g1_i1.p1	K01092	E3.1.3.25, IMPA, suhB; myo-inositol-1(or 4)-monophosphatase [EC:3.1.3.25]	null	null	Q19420.3	RecName: Full=Inositol monophosphatase ttx-7; Short=IMP; Short=IMPase; AltName: Full=Abnormal thermotaxis protein 7; AltName: Full=D-galactose 1-phosphate phosphatase; AltName: Full=Inositol-1(or 4)-monophosphatase [Caenorhabditis elegans]	PF00459.27	Inositol monophosphatase family	WP_005880931_1	inositol monophosphatase [Oxalobacter formigenes]	null	null	null	null	null
TRINITY_DN37930_c0_g1_i1.p1	K01097	NANP; N-acylneuraminate-9-phosphatase [EC:3.1.3.29]	null	null	Q9CPT3.1	RecName: Full=N-acylneuraminate-9-phosphatase; AltName: Full=Haloacid dehalogenase-like hydrolase domain-containing protein 4; AltName: Full=Neu5Ac-9-Pase [Mus musculus]	PF00702.28	haloacid dehalogenase-like hydrolase	NP_796423_1	hypothetical protein VP0044 [Vibrio parahaemolyticus RIMD 2210633]	null	null	null	null	null
TRINITY_DN94385_c0_g1_i1.p1	K01100	E3.1.3.37; sedoheptulose-bisphosphatase [EC:3.1.3.37]	null	null	O20252.1	RecName: Full=Sedoheptulose-1,7-bisphosphatase, chloroplastic; AltName: Full=SED(1,7)P2ase; AltName: Full=Sedoheptulose bisphosphatase; Short=SBPase; Flags: Precursor [Spinacia oleracea]	PF00316.22	Fructose-1-6-bisphosphatase, N-terminal domain	ALM09809_1	fructose-1,6-bisphosphatase [Candidatus Peribacter riflensis]	null	null	null	null	null
TRINITY_DN342055_c0_g1_i1.p1	K01101	E3.1.3.41; 4-nitrophenyl phosphatase [EC:3.1.3.41]	null	null	P19881.2	RecName: Full=4-nitrophenylphosphatase; Short=PNPPase [Saccharomyces cerevisiae S288C]	PF00702.28	haloacid dehalogenase-like hydrolase	WP_128166498_1	TIGR01457 family HAD-type hydrolase [Sporolactobacillus terrae]	null	null	null	null	null
TRINITY_DN214335_c0_g1_i1.p1	K01102	PDP; pyruvate dehydrogenase phosphatase [EC:3.1.3.43]	null	null	Q7Y138.1	RecName: Full=Probable protein phosphatase 2C 36; Short=OsPP2C36 [Oryza sativa Japonica Group]	PF00481.23	Protein phosphatase 2C	null	null	null	null	null	null	null
TRINITY_DN462287_c0_g1_i1.p1	K01103	PFKFB3; 6-phosphofructo-2-kinase / fructose-2,6-biphosphatase 3 [EC:2.7.1.105 3.1.3.46]	null	null	P40433.1	RecName: Full=6-phosphofructo-2-kinase 1; Short=6PF-2-K 1; AltName: Full=Phosphofructokinase 2 I [Saccharomyces cerevisiae S288C]	PF01591.20	6-phosphofructo-2-kinase	APR83102_1	Fructose-2,6-bisphosphatase [Minicystis rosea]	null	null	null	null	null
TRINITY_DN34885_c0_g2_i2.p1	K01106	INPP5A; inositol polyphosphate 5-phosphatase INPP5A [EC:3.1.3.56]	null	null	Q14642.1	RecName: Full=Inositol polyphosphate-5-phosphatase A; AltName: Full=43 kDa inositol polyphosphate 5-phosphatase; AltName: Full=Type I inositol 1,4,5-trisphosphate 5-phosphatase; Short=5PTase; Flags: Precursor [Homo sapiens]	PF03372.25	Endonuclease/Exonuclease/phosphatase family	null	null	null	null	null	null	null
TRINITY_DN53404_c0_g1_i1.p1	K01108	MTM1; myotubularin [EC:3.1.3.64 3.1.3.95]	null	null	Q9N589.2	RecName: Full=Myotubularin-related protein 1; AltName: Full=Phosphatidylinositol-3,5-bisphosphate 3-phosphatase; AltName: Full=Phosphatidylinositol-3-phosphate phosphatase [Caenorhabditis elegans]	PF06602.16	Myotubularin-like phosphatase domain	null	null	A0A0V0W769	HIP1	located_in	GO:0005765	lysosomal membrane
TRINITY_DN107402_c0_g2_i1.p1	K01110	PTEN; phosphatidylinositol-3,4,5-trisphosphate 3-phosphatase and dual-specificity protein phosphatase PTEN [EC:3.1.3.16 3.1.3.48 3.1.3.67]	null	null	Q8T9S7.1	RecName: Full=Phosphatidylinositol 3,4,5-trisphosphate 3-phosphatase and dual-specificity protein phosphatase PTEN; AltName: Full=Pten 3-phosphoinositide phosphatase alpha [Dictyostelium discoideum]	PF00102.29	Protein-tyrosine phosphatase	null	null	null	null	null	null	null
TRINITY_DN43530_c0_g2_i1.p1	K01112	PHPT1; phosphohistidine phosphatase [EC:3.9.1.3]	null	null	null	null	PF05005.17	Janus/Ocnus family (Ocnus)	null	null	null	null	null	null	null
TRINITY_DN121299_c0_g1_i1.p1	K01113	phoD; alkaline phosphatase D [EC:3.1.3.1]	null	null	null	null	PF09423.12	PhoD-like phosphatase	WP_013299998_1	phosphodiesterase/alkaline phosphatase D [Parvularcula bermudensis]	null	null	null	null	null
TRINITY_DN20836_c0_g2_i1.p1	K01114	plc; phospholipase C [EC:3.1.4.3]	null	null	O81020.1	RecName: Full=Non-specific phospholipase C2; Flags: Precursor [Arabidopsis thaliana]	PF04185.16	Phosphoesterase family	WP_010509887_1	MULTISPECIES: phospholipase [Komagataeibacter]	null	null	null	null	null
TRINITY_DN127521_c0_g2_i1.p1	K01115	PLD1_2; phospholipase D1/2 [EC:3.1.4.4]	null	null	Q9M9W8.2	RecName: Full=Phospholipase D zeta 2; Short=PLDzeta2; AltName: Full=Phospholipase D p2; Short=AtPLDp2; AltName: Full=Phospholipase D2 PHOX and PX-containing domain protein [Arabidopsis thaliana]	PF13091.8	PLD-like domain	WP_080551107_1	hypothetical protein [Achromobacter xylosoxidans]	Q59EA4	Q59EA4	located_in	GO:0005765	lysosomal membrane
TRINITY_DN134084_c0_g2_i1.p1	K01125	NAGPA; N-acetylglucosamine-1-phosphodiester alpha-N-acetylglucosaminidase [EC:3.1.4.45]	null	null	Q8BJ48.2	RecName: Full=N-acetylglucosamine-1-phosphodiester alpha-N-acetylglucosaminidase; AltName: Full=Mannose 6-phosphate-uncovering enzyme; AltName: Full=Phosphodiester alpha-GlcNAcase; Flags: Precursor [Mus musculus]	PF09992.11	Phosphodiester glycosidase	null	null	null	null	null	null	null
TRINITY_DN144894_c0_g1_i1.p1	K01126	E3.1.4.46, glpQ, ugpQ; glycerophosphoryl diester phosphodiesterase [EC:3.1.4.46]	null	null	null	null	PF03009.19	Glycerophosphoryl diester phosphodiesterase family	WP_095415434_1	glycerophosphodiester phosphodiesterase [Thermogutta terrifontis]	null	null	null	null	null
TRINITY_DN217658_c0_g1_i1.p1	K01127	GPLD1; glycosylphosphatidylinositol phospholipase D [EC:3.1.4.50]	null	null	Q8R2H5.1	RecName: Full=Phosphatidylinositol-glycan-specific phospholipase D; Short=PI-G PLD; AltName: Full=Glycoprotein phospholipase D; AltName: Full=Glycosyl-phosphatidylinositol-specific phospholipase D; Short=GPI-PLD; Short=GPI-specific phospholipase D; Flags: Precursor [Rattus norvegicus]	PF00882.20	Zinc dependent phospholipase C	null	null	P80108	GPLD1	located_in	GO:0005765	lysosomal membrane
TRINITY_DN138283_c0_g1_i1.p1	K01128	SMPDL3; sphingomyelin phosphodiesterase acid-like 3 [EC:3.1.4.-]	null	null	Q55GC7.1	RecName: Full=Sphingomyelinase phosphodiesterase D; AltName: Full=ASM-like phosphodiesterase D; Flags: Precursor [Dictyostelium discoideum]	PF00149.30	Calcineurin-like phosphoesterase	null	null	null	null	null	null	null
TRINITY_DN404363_c0_g1_i1.p1	K01130	E3.1.6.1; arylsulfatase [EC:3.1.6.1]	null	null	O69787.2	RecName: Full=Choline-sulfatase [Sinorhizobium meliloti 1021]	PF00884.25	Sulfatase	YP_003156173_1	arylsulfatase A family protein [Brachybacterium faecium DSM 4810]	null	null	null	null	null
TRINITY_DN8509_c0_g1_i7.p1	K01133	betC; choline-sulfatase [EC:3.1.6.6]	null	null	T2KMG4.2	RecName: Full=Sulfatase; AltName: Full=Arylsulfatase; AltName: Full=Polysaccharide utilization locus H protein P14; Short=PUL H protein P14; AltName: Full=Sulfatase family S1 subfamily 7 protein P14; Short=P14_S1_7; Flags: Precursor [Formosa agariphila KMM 3901]	PF00884.25	Sulfatase	WP_085756164_1	DUF229 domain-containing protein [Sedimentisphaera salicampi]	null	null	null	null	null
TRINITY_DN26057_c0_g1_i2.p1	K01134	ARSA; arylsulfatase A [EC:3.1.6.8]	null	null	P50427.1	RecName: Full=Steryl-sulfatase; AltName: Full=Arylsulfatase C; Short=ASC; AltName: Full=Steroid sulfatase; AltName: Full=Steryl-sulfate sulfohydrolase; Flags: Precursor [Mus musculus]	PF00884.25	Sulfatase	WP_013627848_1	arylsulfatase [Rubinisphaera brasiliensis]	null	null	null	null	null
TRINITY_DN150807_c0_g1_i2.p1	K01135	ARSB; arylsulfatase B [EC:3.1.6.12]	null	null	Q32KJ8.1	RecName: Full=Arylsulfatase I; Short=ASI; Flags: Precursor [Rattus norvegicus]	PF00884.25	Sulfatase	WP_012116662_1	sulfatase [Xanthobacter autotrophicus]	null	null	null	null	null
TRINITY_DN83991_c0_g1_i1.p1	K01136	IDS; iduronate 2-sulfatase [EC:3.1.6.13]	null	null	Q08890.3	RecName: Full=Iduronate 2-sulfatase; AltName: Full=Alpha-L-iduronate sulfate sulfatase; Flags: Precursor [Mus musculus]	PF00884.25	Sulfatase	WP_013994854_1	iduronate-2-sulfatase [Zobellia galactanivorans]	null	null	null	null	null
TRINITY_DN463373_c0_g1_i4.p1	K01137	GNS; N-acetylglucosamine-6-sulfatase [EC:3.1.6.14]	null	null	P50426.1	RecName: Full=N-acetylglucosamine-6-sulfatase; AltName: Full=Glucosamine-6-sulfatase; Short=G6S; Flags: Precursor [Capra hircus]	PF00884.25	Sulfatase	WP_083770743_1	hypothetical protein [Truepera radiovictrix]	null	null	null	null	null
TRINITY_DN328271_c0_g1_i1.p1	K01139	spoT; GTP diphosphokinase / guanosine-3',5'-bis(diphosphate) 3'-diphosphatase [EC:2.7.6.5 3.1.7.2]	null	null	Q8YG65.2	RecName: Full=GTP pyrophosphokinase rsh; AltName: Full=(p)ppGpp synthase; AltName: Full=ATP:GTP 3'-pyrophosphotransferase [Brucella melitensis bv. 1 str. 16M]	PF04607.19	Region found in RelA / SpoT proteins	YP_426943_1	(p)ppGpp synthetase SpoT/RelA [Rhodospirillum rubrum ATCC 11170]	null	null	null	null	null
TRINITY_DN209071_c0_g1_i1.p1	K01142	E3.1.11.2, xthA; exodeoxyribonuclease III [EC:3.1.11.2]	null	null	P45951.2	RecName: Full=DNA-(apurinic or apyrimidinic site) endonuclease, chloroplastic; AltName: Full=Apurinic endonuclease-redox protein [Arabidopsis thaliana]	PF03372.25	Endonuclease/Exonuclease/phosphatase family	WP_013819855_1	exodeoxyribonuclease III [Methylomonas methanica]	null	null	null	null	null
TRINITY_DN146770_c0_g1_i1.p1	K01148	PARN, PNLDC1; poly(A)-specific ribonuclease [EC:3.1.13.4]	null	null	Q90ZA1.1	RecName: Full=Poly(A)-specific ribonuclease PARN; AltName: Full=Deadenylating nuclease; AltName: Full=Deadenylation nuclease; AltName: Full=Polyadenylate-specific ribonuclease; AltName: Full=parn-A [Xenopus laevis]	PF04857.22	CAF1 family ribonuclease	null	null	null	null	null	null	null
TRINITY_DN402876_c0_g1_i1.p1	K01158	DNASE2; deoxyribonuclease II [EC:3.1.22.1]	null	null	Q9QZK8.1	RecName: Full=Deoxyribonuclease-2-alpha; AltName: Full=Acid DNase; AltName: Full=Deoxyribonuclease II alpha; Short=DNase II alpha; AltName: Full=Lysosomal DNase II; Flags: Precursor [Rattus norvegicus]	PF03265.17	Deoxyribonuclease II	null	null	null	null	null	null	null
TRINITY_DN16339_c0_g1_i1.p1	K01166	RNASET2; ribonuclease T2 [EC:4.6.1.19]	null	null	null	null	PF00445.20	Ribonuclease T2 family	null	null	null	null	null	null	null
TRINITY_DN31416_c0_g1_i4.p1	K01174	nuc; micrococcal nuclease [EC:3.1.31.1]	null	null	A0A067CMC7.1	RecName: Full=Endonuclease Htp3; AltName: Full=Host targeting protein 3; AltName: Full=RxLR effector protein Htp3; Flags: Precursor [Saprolegnia parasitica CBS 223.65]	PF00565.19	Staphylococcal nuclease homologue	null	null	null	null	null	null	null
TRINITY_DN78536_c0_g2_i4.p1	K01175	ybfF; esterase [EC:3.1.-.-]	null	null	Q8K4F5.1	RecName: Full=Protein ABHD11; AltName: Full=Alpha/beta hydrolase domain-containing protein 11; Short=Abhydrolase domain-containing protein 11; AltName: Full=Williams-Beuren syndrome chromosomal region 21 protein homolog [Mus musculus]	PF00561.22	alpha/beta hydrolase fold	WP_011400332_1	acyl-CoA esterase [Hahella chejuensis]	null	null	null	null	null
TRINITY_DN7443_c7_g1_i1.p1	K01176	AMY, amyA, malS; alpha-amylase [EC:3.2.1.1]	null	null	P00688.2	RecName: Full=Pancreatic alpha-amylase; Short=PA; AltName: Full=1,4-alpha-D-glucan glucanohydrolase; Flags: Precursor [Mus musculus]	PF00128.26	Alpha amylase, catalytic domain	WP_012183021_1	alpha-amylase [Salinispora arenicola]	null	null	null	null	null
TRINITY_DN48619_c0_g1_i1.p1	K01177	E3.2.1.2; beta-amylase [EC:3.2.1.2]	null	null	Q10RZ1.1	RecName: Full=Beta-amylase 2, chloroplastic; Short=OsBamy2; AltName: Full=4-alpha-D-glucan maltohydrolase; Flags: Precursor [Oryza sativa Japonica Group]	PF01373.19	Glycosyl hydrolase family 14	WP_013373692_1	alpha-amylase [Paenibacillus polymyxa]	null	null	null	null	null
TRINITY_DN32074_c0_g1_i1.p1	K01178	SGA1; glucoamylase [EC:3.2.1.3]	null	null	P42042.1	RecName: Full=Glucoamylase; AltName: Full=1,4-alpha-D-glucan glucohydrolase; AltName: Full=Glucan 1,4-alpha-glucosidase; Flags: Precursor [Blastobotrys adeninivorans]	PF00723.23	Glycosyl hydrolases family 15	YP_094466_1	glucoamylase [Legionella pneumophila subsp. pneumophila str. Philadelphia 1]	null	null	null	null	null
TRINITY_DN4551_c0_g1_i1.p1	K01179	E3.2.1.4; endoglucanase [EC:3.2.1.4]	null	null	P06565.1	RecName: Full=Endoglucanase B; AltName: Full=Cellulase B; AltName: Full=Endo-1,4-beta-glucanase B [Bacillus cellulosilyticus DSM 2522]	PF00150.20	Cellulase (glycosyl hydrolase family 5)	WP_050433280_1	glycoside hydrolase [Chondromyces crocatus]	null	null	null	null	null
TRINITY_DN59534_c0_g1_i2.p1	K01180	E3.2.1.6; endo-1,3(4)-beta-glucanase [EC:3.2.1.6]	null	null	Q12168.1	RecName: Full=Endo-1,3(4)-beta-glucanase 2; Short=Endo-1,3-beta-glucanase 2; Short=Endo-1,4-beta-glucanase 2; AltName: Full=Laminarinase-2 [Saccharomyces cerevisiae S288C]	PF17652.3	Glycosyl hydrolase family 81 C-terminal domain	WP_012239711_1	hypothetical protein [Sorangium cellulosum]	null	null	null	null	null
TRINITY_DN93179_c0_g2_i2.p1	K01183	E3.2.1.14; chitinase [EC:3.2.1.14]	null	null	Q95M17.1	RecName: Full=Acidic mammalian chitinase; Short=AMCase; AltName: Full=Chitin-binding protein b04; Short=CBPb04; Flags: Precursor [Bos taurus]	PF00704.30	Glycosyl hydrolases family 18	WP_039123901_1	chitinase [Allofrancisella guangzhouensis]	null	null	null	null	null
TRINITY_DN24528_c0_g2_i2.p1	K01186	NEU1; sialidase-1 [EC:3.2.1.18]	null	null	A6BMK7.2	RecName: Full=Sialidase-1; AltName: Full=Acetylneuraminyl hydrolase; AltName: Full=Lysosomal sialidase; AltName: Full=N-acetyl-alpha-neuraminidase 1; Flags: Precursor [Bos taurus]	PF13088.8	BNR repeat-like domain	ADB38646_1	glycosyl hydrolase BNR repeat-containing protein [Spirosoma linguale DSM 74]	null	null	null	null	null
TRINITY_DN73385_c0_g1_i1.p1	K01188	E3.2.1.21; beta-glucosidase [EC:3.2.1.21]	null	null	Q25BW4.1	RecName: Full=Beta-glucosidase 1B; AltName: Full=Cellobiase 1B [Phanerochaete chrysosporium]	PF00232.20	Glycosyl hydrolase family 1	WP_118502749_1	beta-glucosidase [Aquimarina sp. AD10]	null	null	null	null	null
TRINITY_DN42437_c0_g1_i1.p1	K01189	GLA; alpha-galactosidase [EC:3.2.1.22]	null	null	Q90744.1	RecName: Full=Alpha-N-acetylgalactosaminidase; AltName: Full=Alpha-galactosidase B [Gallus gallus]	PF16499.7	Alpha galactosidase A	WP_088873791_1	glycoside hydrolase family 27 protein [Nitrospirillum amazonense]	null	null	null	null	null
TRINITY_DN17821_c0_g1_i2.p1	K01190	lacZ; beta-galactosidase [EC:3.2.1.23]	null	null	Q6LL68.1	RecName: Full=Beta-galactosidase; Short=Beta-gal; AltName: Full=Lactase [Photobacterium profundum SS9]	PF02836.19	Glycosyl hydrolases family 2, TIM barrel domain	WP_041394854_1	beta-galactosidase [Photobacterium profundum]	null	null	null	null	null
TRINITY_DN87544_c0_g1_i1.p1	K01191	MAN2C1; alpha-mannosidase [EC:3.2.1.24]	null	null	Q8LPJ3.1	RecName: Full=Probable alpha-mannosidase At5g13980; Flags: Precursor [Arabidopsis thaliana]	PF01074.24	Glycosyl hydrolases family 38 N-terminal domain	null	null	null	null	null	null	null
TRINITY_DN127236_c0_g2_i1.p1	K01192	E3.2.1.25, MANBA, manB; beta-mannosidase [EC:3.2.1.25]	null	null	Q95327.1	RecName: Full=Beta-mannosidase; AltName: Full=Lysosomal beta A mannosidase; AltName: Full=Mannanase; Short=Mannase; Flags: Precursor [Capra hircus]	PF02837.20	Glycosyl hydrolases family 2, sugar binding domain	WP_020446041_1	glycoside hydrolase family 2 [Salinarchaeum sp. Harcht-Bsk1]	null	null	null	null	null
TRINITY_DN33222_c0_g2_i1.p1	K01193	INV, sacA; beta-fructofuranosidase [EC:3.2.1.26]	null	null	H2DF88.1	RecName: Full=Acid beta-fructofuranosidase 2, vacuolar; AltName: Full=Vacuolar invertase 2; Short=RvVI2; Flags: Precursor [Rosa hybrid cultivar]	PF00251.22	Glycosyl hydrolases family 32 N-terminal domain	WP_125991417_1	glycoside hydrolase family 32 protein [Halocella sp. SP3-1]	null	null	null	null	null
TRINITY_DN19923_c0_g1_i1.p1	K01194	TREH, treA, treF; alpha,alpha-trehalase [EC:3.2.1.28]	null	null	O43280.2	RecName: Full=Trehalase; AltName: Full=Alpha,alpha-trehalase; AltName: Full=Alpha,alpha-trehalose glucohydrolase; Flags: Precursor [Homo sapiens]	PF01204.20	Trehalase	WP_008832373_1	MULTISPECIES: alpha,alpha-trehalase TreF [Sphingomonadaceae]	null	null	null	null	null
TRINITY_DN66982_c0_g1_i1.p1	K01195	uidA, GUSB; beta-glucuronidase [EC:3.2.1.31]	null	null	P05804.2	RecName: Full=Beta-glucuronidase; Short=GUS; AltName: Full=Beta-D-glucuronoside glucuronosohydrolase [Escherichia coli K-12]	PF02836.19	Glycosyl hydrolases family 2, TIM barrel domain	NP_228868_1	beta-glucuronidase [Thermotoga maritima MSB8]	null	null	null	null	null
TRINITY_DN60409_c0_g2_i1.p1	K01196	AGL; glycogen debranching enzyme [EC:2.4.1.25 3.2.1.33]	null	null	P35573.3	RecName: Full=Glycogen debranching enzyme; AltName: Full=Glycogen debrancher; Includes: RecName: Full=4-alpha-glucanotransferase; AltName: Full=Oligo-1,4-1,4-glucantransferase; Includes: RecName: Full=Amylo-alpha-1,6-glucosidase; Short=Amylo-1,6-glucosidase; AltName: Full=Dextrin 6-alpha-D-glucosidase [Homo sapiens]	PF06202.16	Amylo-alpha-1,6-glucosidase	WP_015118881_1	glycogen debranching protein [Rivularia sp. PCC 7116]	null	null	null	null	null
TRINITY_DN276630_c0_g1_i1.p1	K01198	xynB; xylan 1,4-beta-xylosidase [EC:3.2.1.37]	null	null	P23552.1	RecName: Full=Beta-xylosidase; AltName: Full=1,4-beta-D-xylan xylohydrolase; AltName: Full=Xylan 1,4-beta-xylosidase [Caldicellulosiruptor saccharolyticus]	PF01229.19	Glycosyl hydrolases family 39	WP_011917903_1	beta-xylosidase [Caldicellulosiruptor saccharolyticus]	null	null	null	null	null
TRINITY_DN138763_c0_g1_i1.p1	K01201	GBA, srfJ; glucosylceramidase [EC:3.2.1.45]	null	null	P17439.1	RecName: Full=Lysosomal acid glucosylceramidase; Short=Lysosomal acid GCase; AltName: Full=Acid beta-glucosidase; AltName: Full=Beta-glucocerebrosidase; AltName: Full=Cholesterol glucosyltransferase; Short=SGTase; AltName: Full=Cholesteryl-beta-glucosidase; AltName: Full=D-glucosyl-N-acylsphingosine glucohydrolase; Flags: Precursor [Mus musculus]	PF02055.18	Glycosyl hydrolase family 30 TIM-barrel domain	WP_013634101_1	glycosyl hydrolase [Pseudopedobacter saltans]	A0A8B9V6G3	A0A8B9V6G3	located_in	GO:0005765	lysosomal membrane
TRINITY_DN391634_c0_g1_i1.p1	K01202	GALC; galactosylceramidase [EC:3.2.1.46]	null	null	Q498K0.2	RecName: Full=Galactocerebrosidase; Short=GALCERase; AltName: Full=Galactosylceramidase; Flags: Precursor [Xenopus laevis]	PF02057.17	Glycosyl hydrolase family 59	WP_013225842_1	galactosylceramidase [Amycolatopsis mediterranei]	null	null	null	null	null
TRINITY_DN203828_c0_g1_i1.p1	K01205	NAGLU; alpha-N-acetylglucosaminidase [EC:3.2.1.50]	null	null	Q9FNA3.1	RecName: Full=Alpha-N-acetylglucosaminidase; AltName: Full=N-acetyl-glucosaminidase; Short=AtNAGLU; AltName: Full=Protein CYCLOPS 1; Flags: Precursor [Arabidopsis thaliana]	PF05089.14	Alpha-N-acetylglucosaminidase (NAGLU) tim-barrel domain	WP_041702633_1	alpha-N-acetylglucosaminidase [Clostridium perfringens]	null	null	null	null	null
TRINITY_DN341289_c0_g1_i1.p1	K01206	FUCA; alpha-L-fucosidase [EC:3.2.1.51]	CPE1876	18310858 CaCA conserved hypothetical protein [Clostridium perfringens 13]	null	null	PF01120.19	Alpha-L-fucosidase	WP_013991731_1	alpha-L-fucosidase [Zobellia galactanivorans]	null	null	null	null	null
TRINITY_DN11228_c0_g1_i1.p1	K01208	cd, ma, nplT; cyclomaltodextrinase / maltogenic alpha-amylase / neopullulanase [EC:3.2.1.54 3.2.1.133 3.2.1.135]	null	null	P14898.2	RecName: Full=Alpha-amylase 2; AltName: Full=1,4-alpha-D-glucan glucanohydrolase [Dictyoglomus thermophilum H-6-12]	PF00128.26	Alpha amylase, catalytic domain	AOV94842_1	hypothetical protein AQV86_02860 [Nanohaloarchaea archaeon SG9]	null	null	null	null	null
TRINITY_DN74539_c0_g1_i15.p1	K01210	E3.2.1.58; glucan 1,3-beta-glucosidase [EC:3.2.1.58]	null	null	null	null	PF00150.20	Cellulase (glycosyl hydrolase family 5)	null	null	null	null	null	null	null
TRINITY_DN39527_c0_g1_i5.p1	K01212	sacC, levB; levanase [EC:3.2.1.65]	null	null	O07003.1	RecName: Full=Levanbiose-producing levanase; AltName: Full=2,6-beta-fructan 6-levanbiohydrolase; AltName: Full=Endo-levanase [Bacillus subtilis subsp. subtilis str. 168]	PF00251.22	Glycosyl hydrolases family 32 N-terminal domain	WP_117318662_1	glycoside hydrolase family 32 protein [Salinimonas sp. N102]	null	null	null	null	null
TRINITY_DN95407_c0_g2_i1.p1	K01213	E3.2.1.67; galacturan 1,4-alpha-galacturonidase [EC:3.2.1.67]	null	null	null	null	PF00295.19	Glycosyl hydrolases family 28	null	null	null	null	null	null	null
TRINITY_DN2322_c0_g1_i2.p1	K01225	CBH1; cellulose 1,4-beta-cellobiosidase [EC:3.2.1.91]	null	null	B0Y8K2.1	RecName: Full=Probable 1,4-beta-D-glucan cellobiohydrolase B; AltName: Full=Beta-glucancellobiohydrolase B; AltName: Full=Exocellobiohydrolase B; AltName: Full=Exoglucanase B; Flags: Precursor [Aspergillus fumigatus A1163]_x0001_Q4WM08.1 RecName: Full=Probable 1,4-beta-D-glucan cellobiohydrolase B; AltName: Full=Beta-glucancellobiohydrolase B; AltName: Full=Exocellobiohydrolase B; AltName: Full=E…	PF00840.22	Glycosyl hydrolase family 7	null	null	null	null	null	null	null
TRINITY_DN136940_c0_g1_i1.p1	K01227	ENGASE; mannosyl-glycoprotein endo-beta-N-acetylglucosaminidase [EC:3.2.1.96]	null	null	Q8NFI3.1	RecName: Full=Cytosolic endo-beta-N-acetylglucosaminidase; Short=ENGase [Homo sapiens]	PF03644.15	Glycosyl hydrolase family 85	null	null	null	null	null	null	null
TRINITY_DN110795_c1_g1_i1.p1	K01228	MOGS; mannosyl-oligosaccharide glucosidase [EC:3.2.1.106]	null	null	O88941.1	RecName: Full=Mannosyl-oligosaccharide glucosidase; AltName: Full=Glycoprotein-processing glucosidase I [Rattus norvegicus]	PF03200.18	Glycosyl hydrolase family 63 C-terminal domain	null	null	null	null	null	null	null
TRINITY_DN86207_c0_g1_i6.p1	K01230	MAN1A_C, MNS1_2; mannosyl-oligosaccharide alpha-1,2-mannosidase [EC:3.2.1.113]	null	null	Q9C512.1	RecName: Full=Mannosyl-oligosaccharide 1,2-alpha-mannosidase MNS1; Short=AtMANIb; AltName: Full=Alpha-mannosidase IB [Arabidopsis thaliana]	PF01532.22	Glycosyl hydrolase family 47	WP_006930883_1	glycoside hydrolase family 47 [Caldithrix abyssi]	A0A8D0ZHW8	EDEM1	located_in	GO:0005765	lysosomal membrane
TRINITY_DN36175_c0_g1_i1.p1	K01235	aguA; alpha-glucuronidase [EC:3.2.1.139]	null	null	Q09LY5.1	RecName: Full=Xylan alpha-(1->2)-glucuronosidase; AltName: Full=Alpha-glucuronidase [Geobacillus stearothermophilus]	null	null	NP_639441_1	alpha-glucuronidase [Xanthomonas campestris pv. campestris str. ATCC 33913]	null	null	null	null	null
TRINITY_DN51302_c0_g1_i1.p1	K01251	E3.3.1.1, ahcY; adenosylhomocysteinase [EC:3.3.1.1]	null	null	Q8A407.1	RecName: Full=Adenosylhomocysteinase; AltName: Full=S-adenosyl-L-homocysteine hydrolase; Short=AdoHcyase [Bacteroides thetaiotaomicron VPI-5482]	PF05221.19	S-adenosyl-L-homocysteine hydrolase	WP_013010732_1	adenosylhomocysteinase [Denitrovibrio acetiphilus]	null	null	null	null	null
TRINITY_DN86209_c0_g2_i1.p1	K01254	LTA4H; leukotriene-A4 hydrolase [EC:3.3.2.6]	null	null	P52922.2	RecName: Full=Leucine aminopeptidase; AltName: Full=Epoxide hydrolase; AltName: Full=Leukotriene A-4 hydrolase homolog; Short=LTA-4 hydrolase [Dictyostelium discoideum]	PF01433.22	Peptidase family M1 domain	AKU93626_1	Aminopeptidase [Labilithrix luteola]	null	null	null	null	null
TRINITY_DN53297_c0_g2_i1.p1	K01255	CARP, pepA; leucyl aminopeptidase [EC:3.4.11.1]	null	null	B8HTK3.1	RecName: Full=Probable cytosol aminopeptidase; AltName: Full=Leucine aminopeptidase; Short=LAP; AltName: Full=Leucyl aminopeptidase [Cyanothece sp. PCC 7425]	PF00883.23	Cytosol aminopeptidase family, catalytic domain	WP_015170769_1	leucyl aminopeptidase [Geitlerinema sp. PCC 7407]	null	null	null	null	null
TRINITY_DN447404_c0_g1_i1.p1	K01256	pepN; aminopeptidase N [EC:3.4.11.2]	null	null	Q8H0S9.1	RecName: Full=Puromycin-sensitive aminopeptidase; Short=PSA; AltName: Full=Cytosol alanyl aminopeptidase; Short=AAP-S; AltName: Full=Meiotic prophase aminopeptidase 1 [Arabidopsis thaliana]	PF01433.22	Peptidase family M1 domain	WP_012487772_1	aminopeptidase N [Cellvibrio japonicus]	null	null	null	null	null
TRINITY_DN209404_c0_g1_i1.p1	K01258	pepT; tripeptide aminopeptidase [EC:3.4.11.4]	null	null	null	null	PF01546.30	Peptidase family M20/M25/M40	WP_012830557_1	tripeptide aminopeptidase [Haliangium ochraceum]	null	null	null	null	null
TRINITY_DN5920_c1_g1_i2.p1	K01259	pip; proline iminopeptidase [EC:3.4.11.5]	null	null	A5FIF5.2	RecName: Full=Proline iminopeptidase; Short=PIP; AltName: Full=Prolyl aminopeptidase; Short=PAP [Flavobacterium johnsoniae UW101]	PF00561.22	alpha/beta hydrolase fold	WP_014465029_1	proline iminopeptidase [Alicyclobacillus acidocaldarius]	null	null	null	null	null
TRINITY_DN444193_c0_g1_i1.p1	K01267	DNPEP; aspartyl aminopeptidase [EC:3.4.11.21]	null	null	Q9ULA0.1	RecName: Full=Aspartyl aminopeptidase [Homo sapiens]	PF02127.17	Aminopeptidase I zinc metalloprotease (M18)	WP_087036891_1	M18 family aminopeptidase [Oceanisphaera profunda]	null	null	null	null	null
TRINITY_DN338626_c0_g1_i1.p1	K01270	pepD; dipeptidase D [EC:3.4.13.-]	null	null	P44817.2	RecName: Full=Cytosol non-specific dipeptidase; AltName: Full=Aminoacyl-histidine dipeptidase; AltName: Full=Beta-alanyl-histidine dipeptidase; AltName: Full=Carnosinase; AltName: Full=Peptidase D; AltName: Full=Xaa-His dipeptidase; Short=X-His dipeptidase [Haemophilus influenzae Rd KW20]	PF01546.30	Peptidase family M20/M25/M40	WP_012508315_1	aminoacyl-histidine dipeptidase [Pelodictyon phaeoclathratiforme]	null	null	null	null	null
TRINITY_DN204662_c0_g1_i1.p1	K01275	CTSC; cathepsin C [EC:3.4.14.1]	null	null	P80067.3	RecName: Full=Dipeptidyl peptidase 1; AltName: Full=Cathepsin C; AltName: Full=Cathepsin J; AltName: Full=Dipeptidyl peptidase I; Short=DPP-I; Short=DPPI; AltName: Full=Dipeptidyl transferase; Contains: RecName: Full=Dipeptidyl peptidase 1 exclusion domain chain; AltName: Full=Dipeptidyl peptidase I exclusion domain chain; Contains: RecName: Full=Dipeptidyl peptidase 1 heavy chain; AltName: Full=…	PF00112.25	Papain family cysteine protease	null	null	null	null	null	null	null
TRINITY_DN32770_c0_g2_i3.p1	K01276	DPP7; dipeptidyl-peptidase II [EC:3.4.14.2]	null	null	Q2TA14.1	RecName: Full=Lysosomal Pro-X carboxypeptidase; AltName: Full=Proline carboxypeptidase; AltName: Full=Prolylcarboxypeptidase; Short=PRCP; Flags: Precursor [Bos taurus]	PF05577.14	Serine carboxypeptidase S28	null	null	null	null	null	null	null
TRINITY_DN263199_c0_g1_i1.p1	K01277	DPP3; dipeptidyl-peptidase III [EC:3.4.14.4]	null	null	A7RZW4.1	RecName: Full=Dipeptidyl peptidase 3; AltName: Full=Dipeptidyl aminopeptidase III; AltName: Full=Dipeptidyl arylamidase III; AltName: Full=Dipeptidyl peptidase III; Short=DPP III [Nematostella vectensis]	PF03571.17	Peptidase family M49	null	null	null	null	null	null	null
TRINITY_DN140077_c0_g1_i1.p1	K01278	DPP4, CD26; dipeptidyl-peptidase 4 [EC:3.4.14.5]	null	null	Q6F3I7.1	RecName: Full=Dipeptidyl aminopeptidase 4; AltName: Full=Dipeptidyl aminopeptidase IV; Short=DAP IV; Flags: Precursor [Pseudoxanthomonas mexicana]	PF00930.23	Dipeptidyl peptidase IV (DPP IV) N-terminal region	WP_012829353_1	S9 family peptidase [Haliangium ochraceum]	P27487	DPP4	located_in	GO:0005765	lysosomal membrane
TRINITY_DN59314_c0_g1_i3.p1	K01279	TPP1, CLN2; tripeptidyl-peptidase I [EC:3.4.14.9]	null	null	Q55CT0.1	RecName: Full=Tripeptidyl-peptidase 1; Short=TPP-1; AltName: Full=Tripeptidyl aminopeptidase; AltName: Full=Tripeptidyl-peptidase I; Short=TPP-I; Flags: Precursor [Dictyostelium discoideum]	PF00082.24	Subtilase family	AEJ40718_1	kumamolysin-As precursor-like protein [Sulfobacillus acidophilus TPY]	null	null	null	null	null
TRINITY_DN23848_c1_g1_i1.p1	K01280	TPP2; tripeptidyl-peptidase II [EC:3.4.14.10]	null	null	A5PK39.1	RecName: Full=Tripeptidyl-peptidase 2; Short=TPP-2; AltName: Full=Tripeptidyl aminopeptidase; AltName: Full=Tripeptidyl-peptidase II; Short=TPP-II [Bos taurus]	PF00082.24	Subtilase family	WP_013629220_1	tripeptidyl-peptidase II [Rubinisphaera brasiliensis]	null	null	null	null	null
TRINITY_DN92597_c0_g5_i2.p1	K01284	dcp; peptidyl-dipeptidase Dcp [EC:3.4.15.5]	null	null	P24171.4	RecName: Full=Dipeptidyl carboxypeptidase; AltName: Full=Peptidyl-dipeptidase Dcp [Escherichia coli K-12]	PF01432.22	Peptidase family M3	WP_047859616_1	M3 family peptidase [Archangium gephyra]	null	null	null	null	null
TRINITY_DN111356_c0_g1_i3.p1	K01285	PRCP; lysosomal Pro-X carboxypeptidase [EC:3.4.16.2]	null	null	Q2TA14.1	RecName: Full=Lysosomal Pro-X carboxypeptidase; AltName: Full=Proline carboxypeptidase; AltName: Full=Prolylcarboxypeptidase; Short=PRCP; Flags: Precursor [Bos taurus]	PF05577.14	Serine carboxypeptidase S28	null	null	null	null	null	null	null
TRINITY_DN35030_c0_g1_i5.p1	K01298	CPA2; carboxypeptidase A2 [EC:3.4.17.15]	null	null	D4B5N0.1	RecName: Full=Metallocarboxypeptidase A-like protein ARB_03789; Flags: Precursor [Trichophyton benhamiae CBS 112371]	PF00246.26	Zinc carboxypeptidase	WP_122950961_1	hypothetical protein [Bathymodiolus thermophilus thioautotrophic gill symbiont]	null	null	null	null	null
TRINITY_DN388258_c0_g1_i1.p1	K01303	APEH; acylaminoacyl-peptidase [EC:3.4.19.1]	null	null	Q84LM4.1	RecName: Full=Acylamino-acid-releasing enzyme; Short=AARE; AltName: Full=Oxidized protein hydrolase; Short=OPH [Arabidopsis thaliana]	PF00326.23	Prolyl oligopeptidase family	WP_012874205_1	S9 family peptidase [Thermobaculum terrenum]	null	null	null	null	null
TRINITY_DN409226_c0_g1_i1.p1	K01307	GGH; gamma-glutamyl hydrolase [EC:3.4.19.9]	null	null	Q62867.1	RecName: Full=Gamma-glutamyl hydrolase; AltName: Full=Conjugase; AltName: Full=GH; AltName: Full=Gamma-Glu-X carboxypeptidase; Flags: Precursor [Rattus norvegicus]	PF00117.30	Glutamine amidotransferase class-I	null	null	null	null	null	null	null
TRINITY_DN61595_c0_g1_i4.p1	K01309	MINDY1_2; ubiquitin carboxyl-terminal hydrolase MINDY-1/2 [EC:3.4.19.12]	null	null	A3KQS4.1	RecName: Full=Ubiquitin carboxyl-terminal hydrolase MINDY-1; AltName: Full=Deubiquitinating enzyme MINDY-1; AltName: Full=Protein FAM63A [Danio rerio]	PF04424.15	MINDY deubiquitinase	null	null	null	null	null	null	null
TRINITY_DN45640_c0_g1_i3.p1	K01315	PLG; plasminogen [EC:3.4.21.7]	null	null	Q01177.2	RecName: Full=Plasminogen; Contains: RecName: Full=Plasmin heavy chain A; Contains: RecName: Full=Activation peptide; Contains: RecName: Full=Angiostatin; Contains: RecName: Full=Plasmin heavy chain A, short form; Contains: RecName: Full=Plasmin light chain B; Flags: Precursor [Rattus norvegicus]	PF00051.20	Kringle domain	null	null	null	null	null	null	null
TRINITY_DN128112_c0_g1_i2.p1	K01322	PREP; prolyl oligopeptidase [EC:3.4.21.26]	null	null	P48147.2	RecName: Full=Prolyl endopeptidase; Short=PE; AltName: Full=Post-proline cleaving enzyme [Homo sapiens]	PF02897.17	Prolyl oligopeptidase, N-terminal beta-propeller domain	WP_015228923_1	S9 family peptidase [Dactylococcopsis salina]	null	null	null	null	null
TRINITY_DN48343_c0_g2_i1.p1	K01338	lon; ATP-dependent Lon protease [EC:3.4.21.53]	null	null	Q5UPT0.1	RecName: Full=Lon protease homolog [Acanthamoeba polyphaga mimivirus]	PF00004.31	ATPase family associated with various cellular activities (AAA)	WP_013182801_1	peptidase S16 [Waddlia chondrophila]	null	null	null	null	null
TRINITY_DN143107_c0_g1_i1.p1	K01354	ptrB; oligopeptidase B [EC:3.4.21.83]	null	null	O07834.1	RecName: Full=Dipeptidyl aminopeptidase BI; Short=DAP BI; Flags: Precursor [Pseudoxanthomonas mexicana]	PF00326.23	Prolyl oligopeptidase family	WP_106874639_1	S9 family peptidase [Candidatus Phycorickettsia trachydisci]	null	null	null	null	null
TRINITY_DN276195_c0_g1_i1.p1	K01358	clpP, CLPP; ATP-dependent Clp protease, protease subunit [EC:3.4.21.92]	null	null	Q47FB6.1	RecName: Full=ATP-dependent Clp protease proteolytic subunit; AltName: Full=Endopeptidase Clp [Dechloromonas aromatica RCB]	PF00574.25	Clp protease	WP_064089807_1	ATP-dependent Clp endopeptidase proteolytic subunit ClpP [Eikenella sp. NML130454]	null	null	null	null	null
TRINITY_DN210562_c0_g1_i1.p1	K01363	CTSB; cathepsin B [EC:3.4.22.1]	null	null	P25802.3	RecName: Full=Cathepsin B-like cysteine proteinase 1; Flags: Precursor [Ostertagia ostertagi]	PF00112.25	Papain family cysteine protease	null	null	null	null	null	null	null
TRINITY_DN25018_c0_g2_i6.p1	K01365	CTSL; cathepsin L [EC:3.4.22.15]	null	null	O65493.1	RecName: Full=Cysteine protease XCP1; AltName: Full=Xylem cysteine peptidase 1; Short=AtXCP1; Flags: Precursor [Arabidopsis thaliana]	PF00112.25	Papain family cysteine protease	WP_011450063_1	PEGA domain-containing protein [Methanospirillum hungatei]	null	null	null	null	null
TRINITY_DN452321_c0_g1_i1.p1	K01366	CTSH; cathepsin H [EC:3.4.22.16]	null	null	A0A072UTP9.1	RecName: Full=Pro-cathepsin H; AltName: Full=Cysteine protease; Contains: RecName: Full=Cathepsin H mini chain; Contains: RecName: Full=Cathepsin H; Contains: RecName: Full=Cathepsin H heavy chain; Contains: RecName: Full=Cathepsin H light chain; Flags: Precursor [Medicago truncatula]	PF00112.25	Papain family cysteine protease	WP_011450063_1	PEGA domain-containing protein [Methanospirillum hungatei]	null	null	null	null	null
TRINITY_DN390728_c0_g1_i1.p1	K01369	LGMN; legumain [EC:3.4.22.34]	null	null	Q84LM2.1	RecName: Full=Vacuolar-processing enzyme beta-isozyme 1; Short=Beta-VPE 1; Short=OsVPE1; AltName: Full=Asparaginyl endopeptidase VPE1; Flags: Precursor [Oryza sativa Japonica Group]	PF01650.20	Peptidase C13 family	WP_011447537_1	legumain [Methanospirillum hungatei]	null	null	null	null	null
TRINITY_DN216288_c0_g1_i1.p1	K01373	CTSF; cathepsin F [EC:3.4.22.41]	null	null	Q9SUL1.1	RecName: Full=Probable cysteine protease RD19C; AltName: Full=RD19-like protein 2; Flags: Precursor [Arabidopsis thaliana]	PF00112.25	Papain family cysteine protease	null	null	null	null	null	null	null
TRINITY_DN107068_c0_g1_i1.p1	K01376	UFSP2; Ufm1-specific protease 2 [EC:3.4.22.-]	null	null	Q7T347.1	RecName: Full=Ufm1-specific protease 2; Short=UfSP2 [Danio rerio]	PF07910.15	Peptidase family C78	null	null	A0A5S6QD22	A0A5S6QD22	located_in	GO:0005765	lysosomal membrane
TRINITY_DN65422_c0_g2_i2.p1	K01378	CYM; chymosin [EC:3.4.23.4]	null	null	Q9GMY6.1	RecName: Full=Pepsin A; Flags: Precursor [Canis lupus familiaris]	PF00026.25	Eukaryotic aspartyl protease	null	null	null	null	null	null	null
TRINITY_DN2773_c0_g1_i9.p1	K01379	CTSD; cathepsin D [EC:3.4.23.5]	null	null	Q9DEX3.1	RecName: Full=Cathepsin D; Flags: Precursor [Clupea harengus]	PF00026.25	Eukaryotic aspartyl protease	null	null	null	null	null	null	null
TRINITY_DN86347_c0_g1_i1.p1	K01381	PEP4; saccharopepsin [EC:3.4.23.25]	null	null	null	null	PF00026.25	Eukaryotic aspartyl protease	null	null	null	null	null	null	null
TRINITY_DN26446_c0_g2_i3.p1	K01382	CTSE; cathepsin E [EC:3.4.23.34]	null	null	P70269.2	RecName: Full=Cathepsin E; Flags: Precursor [Mus musculus]	PF00026.25	Eukaryotic aspartyl protease	null	null	null	null	null	null	null
TRINITY_DN88459_c0_g1_i9.p1	K01404	GP63; leishmanolysin [EC:3.4.24.36]	null	null	Q29AK2.1	RecName: Full=Leishmanolysin-like peptidase [Drosophila pseudoobscura pseudoobscura]	PF01457.18	Leishmanolysin	null	null	null	null	null	null	null
TRINITY_DN67493_c1_g2_i5.p1	K01408	IDE, ide; insulysin [EC:3.4.24.56]	null	null	P14735.4	RecName: Full=Insulin-degrading enzyme; AltName: Full=Abeta-degrading protease; AltName: Full=Insulin protease; Short=Insulinase; AltName: Full=Insulysin [Homo sapiens]	PF00675.22	Insulinase (Peptidase family M16)	WP_069960988_1	hypothetical protein [Lacunisphaera limnophila]	null	null	null	null	null
TRINITY_DN62676_c0_g1_i4.p1	K01409	KAE1, tsaD, QRI7; N6-L-threonylcarbamoyladenine synthase [EC:2.3.1.234]	null	null	O22145.2	RecName: Full=Probable tRNA N6-adenosine threonylcarbamoyltransferase, mitochondrial; AltName: Full=Glycoprotease 1; AltName: Full=N6-L-threonylcarbamoyladenine synthase; Short=t(6)A synthase; AltName: Full=t(6)A37 threonylcarbamoyladenosine biosynthesis protein GCP1; AltName: Full=tRNA threonylcarbamoyladenosine biosynthesis protein GCP1; Flags: Precursor [Arabidopsis thaliana]	PF00814.27	tRNA N6-adenosine threonylcarbamoyltransferase	WP_015072161_1	tRNA (adenosine(37)-N6)-threonylcarbamoyltransferase complex transferase subunit TsaD [Gluconobacter oxydans]	A0A261B3T9	FL82_13832	located_in	GO:0005765	lysosomal membrane
TRINITY_DN127463_c0_g2_i2.p1	K01410	MIPEP; mitochondrial intermediate peptidase [EC:3.4.24.59]	null	null	null	null	null	null	null	null	null	null	null	null	null
TRINITY_DN269926_c0_g1_i1.p1	K01411	NRD1; nardilysin [EC:3.4.24.61]	null	null	F4HNU6.1	RecName: Full=Nardilysin-like; AltName: Full=N-arginine dibasic convertase-like; Short=NRD convertase-like; Short=NRD-C [Arabidopsis thaliana]	PF16187.7	Middle or third domain of peptidase_M16	WP_040529171_1	insulinase family protein [Grimontia hollisae]	null	null	null	null	null
TRINITY_DN453002_c0_g1_i1.p1	K01412	PMPCA, MAS2; mitochondrial-processing peptidase subunit alpha [EC:3.4.24.64]	null	null	P29677.1	RecName: Full=Mitochondrial-processing peptidase subunit alpha; AltName: Full=Alpha-MPP; AltName: Full=Inactive zinc metalloprotease alpha; AltName: Full=Ubiquinol-cytochrome-c reductase subunit II; Flags: Precursor [Solanum tuberosum]	PF05193.23	Peptidase M16 inactive domain	WP_011385749_1	insulinase family protein [Magnetospirillum magneticum]	null	null	null	null	null
TRINITY_DN38081_c0_g1_i1.p1	K01414	prlC; oligopeptidase A [EC:3.4.24.70]	null	null	Q94AM1.1	RecName: Full=Organellar oligopeptidase A, chloroplastic/mitochondrial; AltName: Full=Thimet metalloendopeptidase 1; AltName: Full=Zincin-like metalloproteases family protein 1; Flags: Precursor [Arabidopsis thaliana]	PF01432.22	Peptidase family M3	WP_015120282_1	M3 family peptidase [Rivularia sp. PCC 7116]	null	null	null	null	null
TRINITY_DN74363_c0_g1_i2.p1	K01415	ECE; endothelin-converting enzyme [EC:3.4.24.71]	null	null	P42892.2	RecName: Full=Endothelin-converting enzyme 1; Short=ECE-1 [Homo sapiens]	PF01431.23	Peptidase family M13	WP_102110968_1	M13 family peptidase [Niveispirillum cyanobacteriorum]	P42892	ECE1	located_in	GO:0005765	lysosomal membrane
TRINITY_DN51460_c0_g1_i1.p1	K01425	glsA, GLS; glutaminase [EC:3.5.1.2]	null	null	D3Z7P3.1	RecName: Full=Glutaminase kidney isoform, mitochondrial; Short=GLS; Contains: RecName: Full=Glutaminase kidney isoform, mitochondrial 68 kDa chain; Contains: RecName: Full=Glutaminase kidney isoform, mitochondrial 65 kDa chain; Flags: Precursor [Mus musculus]	PF04960.17	Glutaminase	YP_169256_1	L-glutamine synthetase [Francisella tularensis subsp. tularensis SCHU S4]	S7MVC5	D623_10032544	located_in	GO:0005765	lysosomal membrane
TRINITY_DN260648_c0_g1_i1.p1	K01426	E3.5.1.4, amiE; amidase [EC:3.5.1.4]	null	null	K9NBS6.1	RecName: Full=Acylamidase [Rhodococcus erythropolis]	PF01425.23	Amidase	WP_103423898_1	amidase [Salinigranum rubrum]	null	null	null	null	null
TRINITY_DN84989_c0_g1_i1.p1	K01427	URE; urease [EC:3.5.1.5]	null	null	Q9SR52.1	RecName: Full=Urease; AltName: Full=Urea amidohydrolase [Arabidopsis thaliana]	PF01979.22	Amidohydrolase family	WP_083780313_1	urease subunit alpha [Kyrpidia tusciae]	null	null	null	null	null
TRINITY_DN265991_c0_g1_i1.p1	K01432	AFMID; arylformamidase [EC:3.5.1.9]	null	null	null	null	PF07859.15	alpha/beta hydrolase fold	WP_041099981_1	alpha/beta hydrolase [Sulfuritalea hydrogenivorans]	null	null	null	null	null
TRINITY_DN209299_c0_g1_i1.p1	K01435	BTD; biotinidase [EC:3.5.1.12]	null	null	Q9TSX8.1	RecName: Full=Pantetheinase; AltName: Full=Pantetheine hydrolase; AltName: Full=Tiff66; AltName: Full=Vascular non-inflammatory molecule 1; Short=Vanin-1; Flags: Precursor [Canis lupus familiaris]	PF00795.24	Carbon-nitrogen hydrolase	null	null	null	null	null	null	null
TRINITY_DN392843_c0_g1_i1.p1	K01437	ASPA, aspA; aspartoacylase [EC:3.5.1.15]	null	null	Q8YQC1.1	RecName: Full=Probable aspartoacylase [Nostoc sp. PCC 7120 = FACHB-418]	PF04952.16	Succinylglutamate desuccinylase / Aspartoacylase family	WP_055733752_1	aspartoacylase [Agarivorans gilvus]	null	null	null	null	null
TRINITY_DN261869_c0_g1_i1.p1	K01438	argE; acetylornithine deacetylase [EC:3.5.1.16]	null	null	Q9C5C4.1	RecName: Full=Acetylornithine deacetylase; AltName: Full=N-acetylornithinase; Short=AO; Short=Acetylornithinase; Short=NAO [Arabidopsis thaliana]	PF01546.30	Peptidase family M20/M25/M40	WP_011550400_1	peptidase M20 [Myxococcus xanthus]	null	null	null	null	null
TRINITY_DN16048_c0_g2_i2.p1	K01442	cbh; choloylglycine hydrolase [EC:3.5.1.24]	null	null	null	null	PF02275.20	Linear amide C-N hydrolases, choloylglycine hydrolase family	YP_206199_1	choloylglycine hydrolase [Vibrio fischeri ES114]	null	null	null	null	null
TRINITY_DN103011_c1_g1_i2.p1	K01443	nagA, AMDHD2; N-acetylglucosamine-6-phosphate deacetylase [EC:3.5.1.25]	null	null	null	null	PF01979.22	Amidohydrolase family	WP_012923436_1	N-acetylglucosamine-6-phosphate deacetylase [Kribbella flavida]	null	null	null	null	null
TRINITY_DN277331_c0_g1_i1.p1	K01455	E3.5.1.49; formamidase [EC:3.5.1.49]	null	null	null	null	PF03069.17	Acetamidase/Formamidase family	WP_044277503_1	acetamidase [Caldilinea aerophila]	null	null	null	null	null
TRINITY_DN347632_c0_g1_i1.p1	K01456	E3.5.1.52, NGLY1, PNG1; peptide-N4-(N-acetyl-beta-glucosaminyl)asparagine amidase [EC:3.5.1.52]	null	null	Q503I8.1	RecName: Full=Peptide-N(4)-(N-acetyl-beta-glucosaminyl)asparagine amidase; Short=PNGase; AltName: Full=N-glycanase 1; AltName: Full=Peptide:N-glycanase [Danio rerio]	PF01841.21	Transglutaminase-like superfamily	ALI37408_1	Transglutaminase-like superfamily protein [Candidatus Nitrocosmicus oleophilus]	null	null	null	null	null
TRINITY_DN108810_c0_g1_i3.p1	K01457	atzF; allophanate hydrolase [EC:3.5.1.54]	null	null	Q936X2.1	RecName: Full=Allophanate hydrolase [Pseudomonas sp. ADP]	PF01425.23	Amidase	WP_014744715_1	allophanate hydrolase [Tistrella mobilis]	null	null	null	null	null
TRINITY_DN81830_c0_g1_i1.p1	K01462	PDF, def; peptide deformylase [EC:3.5.1.88]	null	null	Q9FUZ2.2	RecName: Full=Peptide deformylase 1B, chloroplastic/mitochondrial; Short=AtDEF2; Short=AtPDF1B; Short=PDF 1B; AltName: Full=Polypeptide deformylase; Flags: Precursor [Arabidopsis thaliana]	PF01327.23	Polypeptide deformylase	WP_045087735_1	peptide deformylase [Defluviitoga tunisiensis]	null	null	null	null	null
TRINITY_DN117863_c0_g1_i1.p1	K01469	OPLAH, OXP1, oplAH; 5-oxoprolinase (ATP-hydrolysing) [EC:3.5.2.9]	null	null	Q01262.1	RecName: Full=Putative D-/L-hydantoinase subunit A; AltName: Full=Hydantoin utilization protein A [Pseudomonas sp. NS671]	PF02538.16	Hydantoinase B/oxoprolinase	WP_124687518_1	methylhydantoinase [Pigmentiphaga sp. H8]	null	null	null	null	null
TRINITY_DN15607_c0_g2_i1.p1	K01476	E3.5.3.1, rocF, arg; arginase [EC:3.5.3.1]	null	null	P37818.1	RecName: Full=Arginase [Schizosaccharomyces pombe 972h-]	PF00491.23	Arginase family	WP_014463312_1	arginase [Alicyclobacillus acidocaldarius]	null	null	null	null	null
TRINITY_DN9187_c0_g2_i1.p1	K01477	alc, ALLC; allantoicase [EC:3.5.3.4]	null	null	Q6DGA6.1	RecName: Full=Allantoicase; AltName: Full=Allantoate amidinohydrolase [Danio rerio]	PF03561.17	Allantoicase repeat	WP_025411167_1	allantoicase [Gemmatirosa kalamazoonesis]	null	null	null	null	null
TRINITY_DN46282_c0_g1_i1.p1	K01480	speB; agmatinase [EC:3.5.3.11]	null	null	Q8KZT5.1	RecName: Full=Guanidinobutyrase; Short=GBase; AltName: Full=D-arginase [Arthrobacter sp. KUJ8602]	PF00491.23	Arginase family	WP_011756817_1	MULTISPECIES: agmatinase [Nocardioides]	null	null	null	null	null
TRINITY_DN3185_c0_g1_i18.p1	K01485	codA; cytosine/creatinine deaminase [EC:3.5.4.1 3.5.4.21]	null	null	P44058.1	RecName: Full=Uncharacterized protein HI_0842; Flags: Precursor [Haemophilus influenzae Rd KW20]	PF01979.22	Amidohydrolase family	WP_012777896_1	hydrolase [Hirschia baltica]	null	null	null	null	null
TRINITY_DN400738_c0_g1_i1.p1	K01487	E3.5.4.3, guaD; guanine deaminase [EC:3.5.4.3]	null	null	O34598.1	RecName: Full=Guanine deaminase; Short=GDEase; Short=Guanase; Short=Guanine aminase; AltName: Full=Guanine aminohydrolase; Short=GAH [Bacillus subtilis subsp. subtilis str. 168]	PF00383.25	Cytidine and deoxycytidylate deaminase zinc-binding region	WP_032124493_1	MULTISPECIES: nucleoside deaminase [Candidatus Protochlamydia]	null	null	null	null	null
TRINITY_DN159468_c0_g1_i1.p1	K01488	add, ADA; adenosine deaminase [EC:3.5.4.4]	null	null	Q6GP70.1	RecName: Full=Adenosine deaminase; AltName: Full=Adenosine aminohydrolase [Xenopus laevis]	PF00962.24	Adenosine deaminase	AKU97122_1	Adenosine deaminase [Labilithrix luteola]	null	null	null	null	null
TRINITY_DN30464_c0_g1_i1.p1	K01490	AMPD; AMP deaminase [EC:3.5.4.6]	null	null	O80452.2	RecName: Full=AMP deaminase; Short=AtAMPD; AltName: Full=Protein EMBRYONIC FACTOR 1 [Arabidopsis thaliana]	PF19326.1	AMP deaminase	null	null	null	null	null	null	null
TRINITY_DN331299_c0_g1_i1.p1	K01491	folD; methylenetetrahydrofolate dehydrogenase (NADP+) / methenyltetrahydrofolate cyclohydrolase [EC:1.5.1.5 3.5.4.9]	null	null	Q987T6.1	RecName: Full=Bifunctional protein FolD 2; Includes: RecName: Full=Methylenetetrahydrofolate dehydrogenase; Includes: RecName: Full=Methenyltetrahydrofolate cyclohydrolase [Mesorhizobium japonicum MAFF 303099]	PF02882.21	Tetrahydrofolate dehydrogenase/cyclohydrolase, NAD(P)-binding domain	WP_108880442_1	bifunctional 5,10-methylenetetrahydrofolate dehydrogenase/5,10-methenyltetrahydrofolate cyclohydrolase [Anderseniella sp. Alg231-50]	null	null	null	null	null
TRINITY_DN36094_c0_g3_i1.p1	K01493	comEB; dCMP deaminase [EC:3.5.4.12]	null	null	Q5M9G0.1	RecName: Full=Deoxycytidylate deaminase; AltName: Full=dCMP deaminase [Rattus norvegicus]_x0001_Q8K2D6.1 RecName: Full=Deoxycytidylate deaminase; AltName: Full=dCMP deaminase [Mus musculus]	PF00383.25	Cytidine and deoxycytidylate deaminase zinc-binding region	WP_012609350_1	cytidine deaminase [Desulfatibacillum alkenivorans]	null	null	null	null	null
TRINITY_DN24525_c0_g2_i1.p1	K01495	GCH1, folE; GTP cyclohydrolase IA [EC:3.5.4.16]	null	null	Q54769.2	RecName: Full=GTP cyclohydrolase 1; AltName: Full=GTP cyclohydrolase I; Short=GTP-CH-I [Synechococcus elongatus PCC 7942 = FACHB-805]_x0001_Q5N623.1 RecName: Full=GTP cyclohydrolase 1; AltName: Full=GTP cyclohydrolase I; Short=GTP-CH-I [Synechococcus elongatus PCC 6301]	PF01227.24	GTP cyclohydrolase I	WP_015194904_1	GTP cyclohydrolase I FolE [Stanieria cyanosphaera]	null	null	null	null	null
TRINITY_DN448998_c0_g1_i1.p1	K01507	ppa; inorganic pyrophosphatase [EC:3.6.1.1]	null	null	P38576.2	RecName: Full=Inorganic pyrophosphatase; AltName: Full=Pyrophosphate phospho-hydrolase; Short=PPase [Thermus thermophilus HB8]	PF00719.21	Inorganic pyrophosphatase	YP_145231_1	inorganic pyrophosphatase [Thermus thermophilus HB8]	null	null	null	null	null
TRINITY_DN64655_c0_g1_i1.p1	K01510	ENTPD1_3_8, CD39; apyrase [EC:3.6.1.5]	null	null	Q9XI62.1	RecName: Full=Probable apyrase 3; Short=AtAPY3; AltName: Full=ATP-diphosphatase; AltName: Full=ATP-diphosphohydrolase; AltName: Full=Adenosine diphosphatase; Short=ADPase; AltName: Full=NTPDase; AltName: Full=Nucleoside triphosphate diphosphohydrolase 3 [Arabidopsis thaliana]	PF01150.19	GDA1/CD39 (nucleoside phosphatase) family	null	null	null	null	null	null	null
TRINITY_DN205918_c0_g1_i1.p1	K01514	PRUNE, PPX1; exopolyphosphatase [EC:3.6.1.11]	null	null	Q86TP1.2	RecName: Full=Exopolyphosphatase PRUNE1; AltName: Full=Drosophila-related expressed sequence 17; Short=DRES-17; Short=DRES17; AltName: Full=HTcD37; AltName: Full=Protein prune homolog 1; Short=hPrune [Homo sapiens]	PF01368.22	DHH family	WP_015403837_1	inorganic pyrophosphatase/exopolyphosphatase [Desulfocapsa sulfexigens]	null	null	null	null	null
TRINITY_DN337260_c0_g1_i1.p1	K01517	ADPRM; manganese-dependent ADP-ribose/CDP-alcohol diphosphatase [EC:3.6.1.13 3.6.1.16 3.6.1.53]	null	null	Q66JJ3.1	RecName: Full=Manganese-dependent ADP-ribose/CDP-alcohol diphosphatase; AltName: Full=ADPRibase-Mn; AltName: Full=CDP-choline phosphohydrolase [Xenopus tropicalis]	PF00149.30	Calcineurin-like phosphoesterase	null	null	null	null	null	null	null
TRINITY_DN22596_c0_g1_i2.p1	K01519	ITPA; inosine triphosphate pyrophosphatase [EC:3.6.1.-]	null	null	Q4WTN9.1	RecName: Full=Inosine triphosphate pyrophosphatase; Short=ITPase; Short=Inosine triphosphatase; AltName: Full=Non-canonical purine NTP pyrophosphatase; AltName: Full=Non-standard purine NTP pyrophosphatase; AltName: Full=Nucleoside-triphosphate diphosphatase; AltName: Full=Nucleoside-triphosphate pyrophosphatase; Short=NTPase [Aspergillus fumigatus Af293]	PF01725.18	Ham1 family	WP_013328070_1	non-canonical purine NTP pyrophosphatase, RdgB/HAM1 family [Methanolacinia petrolearia]	null	null	null	null	null
TRINITY_DN22688_c0_g2_i1.p1	K01520	dut, DUT; dUTP pyrophosphatase [EC:3.6.1.23]	null	null	Q10FF9.1	RecName: Full=Deoxyuridine 5'-triphosphate nucleotidohydrolase; Short=dUTPase; AltName: Full=dUTP pyrophosphatase [Oryza sativa Japonica Group]	PF00692.21	dUTPase	WP_012374946_1	dUTP diphosphatase [Opitutus terrae]	null	null	null	null	null
TRINITY_DN84640_c0_g3_i1.p1	K01522	FHIT; bis(5'-adenosyl)-triphosphatase [EC:3.6.1.29]	null	null	P49776.2	RecName: Full=Bis(5'-nucleosyl)-tetraphosphatase [asymmetrical]; AltName: Full=Diadenosine 5',5'''-P1,P4-tetraphosphate asymmetrical hydrolase; Short=Ap4A hydrolase; Short=Ap4Aase; Short=Diadenosine tetraphosphatase [Schizosaccharomyces pombe 972h-]	PF01230.25	HIT domain	null	null	null	null	null	null	null
TRINITY_DN420191_c0_g1_i1.p1	K01527	EGD1, BTF3; nascent polypeptide-associated complex subunit beta	null	null	Q64152.3	RecName: Full=Transcription factor BTF3; AltName: Full=Nascent polypeptide-associated complex subunit beta; Short=NAC-beta; AltName: Full=RNA polymerase B transcription factor 3 [Mus musculus]	PF01849.20	NAC domain	null	null	A0A5A7P7U0	STAS_04680	located_in	GO:0005765	lysosomal membrane
TRINITY_DN92199_c0_g1_i1.p1	K01529	yjjX; inosine/xanthosine triphosphatase [EC:3.6.1.73]	null	null	null	null	PF01931.20	Protein of unknown function DUF84	WP_012805748_1	inosine/xanthosine triphosphatase [Desulfomicrobium baculatum]	null	null	null	null	null
TRINITY_DN104240_c0_g1_i4.p1	K01534	zntA; Zn2+/Cd2+-exporting ATPase [EC:7.2.2.12 7.2.2.21]	At2g19110	15224717 P-ATPase putative cadmium-transporting ATPase [Arabidopsis thaliana ]	O64474.2	RecName: Full=Putative cadmium/zinc-transporting ATPase HMA4; AltName: Full=Protein HEAVY METAL ATPASE 4; AltName: Full=Putative cadmium/zinc-transporting ATPase 2 [Arabidopsis thaliana]	PF00702.28	haloacid dehalogenase-like hydrolase	WP_126128398_1	heavy metal translocating P-type ATPase [Undibacterium parvum]	null	null	null	null	null
TRINITY_DN241_c0_g1_i10.p1	K01535	PMA1, PMA2; H+-transporting ATPase [EC:7.1.2.1]	MA1678	20090530 P-ATPase H(+)-transporting ATPase [Methanosarcina acetivorans C2A]	P12522.1	RecName: Full=Probable proton ATPase 1B; AltName: Full=LdH1B [Leishmania donovani]	PF00702.28	haloacid dehalogenase-like hydrolase	WP_014559043_1	plasma-membrane proton-efflux P-type ATPase [Ignavibacterium album]	A0A444U0P1	EOD39_9475	located_in	GO:0005765	lysosomal membrane
TRINITY_DN51171_c0_g1_i1.p1	K01537	ATP2C; P-type Ca2+ transporter type 2C [EC:7.2.2.10]	At1g07670	15222475 P-ATPase endoplasmic reticulum-type calcium-transporting ATPase 4 [Arabidopsis thaliana ]	Q9XES1.2	RecName: Full=Calcium-transporting ATPase 4, endoplasmic reticulum-type [Arabidopsis thaliana]	PF00702.28	haloacid dehalogenase-like hydrolase	WP_011838303_1	cation-translocating P-type ATPase [Ruminiclostridium thermocellum]	A0A444U0P1	EOD39_9475	located_in	GO:0005765	lysosomal membrane
TRINITY_DN383238_c0_g1_i1.p1	K01539	ATP1A; sodium/potassium-transporting ATPase subunit alpha [EC:7.2.2.13]	C01G12.8	3873885 P-ATPase similar to sodium/potasssium transporting ATPase; cDNA EST EMBL:D70268 comes from this gene; cDNA ES [Caenorhabditis elegans ]	P35317.1	RecName: Full=Sodium/potassium-transporting ATPase subunit alpha; Short=Na(+)/K(+) ATPase alpha subunit; AltName: Full=Sodium pump subunit alpha [Hydra vulgaris]	PF00702.28	haloacid dehalogenase-like hydrolase	WP_011416802_1	ATPase [Syntrophus aciditrophicus]	A0A444U0P1	EOD39_9475	located_in	GO:0005765	lysosomal membrane
TRINITY_DN398892_c0_g1_i1.p1	K01551	arsA, ASNA1, GET3; arsenite/tail-anchored protein-transporting ATPase [EC:7.3.2.7 7.3.-.-]	VNG7123	10803670 ArsAB arsA [Halobacterium sp. NRC-1]	A8JGB0.2	RecName: Full=ATPase ARSA1; Short=Cr-ArsA1; AltName: Full=Arsenical pump-driving ATPase homolog 1; AltName: Full=Arsenite-stimulated ATPase homolog 1; AltName: Full=Protein ANTENNA SIZE MUTANT 1 [Chlamydomonas reinhardtii]	PF02374.17	Anion-transporting ATPase	AKU94993_1	Arsenical pump-driving ATPase [Labilithrix luteola]	null	null	null	null	null
TRINITY_DN82086_c0_g1_i1.p1	K01555	FAH, fahA; fumarylacetoacetase [EC:3.7.1.2]	null	null	A5PKH3.1	RecName: Full=Fumarylacetoacetase; Short=FAA; AltName: Full=Beta-diketonase; AltName: Full=Fumarylacetoacetate hydrolase [Bos taurus]	PF01557.20	Fumarylacetoacetate (FAA) hydrolase family	WP_039812742_1	fumarylacetoacetase [Jeotgalibacillus malaysiensis]	null	null	null	null	null
TRINITY_DN90294_c0_g1_i1.p1	K01556	KYNU, kynU; kynureninase [EC:3.7.1.3]	null	null	Q1DDU5.1	RecName: Full=Kynureninase; AltName: Full=L-kynurenine hydrolase [Myxococcus xanthus DK 1622]	PF00266.21	Aminotransferase class-V	WP_011551038_1	kynureninase [Myxococcus xanthus]	null	null	null	null	null
TRINITY_DN152374_c0_g1_i1.p1	K01557	FAHD1; acylpyruvate hydrolase [EC:3.7.1.5]	null	null	Q86I22.1	RecName: Full=Acylpyruvase FAHD1, mitochondrial; AltName: Full=Fumarylacetoacetate hydrolase domain-containing protein 1; Flags: Precursor [Dictyostelium discoideum]	PF01557.20	Fumarylacetoacetate (FAA) hydrolase family	WP_040200970_1	FAA hydrolase family protein [Geoalkalibacter subterraneus]	null	null	null	null	null
TRINITY_DN147533_c0_g1_i1.p1	K01561	dehH; haloacetate dehalogenase [EC:3.8.1.3]	null	null	Q6NAM1.1	RecName: Full=Fluoroacetate dehalogenase [Rhodopseudomonas palustris CGA009]	PF00561.22	alpha/beta hydrolase fold	WP_114913471_1	alpha/beta hydrolase [Acidisphaera sp. G45-3]	null	null	null	null	null
TRINITY_DN331724_c0_g1_i1.p1	K01563	dhaA; haloalkane dehalogenase [EC:3.8.1.5]	null	null	B4RF90.1	RecName: Full=Haloalkane dehalogenase [Phenylobacterium zucineum HLK1]	PF00561.22	alpha/beta hydrolase fold	WP_011646009_1	MULTISPECIES: haloalkane dehalogenase [Hyphomonas]	null	null	null	null	null
TRINITY_DN63779_c0_g2_i2.p1	K01565	SGSH; N-sulfoglucosamine sulfohydrolase [EC:3.10.1.1]	null	null	P51688.1	RecName: Full=N-sulphoglucosamine sulphohydrolase; AltName: Full=Sulfoglucosamine sulfamidase; AltName: Full=Sulphamidase; Flags: Precursor [Homo sapiens]	PF00884.25	Sulfatase	WP_085997484_1	sulfatase [Rubinisphaera brasiliensis]	null	null	null	null	null
TRINITY_DN278207_c0_g1_i1.p1	K01577	oxc; oxalyl-CoA decarboxylase [EC:4.1.1.8]	null	null	P40149.1	RecName: Full=Oxalyl-CoA decarboxylase [Oxalobacter formigenes]	PF02776.20	Thiamine pyrophosphate enzyme, N-terminal TPP binding domain	WP_021009172_1	oxalyl-CoA decarboxylase [Variovorax paradoxus]	null	null	null	null	null
TRINITY_DN268870_c0_g1_i1.p1	K01580	E4.1.1.15, gadB, gadA, GAD; glutamate decarboxylase [EC:4.1.1.15]	null	null	Q46N53.1	RecName: Full=Sulfopropanediol 3-dehydrogenase; AltName: Full=2,3-dihydroxypropane-1-sulfonate 3-dehydrogenase (sulfolactate forming); Short=DHPS 3-dehydrogenase (sulfolactate forming) [Cupriavidus pinatubonensis JMP134]	PF00815.22	Histidinol dehydrogenase	WP_106419604_1	histidinol dehydrogenase [Salinicola tamaricis]	null	null	null	null	null
TRINITY_DN54612_c0_g1_i1.p1	K01581	E4.1.1.17, ODC1, speC, speF; ornithine decarboxylase [EC:4.1.1.17]	null	null	Q9I8S4.1	RecName: Full=Antizyme inhibitor 2; Short=AzI2; AltName: Full=Ornithine decarboxylase 2; Short=ODC 2; Short=xODC2; AltName: Full=Ornithine decarboxylase-like protein; Short=ODC-like protein; AltName: Full=ornithine decarboxylase paralog; Short=ODC-p [Xenopus laevis]	PF00278.24	Pyridoxal-dependent decarboxylase, C-terminal sheet domain	WP_014424780_1	lysine/ornithine decarboxylase [Selenomonas ruminantium]	null	null	null	null	null
TRINITY_DN225307_c0_g1_i1.p1	K01593	DDC, TDC; aromatic-L-amino-acid/L-tryptophan decarboxylase [EC:4.1.1.28 4.1.1.105]	null	null	A7B1V0.1	RecName: Full=Tryptophan decarboxylase; Short=Trp decarboxylase [[Ruminococcus] gnavus ATCC 29149]	PF00282.21	Pyridoxal-dependent decarboxylase conserved domain	WP_053333214_1	aminotransferase class V-fold PLP-dependent enzyme [Haliangium ochraceum]	null	null	null	null	null
TRINITY_DN330745_c0_g1_i1.p1	K01598	PPCDC, coaC; phosphopantothenoylcysteine decarboxylase [EC:4.1.1.36]	null	null	Q9SWE5.1	RecName: Full=Phosphopantothenoylcysteine decarboxylase; Short=PPCDC; AltName: Full=AtCoaC1; AltName: Full=Halotolerance protein Hal3a; Short=AtHal3a [Arabidopsis thaliana]	PF02441.21	Flavoprotein	WP_083712781_1	phosphopantothenoylcysteine decarboxylase [Paludisphaera borealis]	null	null	null	null	null
TRINITY_DN56399_c0_g1_i1.p1	K01599	hemE, UROD; uroporphyrinogen decarboxylase [EC:4.1.1.37]	null	null	Q9PTS2.1	RecName: Full=Uroporphyrinogen decarboxylase; Short=UPD; Short=URO-D [Danio rerio]	PF01208.19	Uroporphyrinogen decarboxylase (URO-D)	WP_012843689_1	uroporphyrinogen decarboxylase [Rhodothermus marinus]	null	null	null	null	null
TRINITY_DN39608_c0_g1_i2.p1	K01601	rbcL, cbbL; ribulose-bisphosphate carboxylase large chain [EC:4.1.1.39]	null	null	Q19V64.2	RecName: Full=Ribulose bisphosphate carboxylase large chain; Short=RuBisCO large subunit; Flags: Precursor [Chlorokybus atmophyticus]	PF00016.22	Ribulose bisphosphate carboxylase large chain, catalytic domain	WP_062249089_1	MULTISPECIES: ribulose-bisphosphate carboxylase large subunit [Fischerella]	null	null	null	null	null
TRINITY_DN2777_c0_g1_i1.p1	K01602	rbcS, cbbS; ribulose-bisphosphate carboxylase small chain [EC:4.1.1.39]	null	null	P17537.1	RecName: Full=Ribulose bisphosphate carboxylase small chain, chloroplastic; Short=RuBisCO small subunit; Flags: Precursor [Chlamydomonas moewusii]	PF00101.22	Ribulose bisphosphate carboxylase, small chain	NP_682294_1	ribulose bisphosphate carboxylase small subunit [Thermosynechococcus elongatus BP-1]	null	null	null	null	null
TRINITY_DN60838_c1_g3_i1.p1	K01607	pcaC; 4-carboxymuconolactone decarboxylase [EC:4.1.1.44]	null	null	null	null	null	null	null	null	null	null	null	null	null
TRINITY_DN5874_c0_g1_i1.p1	K01610	E4.1.1.49, pckA; phosphoenolpyruvate carboxykinase (ATP) [EC:4.1.1.49]	null	null	Q75JD5.1	RecName: Full=Phosphoenolpyruvate carboxykinase (ATP) [Dictyostelium discoideum]	PF01293.22	Phosphoenolpyruvate carboxykinase	WP_012843699_1	phosphoenolpyruvate carboxykinase (ATP) [Rhodothermus marinus]	null	null	null	null	null
TRINITY_DN26487_c0_g1_i1.p1	K01611	speD, AMD1; S-adenosylmethionine decarboxylase [EC:4.1.1.50]	null	null	Q8T1E3.3	RecName: Full=S-adenosylmethionine decarboxylase proenzyme; Short=AdoMetDC; Short=SAMDC; Contains: RecName: Full=S-adenosylmethionine decarboxylase alpha chain; Contains: RecName: Full=S-adenosylmethionine decarboxylase beta chain; Flags: Precursor [Dictyostelium discoideum]	PF01536.18	Adenosylmethionine decarboxylase	null	null	null	null	null	null	null
TRINITY_DN446614_c0_g1_i1.p1	K01613	psd, PISD; phosphatidylserine decarboxylase [EC:4.1.1.65]	null	null	A0A286LEZ8.1	RecName: Full=L-tryptophan decarboxylase; AltName: Full=Psilocybin biosynthesis decarboxylase [Psilocybe cyanescens]	PF02666.17	Phosphatidylserine decarboxylase	WP_084249276_1	hypothetical protein [Sinomonas atrocyanea]	null	null	null	null	null
TRINITY_DN58513_c0_g3_i1.p1	K01619	deoC, DERA; deoxyribose-phosphate aldolase [EC:4.1.2.4]	null	null	Q6LUH4.1	RecName: Full=Deoxyribose-phosphate aldolase; Short=DERA; AltName: Full=2-deoxy-D-ribose 5-phosphate aldolase; AltName: Full=Phosphodeoxyriboaldolase; Short=Deoxyriboaldolase [Photobacterium profundum SS9]	PF01791.11	DeoC/LacD family aldolase	WP_055659333_1	MULTISPECIES: deoxyribose-phosphate aldolase [Labrenzia]	null	null	null	null	null
TRINITY_DN134172_c0_g2_i1.p1	K01620	ltaE; threonine aldolase [EC:4.1.2.48]	null	null	O50584.1	RecName: Full=Low specificity L-threonine aldolase; Short=Low specificity L-TA [Pseudomonas sp. NCIMB 10558]	PF01212.23	Beta-eliminating lyase	WP_070954175_1	threonine aldolase [Candidatus Rhodoluna planktonica]	null	null	null	null	null
TRINITY_DN41265_c0_g1_i2.p1	K01623	ALDO; fructose-bisphosphate aldolase, class I [EC:4.1.2.13]	null	null	P74309.1	RecName: Full=Fructose-bisphosphate aldolase class 1; AltName: Full=Fructose-bisphosphate aldolase class I; Short=FBP aldolase [Synechocystis sp. PCC 6803 substr. Kazusa]	PF00274.21	Fructose-bisphosphate aldolase class-I	WP_062482145_1	fructose bisphosphate aldolase [Lacimicrobium alkaliphilum]	null	null	null	null	null
TRINITY_DN5187_c0_g1_i3.p1	K01625	eda; 2-dehydro-3-deoxyphosphogluconate aldolase / (4S)-4-hydroxy-2-oxoglutarate aldolase [EC:4.1.2.14 4.1.3.42]	null	null	P38448.1	RecName: Full=KHG/KDPG aldolase; Includes: RecName: Full=4-hydroxy-2-oxoglutarate aldolase; AltName: Full=2-keto-4-hydroxyglutarate aldolase; Short=KHG-aldolase; Includes: RecName: Full=2-dehydro-3-deoxy-phosphogluconate aldolase; AltName: Full=2-keto-3-deoxy-6-phosphogluconate aldolase; Short=KDPG-aldolase; AltName: Full=Phospho-2-dehydro-3-deoxygluconate aldolase; AltName: Full=Phospho-2-keto-3…	PF01081.21	KDPG and KHG aldolase	WP_077025673_1	keto-deoxy-phosphogluconate aldolase [Fuerstia marisgermanicae]	null	null	null	null	null
TRINITY_DN210322_c0_g1_i1.p1	K01626	E2.5.1.54, aroF, aroG, aroH; 3-deoxy-7-phosphoheptulonate synthase [EC:2.5.1.54]	null	null	Q00218.2	RecName: Full=Phospho-2-dehydro-3-deoxyheptonate aldolase 2, chloroplastic; AltName: Full=3-deoxy-D-arabino-heptulosonate 7-phosphate synthase 2; AltName: Full=DAHP synthase 2; AltName: Full=Phospho-2-keto-3-deoxyheptonate aldolase 2; Flags: Precursor [Arabidopsis thaliana]	PF01474.18	Class-II DAHP synthetase family	NP_251533_1	aldolase [Pseudomonas aeruginosa PAO1]	null	null	null	null	null
TRINITY_DN58331_c0_g1_i1.p1	K01628	fucA; L-fuculose-phosphate aldolase [EC:4.1.2.17]	null	null	P44777.1	RecName: Full=L-fuculose phosphate aldolase; AltName: Full=L-fuculose-1-phosphate aldolase [Haemophilus influenzae Rd KW20]	PF00596.23	Class II Aldolase and Adducin N-terminal domain	WP_088872663_1	class II aldolase [Nitrospirillum amazonense]	null	null	null	null	null
TRINITY_DN50541_c0_g1_i1.p1	K01630	garL; 2-dehydro-3-deoxyglucarate aldolase [EC:4.1.2.20]	null	null	A6TEE9.1	RecName: Full=5-keto-4-deoxy-D-glucarate aldolase; Short=KDGluc aldolase; Short=KDGlucA; AltName: Full=2-dehydro-3-deoxy-D-glucarate aldolase; AltName: Full=2-keto-3-deoxy-D-glucarate aldolase; AltName: Full=5-dehydro-4-deoxy-D-glucarate aldolase; AltName: Full=Alpha-keto-beta-deoxy-D-glucarate aldolase [Klebsiella pneumoniae subsp. pneumoniae MGH 78578]	PF03328.16	HpcH/HpaI aldolase/citrate lyase family	WP_014415630_1	2,4-dihydroxyhept-2-ene-1,7-dioic acid aldolase [Pararhodospirillum photometricum]	null	null	null	null	null
TRINITY_DN19204_c0_g1_i1.p1	K01634	SGPL1, DPL1; sphinganine-1-phosphate aldolase [EC:4.1.2.27]	null	null	Q54RV9.1	RecName: Full=Sphingosine-1-phosphate lyase; Short=S1P lyase; Short=S1PL; Short=SP-lyase; Short=SPL; AltName: Full=Sphingosine-1-phosphate aldolase [Dictyostelium discoideum]	PF00282.21	Pyridoxal-dependent decarboxylase conserved domain	WP_011957317_1	aminotransferase class V-fold PLP-dependent enzyme [Roseiflexus sp. RS-1]	null	null	null	null	null
TRINITY_DN1143_c0_g1_i6.p1	K01637	E4.1.3.1, aceA; isocitrate lyase [EC:4.1.3.1]	null	null	A8NR45.1	RecName: Full=Isocitrate lyase; Short=ICL; Short=Isocitrase; Short=Isocitratase; AltName: Full=Methylisocitrate lyase; Short=MICA; AltName: Full=Threo-D(S)-isocitrate glyoxylate-lyase [Coprinopsis cinerea okayama7#130]	PF00463.23	Isocitrate lyase family	YP_888007_1	isocitrate lyase [Mycobacterium smegmatis str. MC2 155]	null	null	null	null	null
TRINITY_DN46117_c0_g2_i1.p1	K01638	aceB, glcB; malate synthase [EC:2.3.3.9]	null	null	A1U1Q6.1	RecName: Full=Malate synthase G [Marinobacter hydrocarbonoclasticus VT8]	PF01274.24	Malate synthase	WP_041598495_1	malate synthase G [Hahella chejuensis]	null	null	null	null	null
TRINITY_DN268004_c0_g1_i1.p1	K01639	E4.1.3.3, nanA, NPL; N-acetylneuraminate lyase [EC:4.1.3.3]	null	null	Q6NYR8.1	RecName: Full=N-acetylneuraminate lyase; Short=NALase; AltName: Full=N-acetylneuraminate pyruvate-lyase; AltName: Full=N-acetylneuraminic acid aldolase; AltName: Full=Sialate lyase; AltName: Full=Sialate-pyruvate lyase; AltName: Full=Sialic acid aldolase; AltName: Full=Sialic acid lyase [Danio rerio]	PF00701.24	Dihydrodipicolinate synthetase family	WP_014216873_1	N-acetylneuraminate lyase [Niastella koreensis]	null	null	null	null	null
TRINITY_DN105248_c0_g1_i1.p1	K01641	E2.3.3.10; hydroxymethylglutaryl-CoA synthase [EC:2.3.3.10]	null	null	Q8JZK9.1	RecName: Full=Hydroxymethylglutaryl-CoA synthase, cytoplasmic; Short=HMG-CoA synthase; AltName: Full=3-hydroxy-3-methylglutaryl coenzyme A synthase [Mus musculus]	PF01154.19	Hydroxymethylglutaryl-coenzyme A synthase N terminal	WP_062149634_1	hypothetical protein [Beggiatoa leptomitoformis]	null	null	null	null	null
TRINITY_DN470006_c0_g1_i3.p1	K01644	citE; citrate lyase subunit beta / citryl-CoA lyase [EC:4.1.3.34]	null	null	B9KNB6.1	RecName: Full=(3S)-malyl-CoA thioesterase; AltName: Full=(3S)-malyl-CoA thiolesterase [Rhodobacter sphaeroides KD131]	PF03328.16	HpcH/HpaI aldolase/citrate lyase family	WP_035675857_1	CoA ester lyase [Azospirillum brasilense]	null	null	null	null	null
TRINITY_DN5573_c0_g1_i1.p1	K01647	CS, gltA; citrate synthase [EC:2.3.3.1]	null	null	P20115.3	RecName: Full=Citrate synthase 4, mitochondrial; Flags: Precursor [Arabidopsis thaliana]	PF00285.23	Citrate synthase, C-terminal domain	WP_119990573_1	citrate (Si)-synthase [Arachidicoccus sp. KIS59-12]	null	null	null	null	null
TRINITY_DN503_c0_g1_i16.p1	K01648	ACLY; ATP citrate (pro-S)-lyase [EC:2.3.3.8]	null	null	Q2TCH3.1	RecName: Full=ATP-citrate synthase; AltName: Full=ATP-citrate (pro-S-)-lyase; AltName: Full=Citrate cleavage enzyme [Ovis aries]	PF00285.23	Citrate synthase, C-terminal domain	WP_014587072_1	ATP-citrate lyase subunit A [Methanosaeta harundinacea]	null	null	null	null	null
TRINITY_DN12321_c0_g1_i2.p1	K01649	leuA, IMS; 2-isopropylmalate synthase [EC:2.3.3.13]	null	null	A8L551.1	RecName: Full=2-isopropylmalate synthase; AltName: Full=Alpha-IPM synthase; AltName: Full=Alpha-isopropylmalate synthase [Frankia sp. EAN1pec]	PF00682.21	HMGL-like	YP_890490_1	2-isopropylmalate synthase [Mycobacterium smegmatis str. MC2 155]	null	null	null	null	null
TRINITY_DN47030_c0_g1_i1.p1	K01652	E2.2.1.6L, ilvB, ilvG, ilvI; acetolactate synthase I/II/III large subunit [EC:2.2.1.6]	null	null	Q6SSJ3.1	RecName: Full=Acetolactate synthase, mitochondrial; AltName: Full=AHAS; AltName: Full=ALS; AltName: Full=Acetohydroxy-acid synthase; Flags: Precursor [Cryptococcus neoformans var. grubii H99]	PF02775.23	Thiamine pyrophosphate enzyme, C-terminal TPP binding domain	WP_085755451_1	biosynthetic-type acetolactate synthase large subunit [Sedimentisphaera salicampi]	null	null	null	null	null
TRINITY_DN73282_c0_g1_i2.p1	K01659	prpC; 2-methylcitrate synthase [EC:2.3.3.5]	null	null	Q8EJW2.1	RecName: Full=2-methylcitrate synthase; Short=2-MCS; Short=MCS; AltName: Full=Citrate synthase [Shewanella oneidensis MR-1]	PF00285.23	Citrate synthase, C-terminal domain	WP_058021455_1	2-methylcitrate synthase [Pseudohongiella spirulinae]	null	null	null	null	null
TRINITY_DN25054_c0_g1_i5.p1	K01662	dxs; 1-deoxy-D-xylulose-5-phosphate synthase [EC:2.2.1.7]	null	null	B6IRB5.1	RecName: Full=1-deoxy-D-xylulose-5-phosphate synthase; AltName: Full=1-deoxyxylulose-5-phosphate synthase; Short=DXP synthase; Short=DXPS [Rhodospirillum centenum SW]	PF13292.8	1-deoxy-D-xylulose-5-phosphate synthase	WP_068031190_1	1-deoxy-D-xylulose-5-phosphate synthase [Rhodoplanes sp. Z2-YC6860]	null	null	null	null	null
TRINITY_DN202855_c0_g1_i1.p1	K01663	HIS7; imidazole glycerol-phosphate synthase [EC:4.3.2.10]	null	null	Q9SZ30.1	RecName: Full=Imidazole glycerol phosphate synthase hisHF, chloroplastic; Short=IGP synthase; Short=IGPS; Short=ImGP synthase; AltName: Full=Protein HISTIDINE BIOSYNTHESIS 4; Includes: RecName: Full=Glutaminase; Includes: RecName: Full=Cyclase; Flags: Precursor [Arabidopsis thaliana]	PF00977.23	Histidine biosynthesis protein	WP_013164275_1	imidazole glycerol phosphate synthase HisHF [Desulfurivibrio alkaliphilus]	null	null	null	null	null
TRINITY_DN394411_c0_g1_i2.p1	K01669	phrB; deoxyribodipyrimidine photo-lyase [EC:4.1.99.3]	null	null	P77967.2	RecName: Full=Cryptochrome DASH [Synechocystis sp. PCC 6803 substr. Kazusa]	PF03441.16	FAD binding domain of DNA photolyase	WP_015133030_1	DASH family cryptochrome [Leptolyngbya sp. PCC 7376]	null	null	null	null	null
TRINITY_DN80118_c0_g2_i1.p1	K01673	cynT, can; carbonic anhydrase [EC:4.2.1.1]	null	null	A0R566.1	RecName: Full=Carbonic anhydrase; AltName: Full=Carbonate dehydratase [Mycolicibacterium smegmatis MC2 155]	PF00484.21	Carbonic anhydrase	NP_295960_1	carbonic anhydrase [Deinococcus radiodurans R1]	null	null	null	null	null
TRINITY_DN446336_c0_g1_i2.p1	K01674	cah; carbonic anhydrase [EC:4.2.1.1]	null	null	Q9FYE3.1	RecName: Full=Alpha carbonic anhydrase 3; Short=AtaCA3; Short=AtalphaCA3; AltName: Full=Alpha carbonate dehydratase 3; Flags: Precursor [Arabidopsis thaliana]	PF00194.23	Eukaryotic-type carbonic anhydrase	WP_015217521_1	carbonate dehydratase [Anabaena cylindrica]	null	null	null	null	null
TRINITY_DN68839_c1_g2_i1.p1	K01676	E4.2.1.2A, fumA, fumB; fumarate hydratase, class I [EC:4.2.1.2]	null	null	E9AE57.1	RecName: Full=Fumarate hydratase 2; Short=Fumarase 2; Short=LmFH-2 [Leishmania major]	PF05681.16	Fumarate hydratase (Fumerase)	WP_066134558_1	fumarate hydratase [Haematospirillum jordaniae]	null	null	null	null	null
TRINITY_DN264919_c0_g1_i1.p1	K01679	E4.2.1.2B, fumC, FH; fumarate hydratase, class II [EC:4.2.1.2]	null	null	P55250.1	RecName: Full=Fumarate hydratase, mitochondrial; Short=Fumarase; Flags: Precursor [Rhizopus oryzae]	PF00206.22	Lyase	WP_085783962_1	class II fumarate hydratase [Candidatus Nucleicultrix amoebiphila]	null	null	null	null	null
TRINITY_DN394794_c0_g1_i1.p1	K01681	ACO, acnA; aconitate hydratase [EC:4.2.1.3]	null	null	P49608.1	RecName: Full=Aconitate hydratase, cytoplasmic; Short=Aconitase; AltName: Full=Citrate hydro-lyase [Cucurbita maxima]	PF00330.22	Aconitase family (aconitate hydratase)	WP_013703848_1	aconitate hydratase AcnA [Marinithermus hydrothermalis]	null	null	null	null	null
TRINITY_DN1205_c0_g3_i1.p1	K01682	acnB; aconitate hydratase 2 / 2-methylisocitrate dehydratase [EC:4.2.1.3 4.2.1.99]	null	null	Q8ZRS8.1	RecName: Full=Aconitate hydratase B; Short=ACN; Short=Aconitase; AltName: Full=(2R,3S)-2-methylisocitrate dehydratase; AltName: Full=(2S,3R)-3-hydroxybutane-1,2,3-tricarboxylate dehydratase; AltName: Full=2-methyl-cis-aconitate hydratase; AltName: Full=Iron-responsive protein-like; Short=IRP-like; AltName: Full=RNA-binding protein [Salmonella enterica subsp. enterica serovar Typhimurium str. LT2]	PF00330.22	Aconitase family (aconitate hydratase)	WP_013819175_1	bifunctional aconitate hydratase 2/2-methylisocitrate dehydratase [Methylomonas methanica]	null	null	null	null	null
TRINITY_DN14519_c0_g1_i1.p1	K01684	dgoD; galactonate dehydratase [EC:4.2.1.6]	null	null	D4GP40.1	RecName: Full=D-xylonate dehydratase; Short=XAD [Haloferax volcanii DS2]	PF13378.8	Enolase C-terminal domain-like	WP_011580414_1	mandelate racemase/muconate lactonizing enzyme family protein [Chelativorans sp. BNC1]	null	null	null	null	null
TRINITY_DN22235_c0_g3_i3.p1	K01686	uxuA; mannonate dehydratase [EC:4.2.1.8]	null	null	B4TVB1.1	RecName: Full=Mannonate dehydratase; AltName: Full=D-mannonate hydro-lyase [Salmonella enterica subsp. enterica serovar Schwarzengrund str. CVM19633]_x0001_B5BFU8.1 RecName: Full=Mannonate dehydratase; AltName: Full=D-mannonate hydro-lyase [Salmonella enterica subsp. enterica serovar Paratyphi A str. AKU_12601]_x0001_Q5PMP2.1 RecName: Full=Mannonate dehydratase; AltName: Full=D-mannonate hydro-ly…	PF03786.15	D-mannonate dehydratase (UxuA)	WP_085412301_1	mannonate dehydratase [Fibrella sp. ES10-3-2-2]	null	null	null	null	null
TRINITY_DN382556_c0_g1_i1.p1	K01687	ilvD; dihydroxy-acid dehydratase [EC:4.2.1.9]	null	null	Q7UJ69.2	RecName: Full=Dihydroxy-acid dehydratase; Short=DAD [Rhodopirellula baltica SH 1]	PF00920.23	Dehydratase family	WP_077024358_1	dihydroxy-acid dehydratase [Fuerstia marisgermanicae]	null	null	null	null	null
TRINITY_DN3503_c0_g1_i2.p1	K01689	ENO, eno; enolase [EC:4.2.1.11]	null	null	Q8IJN7.1	RecName: Full=Enolase; AltName: Full=2-phospho-D-glycerate hydro-lyase; AltName: Full=2-phosphoglycerate dehydratase [Plasmodium falciparum 3D7]	PF00113.24	Enolase, C-terminal TIM barrel domain	AJF61951_1	Enolase A [archaeon GW2011_AR15]	null	null	null	null	null
TRINITY_DN62832_c0_g1_i1.p1	K01692	paaF, echA; enoyl-CoA hydratase [EC:4.2.1.17]	null	null	Q1ZXF1.1	RecName: Full=Probable enoyl-CoA hydratase, mitochondrial; AltName: Full=Enoyl-CoA hydratase 1; AltName: Full=Short-chain enoyl-CoA hydratase; Short=SCEH; Flags: Precursor [Dictyostelium discoideum]	PF00378.22	Enoyl-CoA hydratase/isomerase	WP_011650175_1	enoyl-CoA hydratase [Rhizobium leguminosarum]	W6UK57	EGR_03595	located_in	GO:0005765	lysosomal membrane
TRINITY_DN19583_c0_g1_i1.p1	K01694	TRP; tryptophan synthase [EC:4.2.1.20]	null	null	A8NEP3.2	RecName: Full=Tryptophan synthase [Coprinopsis cinerea okayama7#130]	PF00291.27	Pyridoxal-phosphate dependent enzyme	WP_012875192_1	tryptophan synthase subunit beta [Thermobaculum terrenum]	null	null	null	null	null
TRINITY_DN16636_c0_g1_i1.p1	K01697	CBS; cystathionine beta-synthase [EC:4.2.1.22]	null	null	P46794.2	RecName: Full=Cystathionine beta-synthase; AltName: Full=Beta-thionase; AltName: Full=Serine sulfhydrase [Dictyostelium discoideum]	PF00291.27	Pyridoxal-phosphate dependent enzyme	WP_012830363_1	cystathionine beta-synthase [Haliangium ochraceum]	null	null	null	null	null
TRINITY_DN98250_c0_g1_i1.p1	K01698	hemB, ALAD; porphobilinogen synthase [EC:4.2.1.24]	null	null	Q43058.2	RecName: Full=Delta-aminolevulinic acid dehydratase, chloroplastic; Short=ALADH; AltName: Full=Porphobilinogen synthase; Flags: Precursor [Physcomitrium patens]	PF00490.23	Delta-aminolevulinic acid dehydratase	NP_874637_1	Delta-aminolevulinic acid dehydratase [Prochlorococcus marinus subsp. marinus str. CCMP1375]	null	null	null	null	null
TRINITY_DN16407_c0_g2_i1.p1	K01702	LEU1; 3-isopropylmalate dehydratase [EC:4.2.1.33]	null	null	P55251.1	RecName: Full=3-isopropylmalate dehydratase; AltName: Full=Alpha-IPM isomerase; Short=IPMI; AltName: Full=Isopropylmalate isomerase [Rhizomucor pusillus]	PF00330.22	Aconitase family (aconitate hydratase)	WP_014103066_1	3-isopropylmalate dehydratase large subunit [Micavibrio aeruginosavorus]	null	null	null	null	null
TRINITY_DN6453_c0_g1_i1.p1	K01703	leuC, IPMI-L; 3-isopropylmalate/(R)-2-methylmalate dehydratase large subunit [EC:4.2.1.33 4.2.1.35]	null	null	B8F3W8.1	RecName: Full=3-isopropylmalate dehydratase large subunit; AltName: Full=Alpha-IPM isomerase; Short=IPMI; AltName: Full=Isopropylmalate isomerase [Glaesserella parasuis SH0165]	PF00330.22	Aconitase family (aconitate hydratase)	WP_055046877_1	3-isopropylmalate dehydratase large subunit [Devosia sp. A16]	null	null	null	null	null
TRINITY_DN334135_c0_g1_i2.p1	K01705	LYS4; homoaconitate hydratase [EC:4.2.1.36]	null	null	Q2HZ33.1	RecName: Full=Homoaconitase, mitochondrial; AltName: Full=Homoaconitate hydratase; Flags: Precursor [Candida parapsilosis]	PF00330.22	Aconitase family (aconitate hydratase)	WP_014856882_1	homoaconitase [Melioribacter roseus]	null	null	null	null	null
TRINITY_DN977_c0_g2_i2.p1	K01711	gmd, GMDS; GDPmannose 4,6-dehydratase [EC:4.2.1.47]	null	null	P0AC88.1	RecName: Full=GDP-mannose 4,6-dehydratase; AltName: Full=GDP-D-mannose dehydratase [Escherichia coli K-12]_x0001_P0AC89.1 RecName: Full=GDP-mannose 4,6-dehydratase; AltName: Full=GDP-D-mannose dehydratase [Escherichia coli CFT073]_x0001_P0AC90.1 RecName: Full=GDP-mannose 4,6-dehydratase; AltName: Full=GDP-D-mannose dehydratase [Escherichia coli O157:H7]_x0001_P0AC91.1 RecName: Full=GDP-mannose 4,…	PF16363.7	GDP-mannose 4,6 dehydratase	WP_014786688_1	GDP-mannose 4,6-dehydratase [Terriglobus roseus]	null	null	null	null	null
TRINITY_DN396256_c0_g1_i1.p1	K01714	dapA; 4-hydroxy-tetrahydrodipicolinate synthase [EC:4.3.3.7]	null	null	Q9LZX6.2	RecName: Full=4-hydroxy-tetrahydrodipicolinate synthase 1, chloroplastic; Short=HTPA synthase 1; Flags: Precursor [Arabidopsis thaliana]	PF00701.24	Dihydrodipicolinate synthetase family	WP_082897278_1	4-hydroxy-tetrahydrodipicolinate synthase [Thalassotalea crassostreae]	null	null	null	null	null
TRINITY_DN395372_c0_g1_i1.p1	K01715	crt; enoyl-CoA hydratase [EC:4.2.1.17]	null	null	P52046.1	RecName: Full=Short-chain-enoyl-CoA hydratase; AltName: Full=3-hydroxybutyryl-CoA dehydratase; AltName: Full=Crotonase [Clostridium acetobutylicum ATCC 824]	PF00378.22	Enoyl-CoA hydratase/isomerase	WP_011024967_1	crotonase [Caldanaerobacter subterraneus]	A0A158QIJ7	HNAJ_LOCUS9515	located_in	GO:0005765	lysosomal membrane
TRINITY_DN120495_c0_g1_i1.p1	K01719	hemD, UROS; uroporphyrinogen-III synthase [EC:4.2.1.75]	null	null	O48721.2	RecName: Full=Uroporphyrinogen-III synthase, chloroplastic; Short=AtUROS; AltName: Full=Hydroxymethylbilane hydrolyase [cyclizing]; AltName: Full=Uroporphyrinogen-III cosynthase; Flags: Precursor [Arabidopsis thaliana]	PF02602.17	Uroporphyrinogen-III synthase HemD	WP_013704467_1	uroporphyrinogen-III synthase [Marinithermus hydrothermalis]	null	null	null	null	null
TRINITY_DN394514_c0_g1_i2.p1	K01724	PCBD, phhB; 4a-hydroxytetrahydrobiopterin dehydratase [EC:4.2.1.96]	null	null	null	null	PF01329.21	Pterin 4 alpha carbinolamine dehydratase	WP_013564010_1	4a-hydroxytetrahydrobiopterin dehydratase [Isosphaera pallida]	null	null	null	null	null
TRINITY_DN452342_c0_g1_i1.p1	K01725	cynS; cyanate lyase [EC:4.2.1.104]	null	null	B5YM03.1	RecName: Full=Cyanate hydratase; Short=Cyanase; AltName: Full=Cyanate hydrolase; AltName: Full=Cyanate lyase [Thalassiosira pseudonana]	PF02560.16	Cyanate lyase C-terminal domain	WP_013907668_1	cyanase [Thermodesulfatator indicus]	null	null	null	null	null
TRINITY_DN235607_c0_g1_i1.p1	K01726	GAMMACA; gamma-carbonic anhydrase [EC:4.2.1.-]	null	null	Q9FWR5.1	RecName: Full=Gamma carbonic anhydrase 1, mitochondrial; Short=AtCA1; Short=GAMMA CA1; Flags: Precursor [Arabidopsis thaliana]	null	null	WP_089134813_1	gamma carbonic anhydrase family protein [Sphingorhabdus flavimaris]	null	null	null	null	null
TRINITY_DN27319_c0_g2_i1.p1	K01729	algL; poly(beta-D-mannuronate) lyase [EC:4.2.2.3]	null	null	Q06365.1	RecName: Full=Alginate lyase; AltName: Full=Poly(beta-D-mannuronate) lyase; AltName: Full=Poly(mana) alginate lyase; Flags: Precursor [Pseudomonas sp. OS-ALG-9]	PF14592.8	Chondroitinase B	WP_102994640_1	hypothetical protein [Tamlana sp. UJ94]	null	null	null	null	null
TRINITY_DN65468_c0_g1_i1.p1	K01733	thrC; threonine synthase [EC:4.2.3.1]	null	null	Q42598.1	RecName: Full=Threonine synthase; Short=TS [Schizosaccharomyces pombe 972h-]	PF00291.27	Pyridoxal-phosphate dependent enzyme	WP_013011717_1	threonine synthase [Denitrovibrio acetiphilus]	null	null	null	null	null
TRINITY_DN136917_c0_g1_i6.p1	K01736	aroC; chorismate synthase [EC:4.2.3.5]	null	null	null	null	null	null	null	null	null	null	null	null	null
TRINITY_DN99451_c1_g2_i3.p1	K01738	cysK; cysteine synthase [EC:2.5.1.47]	null	null	null	null	PF00294.26	pfkB family carbohydrate kinase	WP_012873674_1	sugar kinase [Sphaerobacter thermophilus]	null	null	null	null	null
TRINITY_DN169585_c0_g1_i1.p1	K01739	metB; cystathionine gamma-synthase [EC:2.5.1.48]	null	null	Q8L0X4.1	RecName: Full=L-methionine gamma-lyase; Short=MGL; AltName: Full=Homocysteine desulfhydrase; AltName: Full=L-methionine-alpha-deamino-gamma-mercaptomethane-lyase; Short=METase [Fusobacterium nucleatum subsp. polymorphum]	PF01053.22	Cys/Met metabolism PLP-dependent enzyme	WP_077720659_1	aminotransferase class V-fold PLP-dependent enzyme [Novibacillus thermophilus]	null	null	null	null	null
TRINITY_DN24522_c0_g2_i1.p1	K01740	metY; O-acetylhomoserine (thiol)-lyase [EC:2.5.1.49]	null	null	Q9WZY4.1	RecName: Full=O-acetyl-L-homoserine sulfhydrylase; Short=OAH sulfhydrylase; AltName: Full=O-acetylhomoserine thiolase [Thermotoga maritima MSB8]	PF01053.22	Cys/Met metabolism PLP-dependent enzyme	WP_012111856_1	aminotransferase class V-fold PLP-dependent enzyme [Parvibaculum lavamentivorans]	null	null	null	null	null
TRINITY_DN460430_c0_g1_i1.p1	K01745	hutH, HAL; histidine ammonia-lyase [EC:4.3.1.3]	null	null	A9AGP7.1	RecName: Full=Histidine ammonia-lyase; Short=Histidase [Burkholderia multivorans ATCC 17616]	PF00221.21	Aromatic amino acid lyase	WP_012113024_1	aromatic amino acid lyase [Xanthobacter autotrophicus]	null	null	null	null	null
TRINITY_DN148346_c0_g1_i1.p1	K01749	hemC, HMBS; hydroxymethylbilane synthase [EC:2.5.1.61]	null	null	Q8YVU6.2	RecName: Full=Porphobilinogen deaminase; Short=PBG; AltName: Full=Hydroxymethylbilane synthase; Short=HMBS; AltName: Full=Pre-uroporphyrinogen synthase [Nostoc sp. PCC 7120 = FACHB-418]	PF01379.22	Porphobilinogen deaminase, dipyromethane cofactor binding domain	WP_044522887_1	MULTISPECIES: porphobilinogen deaminase [Nostocaceae]	null	null	null	null	null
TRINITY_DN146101_c0_g1_i1.p1	K01753	dsdA; D-serine dehydratase [EC:4.3.1.18]	null	null	Q9KC12.1	RecName: Full=Probable D-serine dehydratase; AltName: Full=D-serine deaminase; Short=DSD [Bacillus halodurans C-125]	PF00291.27	Pyridoxal-phosphate dependent enzyme	WP_069980477_1	D-serine ammonia-lyase [Geosporobacter ferrireducens]	null	null	null	null	null
TRINITY_DN106119_c0_g2_i3.p1	K01756	purB, ADSL; adenylosuccinate lyase [EC:4.3.2.2]	null	null	Q8WZA1.2	RecName: Full=Protein O-linked-mannose beta-1,2-N-acetylglucosaminyltransferase 1; Short=POMGnT1; AltName: Full=UDP-GlcNAc:alpha-D-mannoside beta-1,2-N-acetylglucosaminyltransferase I.2; Short=GnT I.2 [Homo sapiens]	PF03071.17	GNT-I family	null	null	null	null	null	null	null
TRINITY_DN113161_c0_g1_i2.p1	K01758	CTH; cystathionine gamma-lyase [EC:4.4.1.1]	null	null	Q83A83.1	RecName: Full=Cystathionine beta-lyase; Short=CBL; AltName: Full=Beta-cystathionase; AltName: Full=Cysteine lyase; AltName: Full=Cysteine-S-conjugate beta-lyase [Coxiella burnetii RSA 493]	PF01053.22	Cys/Met metabolism PLP-dependent enzyme	WP_024912847_1	PLP-dependent transferase [Chania multitudinisentens]	null	null	null	null	null
TRINITY_DN24802_c0_g1_i2.p1	K01759	GLO1, gloA; lactoylglutathione lyase [EC:4.4.1.5]	null	null	P50107.1	RecName: Full=Lactoylglutathione lyase; AltName: Full=Aldoketomutase; AltName: Full=Glyoxalase I; Short=Glx I; AltName: Full=Ketone-aldehyde mutase; AltName: Full=Methylglyoxalase; AltName: Full=S-D-lactoylglutathione methylglyoxal lyase [Saccharomyces cerevisiae S288C]	PF00903.27	Glyoxalase/Bleomycin resistance protein/Dioxygenase superfamily	WP_108127245_1	lactoylglutathione lyase [Saccharospirillum mangrovi]	null	null	null	null	null
TRINITY_DN448688_c0_g1_i1.p1	K01760	metC; cysteine-S-conjugate beta-lyase [EC:4.4.1.13]	null	null	P53780.1	RecName: Full=Cystathionine beta-lyase, chloroplastic; Short=CBL; AltName: Full=Beta-cystathionase; AltName: Full=Cysteine lyase; AltName: Full=Cysteine-S-conjugate beta-lyase; Flags: Precursor [Arabidopsis thaliana]	PF01053.22	Cys/Met metabolism PLP-dependent enzyme	WP_011522784_1	cystathionine beta-lyase [Candidatus Koribacter versatilis]	null	null	null	null	null
TRINITY_DN94873_c0_g1_i3.p1	K01764	HCCS; cytochrome c heme-lyase [EC:4.4.1.17]	null	null	P53703.1	RecName: Full=Probable cytochrome c-type heme lyase; Short=CCHL; AltName: Full=Holocytochrome-c-type synthase [Caenorhabditis elegans]	PF01265.19	Cytochrome c/c1 heme lyase	null	null	null	null	null	null	null
TRINITY_DN205703_c0_g1_i1.p1	K01768	E4.6.1.1; adenylate cyclase [EC:4.6.1.1]	526.m04043	guanylyl cyclase, putative|t_parva|chr_2|c2m526|526	P0A4Y1.1	RecName: Full=Adenylate cyclase; AltName: Full=ATP pyrophosphate-lyase; AltName: Full=Adenylyl cyclase [Mycobacterium tuberculosis variant bovis AF2122/97]_x0001_P9WQ34.1 RecName: Full=Adenylate cyclase; AltName: Full=ATP pyrophosphate-lyase; AltName: Full=Adenylyl cyclase [Mycobacterium tuberculosis CDC1551]_x0001_P9WQ35.1 RecName: Full=Adenylate cyclase; AltName: Full=ATP pyrophosphate-lyase; A…	PF00211.22	Adenylate and Guanylate cyclase catalytic domain	WP_127750989_1	hypothetical protein [Sedimentitalea sp. W43]	A0A1A9YK51	A0A1A9YK51	located_in	GO:0005765	lysosomal membrane
TRINITY_DN54411_c0_g1_i1.p1	K01769	E4.6.1.2; guanylate cyclase, other [EC:4.6.1.2]	526.m04043	guanylyl cyclase, putative|t_parva|chr_2|c2m526|526	Q8INF0.4	RecName: Full=Soluble guanylate cyclase 88E [Drosophila melanogaster]	PF00211.22	Adenylate and Guanylate cyclase catalytic domain	WP_127750989_1	hypothetical protein [Sedimentitalea sp. W43]	A0A1A9YK51	A0A1A9YK51	located_in	GO:0005765	lysosomal membrane
TRINITY_DN103219_c0_g1_i4.p1	K01770	ispF; 2-C-methyl-D-erythritol 2,4-cyclodiphosphate synthase [EC:4.6.1.12]	null	null	Q9CAK8.1	RecName: Full=2-C-methyl-D-erythritol 2,4-cyclodiphosphate synthase, chloroplastic; Short=MECDP-synthase; Short=MECPS; Short=MECS; Flags: Precursor [Arabidopsis thaliana]	PF02542.18	YgbB family	WP_104959221_1	2-C-methyl-D-erythritol 2,4-cyclodiphosphate synthase [Pantoea gaviniae]	null	null	null	null	null
TRINITY_DN34516_c0_g1_i1.p1	K01771	plc; 1-phosphatidylinositol phosphodiesterase [EC:4.6.1.13]	null	null	P34024.1	RecName: Full=1-phosphatidylinositol phosphodiesterase; AltName: Full=Phosphatidylinositol diacylglycerol-lyase; AltName: Full=Phosphatidylinositol-specific phospholipase C; Short=PI-PLC; Flags: Precursor [Listeria monocytogenes EGD-e]	null	null	null	null	null	null	null	null	null
TRINITY_DN11836_c0_g2_i6.p1	K01772	hemH, FECH; protoporphyrin/coproporphyrin ferrochelatase [EC:4.99.1.1 4.99.1.9]	null	null	A2Y3Q5.2	RecName: Full=Ferrochelatase-2, chloroplastic; AltName: Full=Ferrochelatase II; AltName: Full=Heme synthase 2; AltName: Full=Protoheme ferro-lyase 2; Flags: Precursor [Oryza sativa Indica Group]_x0001_Q0DIV0.1 RecName: Full=Ferrochelatase-2, chloroplastic; AltName: Full=Ferrochelatase II; AltName: Full=Heme synthase 2; AltName: Full=Protoheme ferro-lyase 2; Flags: Precursor [Oryza sativa Japonica…	PF00762.21	Ferrochelatase	WP_015154919_1	ferrochelatase [Chroococcidiopsis thermalis]	null	null	null	null	null
TRINITY_DN455090_c0_g1_i1.p1	K01775	alr; alanine racemase [EC:5.1.1.1]	null	null	B8D0W1.1	RecName: Full=Alanine racemase [Halothermothrix orenii H 168]	PF01168.22	Alanine racemase, N-terminal domain	WP_013061103_1	alanine racemase [Salinibacter ruber]	null	null	null	null	null
TRINITY_DN473464_c0_g1_i1.p1	K01783	rpe, RPE; ribulose-phosphate 3-epimerase [EC:5.1.3.1]	null	null	O34557.1	RecName: Full=Ribulose-phosphate 3-epimerase [Bacillus subtilis subsp. subtilis str. 168]	PF00834.21	Ribulose-phosphate 3 epimerase family	NP_875231_1	Pentose-5-phosphate-3-epimerase [Prochlorococcus marinus subsp. marinus str. CCMP1375]	null	null	null	null	null
TRINITY_DN230126_c0_g1_i1.p1	K01784	galE, GALE; UDP-glucose 4-epimerase [EC:5.1.3.2]	null	null	P55180.1	RecName: Full=UDP-glucose 4-epimerase; AltName: Full=Galactowaldenase; AltName: Full=UDP-galactose 4-epimerase [Bacillus subtilis subsp. subtilis str. 168]	PF16363.7	GDP-mannose 4,6 dehydratase	NP_391765_1	UDP-glucose 4-epimerase [Bacillus subtilis subsp. subtilis str. 168]	null	null	null	null	null
TRINITY_DN98152_c0_g1_i1.p1	K01785	galM, GALM; aldose 1-epimerase [EC:5.1.3.3]	null	null	P05149.1	RecName: Full=Aldose 1-epimerase; AltName: Full=Galactose mutarotase; AltName: Full=Type-1 mutarotase; Flags: Precursor [Acinetobacter calcoaceticus]	PF01263.22	Aldose 1-epimerase	SQF98698_1	aldose 1-epimerase [Paucimonas lemoignei]	null	null	null	null	null
TRINITY_DN205229_c0_g1_i1.p1	K01792	E5.1.3.15; glucose-6-phosphate 1-epimerase [EC:5.1.3.15]	null	null	Q03161.1	RecName: Full=Glucose-6-phosphate 1-epimerase; AltName: Full=D-hexose-6-phosphate mutarotase [Saccharomyces cerevisiae S288C]	PF01263.22	Aldose 1-epimerase	WP_012585321_1	D-hexose-6-phosphate mutarotase [Thauera sp. MZ1T]	null	null	null	null	null
TRINITY_DN74460_c0_g1_i2.p1	K01799	nicE, maiA; maleate isomerase [EC:5.2.1.1]	null	null	null	null	PF17645.3	Arylmalonate decarboxylase	WP_014747362_1	arylmalonate decarboxylase [Tistrella mobilis]	null	null	null	null	null
TRINITY_DN70100_c0_g1_i3.p1	K01802	E5.2.1.8; peptidylprolyl isomerase [EC:5.2.1.8]	null	null	Q39613.1	RecName: Full=Peptidyl-prolyl cis-trans isomerase; Short=PPIase; AltName: Full=Cyclophilin; Short=Cyp; AltName: Full=Cyclosporin A-binding protein; AltName: Full=Rotamase; AltName: Allergen=Cat r 1 [Catharanthus roseus]	PF00160.23	Cyclophilin type peptidyl-prolyl cis-trans isomerase/CLD	WP_080813381_1	peptidylprolyl isomerase [Halomicronema hongdechloris]	A0A4V3SBI2	DBV15_00552	located_in	GO:0005765	lysosomal membrane
TRINITY_DN3491_c0_g1_i1.p1	K01803	TPI, tpiA; triosephosphate isomerase (TIM) [EC:5.3.1.1]	null	null	Q9GTX8.1	RecName: Full=Triosephosphate isomerase; Short=TIM; AltName: Full=Triose-phosphate isomerase [Taenia solium]	PF00121.20	Triosephosphate isomerase	WP_128741915_1	triose-phosphate isomerase [Caproiciproducens sp. NJN-50]	null	null	null	null	null
TRINITY_DN214626_c0_g1_i1.p1	K01805	xylA; xylose isomerase [EC:5.3.1.5]	null	null	Q9FKK7.2	RecName: Full=Xylose isomerase [Arabidopsis thaliana]	PF01261.26	Xylose isomerase-like TIM barrel	WP_125987541_1	xylose isomerase [Halocella sp. SP3-1]	null	null	null	null	null
TRINITY_DN59774_c0_g2_i2.p1	K01807	rpiA; ribose 5-phosphate isomerase A [EC:5.3.1.6]	null	null	Q9S726.1	RecName: Full=Probable ribose-5-phosphate isomerase 3, chloroplastic; AltName: Full=Phosphoriboisomerase 3; AltName: Full=Protein EMBRYO DEFECTIVE 3119; Flags: Precursor [Arabidopsis thaliana]	PF06026.16	Ribose 5-phosphate isomerase A (phosphoriboisomerase A)	WP_088430466_1	ribose-5-phosphate isomerase RpiA [Halomicronema hongdechloris]	null	null	null	null	null
TRINITY_DN202521_c0_g1_i1.p1	K01809	manA, MPI; mannose-6-phosphate isomerase [EC:5.3.1.8]	null	null	Q66WM4.2	RecName: Full=Mannose-6-phosphate isomerase; AltName: Full=Phosphohexomutase; AltName: Full=Phosphomannose isomerase; Short=PMI [Aspergillus fumigatus Af293]	PF01238.23	Phosphomannose isomerase type I	WP_006929644_1	mannose-6-phosphate isomerase, class I [Caldithrix abyssi]	null	null	null	null	null
TRINITY_DN63806_c0_g1_i1.p1	K01810	GPI, pgi; glucose-6-phosphate isomerase [EC:5.3.1.9]	null	null	P54240.1	RecName: Full=Glucose-6-phosphate isomerase, cytosolic 1; Short=GPI; AltName: Full=Phosphoglucose isomerase; Short=PGI; AltName: Full=Phosphohexose isomerase; Short=PHI [Clarkia xantiana]	PF00342.21	Phosphoglucose isomerase	WP_013580045_1	glucose-6-phosphate isomerase [Granulicella tundricola]	null	null	null	null	null
TRINITY_DN156200_c0_g1_i2.p1	K01811	xylS, yicI; alpha-D-xyloside xylohydrolase [EC:3.2.1.177]	null	null	Q9P999.1	RecName: Full=Alpha-xylosidase [Saccharolobus solfataricus P2]	PF01055.28	Glycosyl hydrolases family 31	WP_013226188_1	glycoside hydrolase family 31 protein [Amycolatopsis mediterranei]	null	null	null	null	null
TRINITY_DN351843_c0_g1_i1.p1	K01814	hisA; phosphoribosylformimino-5-aminoimidazole carboxamide ribotide isomerase [EC:5.3.1.16]	null	null	O82782.1	RecName: Full=1-(5-phosphoribosyl)-5-[(5-phosphoribosylamino)methylideneamino] imidazole-4-carboxamide isomerase, chloroplastic; AltName: Full=5-proFAR isomerase; AltName: Full=BBM II; AltName: Full=Phosphoribosylformimino-5-aminoimidazole carboxamide ribotide isomerase; AltName: Full=Protein ALBINO AND PALE GREEN 10; AltName: Full=Protein HISTIDINE BIOSYNTHESIS 3; Flags: Precursor [Arabidopsis t…	PF00977.23	Histidine biosynthesis protein	WP_014546881_1	phosphoribosylformimino-5-aminoimidazole carboxamide ribotide isomerase [Fibrobacter succinogenes]	null	null	null	null	null
TRINITY_DN129275_c0_g1_i1.p1	K01823	idi, IDI; isopentenyl-diphosphate Delta-isomerase [EC:5.3.3.2]	null	null	O48964.1	RecName: Full=Isopentenyl-diphosphate Delta-isomerase I; AltName: Full=Isopentenyl pyrophosphate isomerase I; Short=IPP isomerase I [Camptotheca acuminata]	PF00293.30	NUDIX domain	EHR76653_1	geranylgeranyl diphosphate synthase, type I [uncultured marine group II euryarchaeote]	null	null	null	null	null
TRINITY_DN20192_c0_g3_i1.p1	K01834	PGAM, gpmA; 2,3-bisphosphoglycerate-dependent phosphoglycerate mutase [EC:5.4.2.11]	null	null	B4RZM6.1	RecName: Full=2,3-bisphosphoglycerate-dependent phosphoglycerate mutase; Short=BPG-dependent PGAM; Short=PGAM; Short=Phosphoglyceromutase; Short=dPGM [Alteromonas mediterranea DE]	PF00300.24	Histidine phosphatase superfamily (branch 1)	WP_013564596_1	2,3-diphosphoglycerate-dependent phosphoglycerate mutase [Isosphaera pallida]	null	null	null	null	null
TRINITY_DN992_c1_g4_i1.p1	K01835	pgm; phosphoglucomutase [EC:5.4.2.2]	null	null	Q9SM60.1	RecName: Full=Phosphoglucomutase, cytoplasmic; Short=PGM; AltName: Full=Glucose phosphomutase [Pisum sativum]	PF02878.18	Phosphoglucomutase/phosphomannomutase, alpha/beta/alpha domain I	WP_015120150_1	alpha-D-glucose phosphate-specific phosphoglucomutase [Rivularia sp. PCC 7116]	null	null	null	null	null
TRINITY_DN147_c0_g1_i1.p1	K01836	PGM3; phosphoacetylglucosamine mutase [EC:5.4.2.3]	null	null	F1RQM2.2	RecName: Full=Phosphoacetylglucosamine mutase; Short=PAGM; Short=PGlcNAc mutase; AltName: Full=Acetylglucosamine phosphomutase; AltName: Full=N-acetylglucosamine-phosphate mutase; AltName: Full=Phosphoglucomutase-3; Short=PGM 3 [Sus scrofa]	PF02880.18	Phosphoglucomutase/phosphomannomutase, alpha/beta/alpha domain III	null	null	null	null	null	null	null
TRINITY_DN2409_c0_g1_i2.p1	K01845	hemL; glutamate-1-semialdehyde 2,1-aminomutase [EC:5.4.3.8]	null	null	Q8DLK8.2	RecName: Full=Glutamate-1-semialdehyde 2,1-aminomutase; Short=GSA; AltName: Full=Glutamate-1-semialdehyde aminotransferase; Short=GSA-AT [Thermosynechococcus elongatus BP-1]	PF00202.23	Aminotransferase class-III	NP_681269_2	glutamate-1-semialdehyde aminotransferase [Thermosynechococcus elongatus BP-1]	null	null	null	null	null
TRINITY_DN95992_c0_g1_i3.p1	K01847	MUT; methylmalonyl-CoA mutase [EC:5.4.99.2]	null	null	P16332.2	RecName: Full=Methylmalonyl-CoA mutase, mitochondrial; Short=MCM; AltName: Full=Methylmalonyl-CoA isomerase; Flags: Precursor [Mus musculus]	PF01642.24	Methylmalonyl-CoA mutase	WP_013506949_1	methylmalonyl-CoA mutase [Desulfurispirillum indicum]	null	null	null	null	null
TRINITY_DN47074_c1_g1_i1.p1	K01850	E5.4.99.5; chorismate mutase [EC:5.4.99.5]	null	null	O13739.1	RecName: Full=Probable chorismate mutase; Short=CM [Schizosaccharomyces pombe 972h-]	null	null	null	null	null	null	null	null	null
TRINITY_DN711_c0_g3_i4.p1	K01854	glf; UDP-galactopyranose mutase [EC:5.4.99.9]	null	null	Q48481.1	RecName: Full=Probable UDP-galactopyranose mutase; Short=UGM; AltName: Full=UDP-GALP mutase; AltName: Full=Uridine 5-diphosphate galactopyranose mutase; Flags: Precursor [Klebsiella pneumoniae]	PF03275.15	UDP-galactopyranose mutase	WP_015178626_1	UDP-galactopyranose mutase [Oscillatoria nigro-viridis]	null	null	null	null	null
TRINITY_DN25577_c0_g4_i1.p1	K01855	PUS3, DEG1; tRNA pseudouridine38/39 synthase [EC:5.4.99.45]	null	null	Q3SX07.1	RecName: Full=tRNA pseudouridine(38/39) synthase; AltName: Full=tRNA pseudouridine synthase 3; AltName: Full=tRNA pseudouridylate synthase 3; AltName: Full=tRNA-uridine isomerase 3 [Bos taurus]	PF01416.22	tRNA pseudouridine synthase	WP_011405989_1	MULTISPECIES: tRNA pseudouridine(38-40) synthase TruA [Methanosphaera]	null	null	null	null	null
TRINITY_DN2699_c0_g2_i1.p1	K01858	INO1, ISYNA1; myo-inositol-1-phosphate synthase [EC:5.5.1.4]	null	null	Q9SSV4.1	RecName: Full=Inositol-3-phosphate synthase; Short=MIP synthase; AltName: Full=Myo-inositol 1-phosphate synthase; Short=IPS; Short=MI-1-P synthase [Nicotiana paniculata]	PF07994.14	Myo-inositol-1-phosphate synthase	WP_119050153_1	inositol-3-phosphate synthase [Pseudoflavitalea sp. 5GH32-13]	null	null	null	null	null
TRINITY_DN44791_c1_g1_i1.p1	K01866	YARS, tyrS; tyrosyl-tRNA synthetase [EC:6.1.1.1]	null	null	null	null	null	null	null	null	null	null	null	null	null
TRINITY_DN60383_c0_g1_i1.p1	K01867	WARS, trpS; tryptophanyl-tRNA synthetase [EC:6.1.1.2]	null	null	P23612.3	RecName: Full=Tryptophan--tRNA ligase, cytoplasmic; AltName: Full=Tryptophanyl-tRNA synthetase; Short=TrpRS; Contains: RecName: Full=T1-TrpRS; Contains: RecName: Full=T2-TrpRS [Oryctolagus cuniculus]	PF00579.27	tRNA synthetases class I (W and Y)	ACR42303_1	tryptophanyl-tRNA synthetase [Sulfolobus islandicus M.16.4]	null	null	null	null	null
TRINITY_DN337340_c0_g1_i1.p1	K01869	LARS, leuS; leucyl-tRNA synthetase [EC:6.1.1.4]	null	null	Q5R614.1	RecName: Full=Leucine--tRNA ligase, cytoplasmic; AltName: Full=Leucyl-tRNA synthetase; Short=LeuRS [Pongo abelii]	PF00133.24	tRNA synthetases class I (I, L, M and V)	AJF61249_1	Leucine-tRNA ligase [archaeon GW2011_AR15]	null	null	null	null	null
TRINITY_DN41179_c0_g2_i1.p1	K01870	IARS, ileS; isoleucyl-tRNA synthetase [EC:6.1.1.5]	null	null	Q54YD4.1	RecName: Full=Probable isoleucine--tRNA ligase, cytoplasmic; AltName: Full=Isoleucyl-tRNA synthetase; Short=IRS; Short=IleRS [Dictyostelium discoideum]	PF00133.24	tRNA synthetases class I (I, L, M and V)	WP_050725204_1	isoleucine--tRNA ligase [Vulgatibacter incomptus]	null	null	null	null	null
TRINITY_DN5243_c0_g1_i1.p1	K01872	AARS, alaS; alanyl-tRNA synthetase [EC:6.1.1.7]	null	null	P36428.3	RecName: Full=Alanine--tRNA ligase; AltName: Full=Alanyl-tRNA synthetase; Short=AlaRS; Flags: Precursor [Arabidopsis thaliana]	PF01411.21	tRNA synthetases class II (A)	WP_109570736_1	alanine--tRNA ligase [Gemmata obscuriglobus]	null	null	null	null	null
TRINITY_DN23594_c0_g1_i2.p1	K01873	VARS, valS; valyl-tRNA synthetase [EC:6.1.1.9]	null	null	F4KE63.1	RecName: Full=Valine--tRNA ligase, chloroplastic/mitochondrial 2; AltName: Full=Protein EMBRYO DEFECTIVE 2247; AltName: Full=Valyl-tRNA synthetase; Short=ValRS; Flags: Precursor [Arabidopsis thaliana]	PF00133.24	tRNA synthetases class I (I, L, M and V)	WP_087861947_1	valine--tRNA ligase [Brevefilum fermentans]	null	null	null	null	null
TRINITY_DN46649_c0_g1_i1.p1	K01874	MARS, metG; methionyl-tRNA synthetase [EC:6.1.1.10]	null	null	P23920.1	RecName: Full=Methionine--tRNA ligase; AltName: Full=Methionyl-tRNA synthetase; Short=MetRS [Geobacillus stearothermophilus]	PF09334.13	tRNA synthetases class I (M)	WP_102991241_1	methionine--tRNA ligase [Laceyella sacchari]	null	null	null	null	null
TRINITY_DN148909_c0_g1_i1.p1	K01875	SARS, serS; seryl-tRNA synthetase [EC:6.1.1.11]	null	null	Q39230.1	RecName: Full=Serine--tRNA ligase, cytoplasmic; AltName: Full=Seryl-tRNA synthetase; Short=SerRS; AltName: Full=Seryl-tRNA(Ser/Sec) synthetase [Arabidopsis thaliana]	PF00587.27	tRNA synthetase class II core domain (G, H, P, S and T)	WP_011406853_1	MULTISPECIES: serine--tRNA ligase [Methanosphaera]	null	null	null	null	null
TRINITY_DN455455_c0_g1_i1.p1	K01876	DARS2, aspS; aspartyl-tRNA synthetase [EC:6.1.1.12]	null	null	Q11YW2.1	RecName: Full=Aspartate--tRNA ligase; AltName: Full=Aspartyl-tRNA synthetase; Short=AspRS [Cytophaga hutchinsonii ATCC 33406]	PF00152.22	tRNA synthetases class II (D, K and N)	WP_013765199_1	aspartate--tRNA ligase [Haliscomenobacter hydrossis]	null	null	null	null	null
TRINITY_DN31557_c0_g2_i1.p1	K01880	GARS, glyS1; glycyl-tRNA synthetase [EC:6.1.1.14]	null	null	null	null	PF00211.22	Adenylate and Guanylate cyclase catalytic domain	null	null	null	null	null	null	null
TRINITY_DN383817_c0_g1_i1.p1	K01881	PARS, proS; prolyl-tRNA synthetase [EC:6.1.1.15]	null	null	O60155.1	RecName: Full=Putative proline--tRNA ligase C19C7.06; AltName: Full=Prolyl-tRNA synthetase; Short=ProRS [Schizosaccharomyces pombe 972h-]	PF00587.27	tRNA synthetase class II core domain (G, H, P, S and T)	AJF62145_1	Bifunctional aminoacyl-tRNA synthetase [archaeon GW2011_AR15]	null	null	null	null	null
TRINITY_DN76869_c0_g1_i1.p1	K01883	CARS, cysS; cysteinyl-tRNA synthetase [EC:6.1.1.16]	null	null	Q5M7N8.1	RecName: Full=Cysteine--tRNA ligase, cytoplasmic; AltName: Full=Cysteinyl-tRNA synthetase; Short=CysRS [Xenopus tropicalis]	PF01406.21	tRNA synthetases class I (C) catalytic domain	WP_084177545_1	cysteine--tRNA ligase [Palaeococcus pacificus]	null	null	null	null	null
TRINITY_DN43106_c0_g1_i1.p1	K01885	EARS, gltX; glutamyl-tRNA synthetase [EC:6.1.1.17]	null	null	Q9FEA2.1	RecName: Full=Glutamate--tRNA ligase, chloroplastic/mitochondrial; AltName: Full=AtERS; AltName: Full=Glutamyl-tRNA synthetase; Short=GluRS; AltName: Full=Protein OVULE ABORTION 3; Flags: Precursor [Arabidopsis thaliana]	PF00749.23	tRNA synthetases class I (E and Q), catalytic domain	WP_011345218_1	glutamate--tRNA ligase [Carboxydothermus hydrogenoformans]	null	null	null	null	null
TRINITY_DN93154_c0_g1_i1.p1	K01886	QARS, glnS; glutaminyl-tRNA synthetase [EC:6.1.1.18]	null	null	Q8W4F3.1	RecName: Full=Glutamine--tRNA ligase, cytoplasmic; AltName: Full=Glutaminyl-tRNA synthetase; Short=GlnRS; AltName: Full=Protein OVULE ABORTION 9 [Arabidopsis thaliana]	PF00749.23	tRNA synthetases class I (E and Q), catalytic domain	WP_089612517_1	glutamine--tRNA ligase/YqeY domain fusion protein [Dehalobacterium formicoaceticum]	null	null	null	null	null
TRINITY_DN84367_c0_g1_i2.p1	K01887	RARS, argS; arginyl-tRNA synthetase [EC:6.1.1.19]	null	null	B0JLI8.1	RecName: Full=Arginine--tRNA ligase; AltName: Full=Arginyl-tRNA synthetase; Short=ArgRS [Microcystis aeruginosa NIES-843]	PF00750.21	tRNA synthetases class I (R)	WP_062247114_1	arginine--tRNA ligase [Fischerella sp. NIES-3754]	A0A0N5B9Z0	A0A0N5B9Z0	located_in	GO:0005765	lysosomal membrane
TRINITY_DN19801_c0_g4_i1.p1	K01889	FARSA, pheS; phenylalanyl-tRNA synthetase alpha chain [EC:6.1.1.20]	null	null	Q94K73.1	RecName: Full=Phenylalanine--tRNA ligase, chloroplastic/mitochondrial; AltName: Full=Phenylalanyl-tRNA synthetase; Short=PheRS; Flags: Precursor [Arabidopsis thaliana]	PF01409.22	tRNA synthetases class II core domain (F)	WP_024565690_1	hypothetical protein [Elizabethkingia anophelis]	null	null	null	null	null
TRINITY_DN270314_c0_g1_i1.p1	K01890	FARSB, pheT; phenylalanyl-tRNA synthetase beta chain [EC:6.1.1.20]	null	null	Q9VCA5.1	RecName: Full=Phenylalanine--tRNA ligase beta subunit; AltName: Full=Phenylalanyl-tRNA synthetase beta subunit; Short=PheRS [Drosophila melanogaster]	PF17759.3	Phenylalanyl tRNA synthetase beta chain CLM domain	WP_010878921_1	phenylalanine--tRNA ligase subunit beta [Archaeoglobus fulgidus]	null	null	null	null	null
TRINITY_DN49292_c0_g2_i1.p1	K01892	HARS, hisS; histidyl-tRNA synthetase [EC:6.1.1.21]	null	null	O82413.1	RecName: Full=Histidine--tRNA ligase, chloroplastic/mitochondrial; AltName: Full=Histidyl-tRNA synthetase; Short=HisRS; AltName: Full=Histidyl-tRNA synthetase 1; Short=AtHRS1; Flags: Precursor [Arabidopsis thaliana]	PF13393.8	Histidyl-tRNA synthetase	WP_014547217_1	histidine--tRNA ligase [Fibrobacter succinogenes]	null	null	null	null	null
TRINITY_DN985_c0_g3_i1.p1	K01893	NARS, asnS; asparaginyl-tRNA synthetase [EC:6.1.1.22]	null	null	O48593.3	RecName: Full=Asparagine--tRNA ligase, chloroplastic/mitochondrial; AltName: Full=Asparaginyl-tRNA synthetase; Short=AsnRS; AltName: Full=AtNS1; AltName: Full=Protein OVULE ABORTION 8; Flags: Precursor [Arabidopsis thaliana]	PF00152.22	tRNA synthetases class II (D, K and N)	WP_013924786_1	asparagine--tRNA ligase [Parachlamydia acanthamoebae]	null	null	null	null	null
TRINITY_DN21289_c1_g2_i1.p1	K01895	ACSS1_2, acs; acetyl-CoA synthetase [EC:6.2.1.1]	null	null	Q0AAW0.1	RecName: Full=Acetyl-coenzyme A synthetase; Short=AcCoA synthetase; Short=Acs; AltName: Full=Acetate--CoA ligase; AltName: Full=Acyl-activating enzyme [Alkalilimnicola ehrlichii MLHE-1]	PF00501.30	AMP-binding enzyme	WP_019401714_1	MULTISPECIES: acetate--CoA ligase [Chelatococcus]	null	null	null	null	null
TRINITY_DN139032_c0_g1_i1.p1	K01897	ACSL, fadD; long-chain acyl-CoA synthetase [EC:6.2.1.3]	null	null	Q9SJD4.1	RecName: Full=Long chain acyl-CoA synthetase 8 [Arabidopsis thaliana]	PF00501.30	AMP-binding enzyme	WP_012237902_1	long-chain fatty acid--CoA ligase [Sorangium cellulosum]	null	null	null	null	null
TRINITY_DN1213_c0_g1_i7.p1	K01899	LSC1; succinyl-CoA synthetase alpha subunit [EC:6.2.1.4 6.2.1.5]	null	null	B3FHT4.1	RecName: Full=Succinate--CoA ligase [ADP-forming] subunit alpha; AltName: Full=Succinyl-CoA synthetase subunit alpha; Short=SCS-alpha; Flags: Precursor [Blastocystis sp. ATCC 50177/Nand II]	PF00549.21	CoA-ligase	WP_014415904_1	succinate--CoA ligase subunit alpha [Pararhodospirillum photometricum]	null	null	null	null	null
TRINITY_DN7226_c0_g1_i4.p2	K01900	LSC2; succinyl-CoA synthetase beta subunit [EC:6.2.1.4 6.2.1.5]	null	null	Q869S7.1	RecName: Full=Succinate--CoA ligase [GDP-forming] subunit beta, mitochondrial; AltName: Full=GTP-specific succinyl-CoA synthetase subunit beta; Short=G-SCS; Short=GTPSCS; AltName: Full=Succinyl-CoA synthetase beta-G chain; Short=SCS-betaG [Dictyostelium discoideum]	PF08442.12	ATP-grasp domain	WP_012377034_1	succinyl-CoA ligase subunit beta [Opitutus terrae]	null	null	null	null	null
TRINITY_DN473180_c0_g1_i1.p1	K01907	AACS, acsA; acetoacetyl-CoA synthetase [EC:6.2.1.16]	null	null	Q9Z3R3.2	RecName: Full=Acetoacetyl-coenzyme A synthetase; Short=Acetoacetyl-CoA synthetase [Sinorhizobium meliloti 1021]	PF00501.30	AMP-binding enzyme	WP_012828987_1	acetoacetate--CoA ligase [Haliangium ochraceum]	null	null	null	null	null
TRINITY_DN155951_c0_g1_i1.p1	K01908	ACSS3, prpE; propionyl-CoA synthetase [EC:6.2.1.17]	null	null	Q9H6R3.1	RecName: Full=Acyl-CoA synthetase short-chain family member 3, mitochondrial; AltName: Full=Acetate--CoA ligase 3; AltName: Full=Acyl-CoA synthetase short-chain family member 3; AltName: Full=Propionate--CoA ligase; Flags: Precursor [Homo sapiens]	PF00501.30	AMP-binding enzyme	WP_014779369_1	propionyl-CoA synthetase [Thiocystis violascens]	null	null	null	null	null
TRINITY_DN18302_c0_g2_i2.p1	K01909	mbtM; long-chain-fatty-acid--[acyl-carrier-protein] ligase [EC:6.2.1.20]	null	null	A4WE11.1	RecName: Full=Bifunctional protein Aas; Includes: RecName: Full=2-acylglycerophosphoethanolamine acyltransferase; AltName: Full=2-acyl-GPE acyltransferase; AltName: Full=Acyl-[acyl-carrier-protein]--phospholipid O-acyltransferase; Includes: RecName: Full=Acyl-[acyl-carrier-protein] synthetase; AltName: Full=Acyl-ACP synthetase; AltName: Full=Long-chain-fatty-acid--[acyl-carrier-protein] ligase [E…	PF00501.30	AMP-binding enzyme	WP_013182432_1	acylglycerophosphoethanolamine acyltransferase [Waddlia chondrophila]	null	null	null	null	null
TRINITY_DN24453_c0_g1_i2.p1	K01915	glnA, GLUL; glutamine synthetase [EC:6.3.1.2]	MA3918	20092714 Amt ammonium transporter [Methanosarcina acetivorans C2A]	P14656.1	RecName: Full=Glutamine synthetase cytosolic isozyme 1-1; AltName: Full=Glutamate--ammonia ligase GLN1;1; Short=OsGLN1;1; AltName: Full=Glutamine synthetase shoot isozyme; AltName: Full=OsGS1;1 [Oryza sativa Japonica Group]	PF00909.23	Ammonium Transporter Family	NP_626461_1	glutamine synthetase [Streptomyces coelicolor A3(2)]	F4Q3M5	amtA	located_in	GO:0036020	endolysosome membrane
TRINITY_DN445318_c0_g1_i1.p1	K01918	panC; pantoate--beta-alanine ligase [EC:6.3.2.1]	null	null	A1RU92.1	RecName: Full=3-methyl-2-oxobutanoate hydroxymethyltransferase; AltName: Full=Ketopantoate hydroxymethyltransferase; Short=KPHMT [Pyrobaculum islandicum DSM 4184]	PF02569.17	Pantoate-beta-alanine ligase	WP_055408476_1	3-methyl-2-oxobutanoate hydroxymethyltransferase [Pyrodictium delaneyi]	null	null	null	null	null
TRINITY_DN332252_c0_g1_i1.p1	K01921	ddl; D-alanine-D-alanine ligase [EC:6.3.2.4]	null	null	null	null	PF07478.15	D-ala D-ala ligase C-terminus	WP_015119039_1	ATP-grasp enzyme, D-alanine-D-alanine ligase [Rivularia sp. PCC 7116]	null	null	null	null	null
TRINITY_DN34542_c0_g4_i2.p1	K01933	purM; phosphoribosylformylglycinamidine cyclo-ligase [EC:6.3.3.1]	null	null	Q51342.3	RecName: Full=Amidophosphoribosyltransferase; Short=ATase; AltName: Full=Glutamine phosphoribosylpyrophosphate amidotransferase; Short=GPATase [Pseudomonas aeruginosa PAO1]	PF02769.24	AIR synthase related protein, C-terminal domain	WP_102757614_1	phosphoribosylformylglycinamidine cyclo-ligase [Flavivirga eckloniae]	null	null	null	null	null
TRINITY_DN4951_c0_g1_i1.p1	K01937	pyrG, CTPS; CTP synthase [EC:6.3.4.2]	null	null	P38627.4	RecName: Full=CTP synthase 2; AltName: Full=CTP synthetase 2; AltName: Full=UTP--ammonia ligase 2 [Saccharomyces cerevisiae S288C]	PF06418.16	CTP synthase N-terminus	EHR77217_1	CTP synthase [uncultured marine group II euryarchaeote]	null	null	null	null	null
TRINITY_DN29696_c0_g2_i1.p1	K01938	fhs; formate--tetrahydrofolate ligase [EC:6.3.4.3]	null	null	Q9SPK5.1	RecName: Full=Formate--tetrahydrofolate ligase; AltName: Full=10-formyletrahydrofolate synthetase; Short=FHS; Short=FTHFS; AltName: Full=Formyltetrahydrofolate synthetase [Arabidopsis thaliana]	PF01268.21	Formate--tetrahydrofolate ligase	WP_014433696_1	formate--tetrahydrofolate ligase [Caldilinea aerophila]	null	null	null	null	null
TRINITY_DN25778_c0_g2_i1.p1	K01939	purA, ADSS; adenylosuccinate synthase [EC:6.3.4.4]	null	null	Q4CWX1.1	RecName: Full=Adenylosuccinate synthetase 2; Short=AMPSase 2; Short=AdSS 2; AltName: Full=IMP--aspartate ligase 2 [Trypanosoma cruzi strain CL Brener]	PF00709.23	Adenylosuccinate synthetase	WP_012674228_1	adenylosuccinate synthase [Sulfurihydrogenibium azorense]	null	null	null	null	null
TRINITY_DN136835_c0_g1_i1.p1	K01949	gmaS; glutamate---methylamine ligase [EC:6.3.4.12]	null	null	O87393.1	RecName: Full=Glutamine synthetase; Short=GS; AltName: Full=Glutamate--ammonia ligase; AltName: Full=Glutamine synthetase III; Short=GSIII [Sinorhizobium meliloti 1021]	PF00120.26	Glutamine synthetase, catalytic domain	WP_041577815_1	type III glutamate--ammonia ligase [Xanthobacter autotrophicus]	null	null	null	null	null
TRINITY_DN11463_c0_g2_i1.p1	K01950	E6.3.5.1, NADSYN1, QNS1, nadE; NAD+ synthase (glutamine-hydrolysing) [EC:6.3.5.1]	null	null	P38795.1	RecName: Full=Glutamine-dependent NAD(+) synthetase; AltName: Full=NAD(+) synthase [glutamine-hydrolyzing] [Saccharomyces cerevisiae S288C]	PF00795.24	Carbon-nitrogen hydrolase	WP_066207228_1	NAD(+) synthase [Flammeovirga sp. MY04]	A0A151MBN7	TPCN2	located_in	GO:0005765	lysosomal membrane
TRINITY_DN205387_c0_g1_i2.p1	K01951	guaA, GMPS; GMP synthase (glutamine-hydrolysing) [EC:6.3.5.2]	null	null	P49915.1	RecName: Full=GMP synthase [glutamine-hydrolyzing]; AltName: Full=GMP synthetase; AltName: Full=Glutamine amidotransferase [Homo sapiens]	PF06508.15	Queuosine biosynthesis protein QueC	WP_014545088_1	glutamine-hydrolyzing GMP synthase [Fibrobacter succinogenes]	null	null	null	null	null
TRINITY_DN2604_c0_g1_i2.p1	K01952	PFAS, purL; phosphoribosylformylglycinamidine synthase [EC:6.3.5.3]	null	null	Q9M8D3.3	RecName: Full=Probable phosphoribosylformylglycinamidine synthase, chloroplastic/mitochondrial; Short=FGAM synthase; Short=FGAMS; AltName: Full=Formylglycinamide ribonucleotide amidotransferase; Short=FGAR amidotransferase; Short=FGAR-AT; AltName: Full=Formylglycinamide ribotide amidotransferase; Flags: Precursor [Arabidopsis thaliana]	PF13507.8	CobB/CobQ-like glutamine amidotransferase domain	YP_002248472_1	phosphoribosylformylglycinamidine synthase [Thermodesulfovibrio yellowstonii DSM 11347]	null	null	null	null	null
TRINITY_DN32866_c0_g2_i1.p1	K01953	asnB, ASNS; asparagine synthase (glutamine-hydrolysing) [EC:6.3.5.4]	null	null	P54420.2	RecName: Full=Asparagine synthetase [glutamine-hydrolyzing] 1 [Bacillus subtilis subsp. subtilis str. 168]	PF00733.23	Asparagine synthase	WP_044557179_1	asparagine synthase (glutamine-hydrolyzing) [Halobacteriovorax marinus]	null	null	null	null	null
TRINITY_DN10885_c0_g2_i7.p1	K01955	carB, CPA2; carbamoyl-phosphate synthase large subunit [EC:6.3.5.5]	null	null	Q18990.2	RecName: Full=CAD protein; Includes: RecName: Full=Glutamine-dependent carbamoyl-phosphate synthase; Includes: RecName: Full=Aspartate carbamoyltransferase; Includes: RecName: Full=Dihydroorotase [Caenorhabditis elegans]	PF02786.19	Carbamoyl-phosphate synthase L chain, ATP binding domain	WP_038656094_1	carbamoyl-phosphate synthase (glutamine-hydrolyzing) large subunit [Mucinivorans hirudinis]	null	null	null	null	null
TRINITY_DN154914_c0_g1_i2.p1	K01956	carA, CPA1; carbamoyl-phosphate synthase small subunit [EC:6.3.5.5]	null	null	null	null	null	null	null	null	null	null	null	null	null
TRINITY_DN70393_c0_g1_i2.p1	K01958	PC, pyc; pyruvate carboxylase [EC:6.4.1.1]	null	null	Q05920.1	RecName: Full=Pyruvate carboxylase, mitochondrial; AltName: Full=Pyruvic carboxylase; Short=PCB; Flags: Precursor [Mus musculus]	PF00682.21	HMGL-like	WP_053238961_1	pyruvate carboxylase [Sandaracinus amylolyticus]	null	null	null	null	null
TRINITY_DN144224_c0_g1_i1.p1	K01965	PCCA, pccA; propionyl-CoA carboxylase alpha chain [EC:6.4.1.3]	null	null	Q5LUF3.1	RecName: Full=Propionyl-CoA carboxylase alpha chain [Ruegeria pomeroyi DSS-3]	PF02786.19	Carbamoyl-phosphate synthase L chain, ATP binding domain	WP_067545992_1	MULTISPECIES: acetyl/propionyl/methylcrotonyl-CoA carboxylase subunit alpha [Rhodobacteraceae]	null	null	null	null	null
TRINITY_DN280756_c0_g1_i1.p1	K01966	PCCB, pccB; propionyl-CoA carboxylase beta chain [EC:6.4.1.3 2.1.3.15]	null	null	P79384.1	RecName: Full=Propionyl-CoA carboxylase beta chain, mitochondrial; Short=PCCase subunit beta; AltName: Full=Propanoyl-CoA:carbon dioxide ligase subunit beta; Flags: Precursor [Sus scrofa]	PF01039.24	Carboxyl transferase domain	WP_102115110_1	methylmalonyl-CoA carboxyltransferase [Niveispirillum cyanobacteriorum]	null	null	null	null	null
TRINITY_DN70393_c0_g4_i1.p1	K01968	E6.4.1.4A; 3-methylcrotonyl-CoA carboxylase alpha subunit [EC:6.4.1.4]	null	null	Q54KE6.1	RecName: Full=Methylcrotonoyl-CoA carboxylase subunit alpha, mitochondrial; Short=MCCase subunit alpha; AltName: Full=3-methylcrotonyl-CoA carboxylase 1; AltName: Full=3-methylcrotonyl-CoA carboxylase biotin-containing subunit; AltName: Full=3-methylcrotonyl-CoA:carbon dioxide ligase subunit alpha; Flags: Precursor [Dictyostelium discoideum]	PF02786.19	Carbamoyl-phosphate synthase L chain, ATP binding domain	WP_011285858_1	acetyl/propionyl/methylcrotonyl-CoA carboxylase subunit alpha [Dechloromonas aromatica]	null	null	null	null	null
TRINITY_DN56955_c0_g2_i1.p1	K01969	E6.4.1.4B; 3-methylcrotonyl-CoA carboxylase beta subunit [EC:6.4.1.4]	null	null	Q5XIT9.1	RecName: Full=Methylcrotonoyl-CoA carboxylase beta chain, mitochondrial; Short=MCCase subunit beta; AltName: Full=3-methylcrotonyl-CoA carboxylase 2; AltName: Full=3-methylcrotonyl-CoA carboxylase non-biotin-containing subunit; AltName: Full=3-methylcrotonyl-CoA:carbon dioxide ligase subunit beta; Flags: Precursor [Rattus norvegicus]	PF01039.24	Carboxyl transferase domain	WP_004512513_1	methylcrotonoyl-CoA carboxylase [Geobacter metallireducens]	null	null	null	null	null
TRINITY_DN71352_c0_g1_i1.p1	K01974	RTCA, rtcA; RNA 3'-terminal phosphate cyclase (ATP) [EC:6.5.1.4]	null	null	Q9D7H3.2	RecName: Full=RNA 3'-terminal phosphate cyclase; Short=RNA cyclase; Short=RNA-3'-phosphate cyclase; AltName: Full=RNA terminal phosphate cyclase domain-containing protein 1 [Mus musculus]	PF01137.23	RNA 3'-terminal phosphate cyclase	WP_012608952_1	ribosomal subunit interface protein [Desulfurococcus amylolyticus]	null	null	null	null	null
TRINITY_DN336700_c0_g1_i1.p1	K01990	ABC-2.A; ABC-2 type transport system ATP-binding protein	CC0188	16124443 ABC(ABC) ABC transporter, ATP-binding protein [Caulobacter crescentus CB15]	P36879.1	RecName: Full=Uncharacterized ABC transporter ATP-binding protein YadG [Escherichia coli K-12]	null	null	WP_011646882_1	MULTISPECIES: ABC transporter ATP-binding protein [Hyphomonas]	null	null	null	null	null
TRINITY_DN139845_c0_g1_i1.p1	K02014	TC.FEV.OM; iron complex outermembrane recepter protein	null	null	null	null	PF07715.17	TonB-dependent Receptor Plug Domain	WP_015828288_1	TonB-dependent receptor [Hirschia baltica]	null	null	null	null	null
TRINITY_DN76572_c0_g1_i1.p1	K02027	ABC.MS.S; multiple sugar transport system substrate-binding protein	null	null	null	null	PF01547.27	Bacterial extracellular solute-binding protein	WP_014434698_1	ABC transporter substrate-binding protein [Caldilinea aerophila]	null	null	null	null	null
TRINITY_DN97184_c0_g1_i3.p1	K02030	ABC.PA.S; polar amino acid transport system substrate-binding protein	SYNW0767	33865301 GIC possible ligand gated channel (GIC family) [Synechococcus sp. WH8102]	null	null	PF00497.22	Bacterial extracellular solute-binding proteins, family 3	WP_015193846_1	amino acid ABC transporter substrate-binding protein, PAAT family [Stanieria cyanosphaera]	null	null	null	null	null
TRINITY_DN17629_c0_g3_i1.p1	K02040	pstS; phosphate transport system substrate-binding protein	PstS	16131596 ABC(binding protein) high-affinity phosphate-specific transport system; periplasmic phosphate-binding protein [Escherichia coli K12-MG1655]	P0AG82.1	RecName: Full=Phosphate-binding protein PstS; Short=PBP; Flags: Precursor [Escherichia coli K-12]_x0001_P0AG83.1 RecName: Full=Phosphate-binding protein PstS; Short=PBP; Flags: Precursor [Shigella flexneri]	PF12849.9	PBP superfamily domain	WP_015191414_1	phosphate ABC transporter substrate-binding protein PstS [Stanieria cyanosphaera]	null	null	null	null	null
TRINITY_DN191959_c0_g1_i1.p2	K02055	ABC.SP.S; putative spermidine/putrescine transport system substrate-binding protein	null	null	null	null	PF13416.8	Bacterial extracellular solute-binding protein	WP_076622420_1	spermidine/putrescine ABC transporter substrate-binding protein [Thiobacimonas profunda]	null	null	null	null	null
TRINITY_DN213530_c0_g1_i1.p1	K02058	ABC.SS.S; simple sugar transport system substrate-binding protein	null	null	null	null	PF13407.8	Periplasmic binding protein domain	WP_014433877_1	LacI family transcriptional regulator [Caldilinea aerophila]	null	null	null	null	null
TRINITY_DN64453_c0_g2_i2.p1	K02068	STAR1, fetA; UDP-glucose/iron transport system ATP-binding protein	RS05105	17545467 ABC(membrane) PROBABLE TRANSMEMBRANE PROTEIN [Ralstonia solanacearum GMI1000]	P74369.1	RecName: Full=UPF0014 membrane protein slr1647 [Synechocystis sp. PCC 6803 substr. Kazusa]	PF03649.15	Uncharacterised protein family (UPF0014)	WP_013907104_1	iron export ABC transporter permease subunit FetB [Thermodesulfatator indicus]	null	null	null	null	null
TRINITY_DN22138_c0_g2_i3.p1	K02078	acpP; acyl carrier protein	null	null	Q21XP1.1	RecName: Full=Acyl carrier protein; Short=ACP [Rhodoferax ferrireducens T118]	PF00550.27	Phosphopantetheine attachment site	WP_013006913_1	acyl carrier protein [Deferribacter desulfuricans]	null	null	null	null	null
TRINITY_DN22487_c0_g1_i1.p1	K02087	CDK1, CDC2; cyclin-dependent kinase 1 [EC:2.7.11.22 2.7.11.23]	null	null	P51958.1	RecName: Full=Cyclin-dependent kinase 1; Short=CDK1; AltName: Full=Cell division control protein 2 homolog; AltName: Full=Cell division protein kinase 1; AltName: Full=p34 protein kinase [Carassius auratus]	PF00069.27	Protein kinase domain	WP_009611132_1	serine/threonine protein kinase [Caldanaerobacter subterraneus]	null	null	null	null	null
TRINITY_DN6911_c0_g1_i9.p1	K02088	CDK3; cyclin-dependent kinase 3 [EC:2.7.11.22]	null	null	P52389.1	RecName: Full=Cell division control protein 2 homolog; AltName: Full=p34cdc2 [Vigna unguiculata]	PF00069.27	Protein kinase domain	WP_129890985_1	serine/threonine protein kinase [Ktedonobacterales bacterium SCAWS-G2]	null	null	null	null	null
TRINITY_DN231049_c0_g1_i1.p1	K02100	araE; MFS transporter, SP family, arabinose:H+ symporter	RB10309	32476364 MFS xylose transporter [Pirellula sp. 1]	P96710.2	RecName: Full=Arabinose-proton symporter; AltName: Full=Arabinose transporter [Bacillus subtilis subsp. subtilis str. 168]	PF00083.26	Sugar (and other) transporter	WP_085755313_1	MFS transporter [Sedimentisphaera salicampi]	Q9NY64	SLC2A8	located_in	GO:0005765	lysosomal membrane
TRINITY_DN159337_c0_g1_i1.p1	K02108	ATPF0A, atpB; F-type H+-transporting ATPase subunit a	all0010	17227506 F-ATPase ATP synthase subunit a [Nostoc sp. PCC7120]	Q3ZIZ6.1	RecName: Full=ATP synthase subunit a, chloroplastic; AltName: Full=ATP synthase F0 sector subunit a; AltName: Full=F-ATPase subunit IV [Tupiella akineta]	PF00119.22	ATP synthase A chain	WP_002739857_1	MULTISPECIES: ATP synthase subunit A [Microcystis]	null	null	null	null	null
TRINITY_DN944_c0_g1_i5.p1	K02109	ATPF0B, atpF; F-type H+-transporting ATPase subunit b	null	null	A8J785.1	RecName: Full=ATP synthase subunit b', chloroplastic; AltName: Full=ATP synthase F(0) sector subunit b'; AltName: Full=ATPase subunit II; Flags: Precursor [Chlamydomonas reinhardtii]	null	null	null	null	null	null	null	null	null
TRINITY_DN132171_c0_g2_i1.p1	K02111	ATPF1A, atpA; F-type H+/Na+-transporting ATPase subunit alpha [EC:7.1.2.2 7.2.2.1]	atpA	22294156 F-ATPase H+-transporting ATP synthase alpha chain [Thermosynechococcus elongatus BP-1]	P56294.1	RecName: Full=ATP synthase subunit alpha, chloroplastic; AltName: Full=ATP synthase F1 sector subunit alpha; AltName: Full=F-ATPase subunit alpha [Chlorella vulgaris]	PF00006.27	ATP synthase alpha/beta family, nucleotide-binding domain	WP_012161508_1	ATP synthase subunit alpha [Acaryochloris marina]	null	null	null	null	null
TRINITY_DN66688_c0_g1_i2.p1	K02112	ATPF1B, atpD; F-type H+/Na+-transporting ATPase subunit beta [EC:7.1.2.2 7.2.2.1]	atpB	22294246 F-ATPase ATP synthase beta subunit [Thermosynechococcus elongatus BP-1]	P32978.1	RecName: Full=ATP synthase subunit beta, chloroplastic; AltName: Full=ATP synthase F1 sector subunit beta; AltName: Full=F-ATPase subunit beta [Chlorella vulgaris]	PF00006.27	ATP synthase alpha/beta family, nucleotide-binding domain	WP_015172337_1	F0F1 ATP synthase subunit beta [Geitlerinema sp. PCC 7407]	null	null	null	null	null
TRINITY_DN16179_c1_g1_i1.p1	K02113	ATPF1D, atpH; F-type H+-transporting ATPase subunit delta	null	null	Q42687.1	RecName: Full=ATP synthase delta chain, chloroplastic; AltName: Full=F-ATPase delta chain; Flags: Precursor [Chlamydomonas reinhardtii]	PF00213.20	ATP synthase delta (OSCP) subunit	null	null	null	null	null	null	null
TRINITY_DN127478_c0_g1_i3.p6	K02114	ATPF1E, atpC; F-type H+-transporting ATPase subunit epsilon	all5038	17232530 F-ATPase ATP synthase epsilon subunit [Nostoc sp. PCC7120]	Q3ZJ67.1	RecName: Full=ATP synthase epsilon chain, chloroplastic; AltName: Full=ATP synthase F1 sector epsilon subunit; AltName: Full=F-ATPase epsilon subunit [Tupiella akineta]	null	null	WP_015128881_1	F0F1 ATP synthase subunit epsilon [Calothrix sp. PCC 7507]	null	null	null	null	null
TRINITY_DN8351_c0_g1_i8.p1	K02115	ATPF1G, atpG; F-type H+-transporting ATPase subunit gamma	atpC	22294106 F-ATPase H+-transporting ATP synthase gamma chain [Thermosynechococcus elongatus BP-1]	Q06908.1	RecName: Full=ATP synthase gamma chain, chloroplastic; AltName: Full=F-ATPase gamma subunit; Flags: Precursor [Trieres chinensis]	PF00231.21	ATP synthase	NP_681175_1	ATP synthase F0F1 subunit gamma [Thermosynechococcus elongatus BP-1]	null	null	null	null	null
TRINITY_DN556_c0_g1_i1.p2	K02128	ATPeF0C, ATP5G, ATP9; F-type H+-transporting ATPase subunit c	526.m04089	ATP synthase subunit C, putative|t_parva|chr_2|c2m526|526	null	null	PF00137.23	ATP synthase subunit C	null	null	null	null	null	null	null
TRINITY_DN140_c0_g1_i4.p1	K02132	ATPeF1A, ATP5A1, ATP1; F-type H+-transporting ATPase subunit alpha	4757810	ATP synthase, H+ transporting, mitochondrial F1 complex, alpha subunit, isoform 1, cardiac muscle [Homo sapiens]	P19483.1	RecName: Full=ATP synthase subunit alpha, mitochondrial; AltName: Full=ATP synthase F1 subunit alpha; Flags: Precursor [Bos taurus]	PF00006.27	ATP synthase alpha/beta family, nucleotide-binding domain	WP_102110679_1	F0F1 ATP synthase subunit alpha [Niveispirillum cyanobacteriorum]	null	null	null	null	null
TRINITY_DN23212_c0_g1_i2.p1	K02133	ATPeF1B, ATP5B, ATP2; F-type H+-transporting ATPase subunit beta [EC:7.1.2.2]	4502295	ATP synthase, H+ transporting, mitochondrial F1 complex, beta polypeptide; ATP synthase, H+ transporting, mitochondrial F1 complex, beta [Homo sapiens]	Q4FP38.1	RecName: Full=ATP synthase subunit beta; AltName: Full=ATP synthase F1 sector subunit beta; AltName: Full=F-ATPase subunit beta [Candidatus Pelagibacter ubique HTCC1062]	PF00006.27	ATP synthase alpha/beta family, nucleotide-binding domain	WP_013046714_1	F0F1 ATP synthase subunit beta [Candidatus Puniceispirillum marinum]	null	null	null	null	null
TRINITY_DN27360_c0_g1_i1.p1	K02134	ATPeF1D, ATP5D, ATP16; F-type H+-transporting ATPase subunit delta	1399.m02307	PF11_0485 PF11_0485 hypothetical protein NULL; [Plasmodium falciparum]	null	null	PF02823.18	ATP synthase, Delta/Epsilon chain, beta-sandwich domain	null	null	null	null	null	null	null
TRINITY_DN38303_c0_g1_i1.p1	K02136	ATPeF1G, ATP5C1, ATP3; F-type H+-transporting ATPase subunit gamma	4885079	ATP synthase, H+ transporting, mitochondrial F1 complex, gamma polypeptide 1; ATP synthase, H+ transporting, mitochondrial F1 complex, gamma polypeptide-like 1 [Homo sapiens]	Q96250.1	RecName: Full=ATP synthase subunit gamma, mitochondrial; AltName: Full=F-ATPase gamma subunit; Flags: Precursor [Arabidopsis thaliana]	PF00231.21	ATP synthase	WP_013046713_1	F0F1 ATP synthase subunit gamma [Candidatus Puniceispirillum marinum]	null	null	null	null	null
TRINITY_DN5793_c0_g2_i1.p1	K02137	ATPeF0O, ATP5O, ATP5; F-type H+-transporting ATPase subunit O	CG4307-PA	translation from_gene[CG4307 Oscp FBgn0016691] seq_release:3 mol_weight=22422 cds_boundaries:(3R:11,091,401..11,092,325[+]) aa_length:209 transcript_info:[CG4307-RA seq_release:3] gene_info:[gene symbol:Oscp FBgn0016691 gene_boundaries:(3R:11,091,316..11,092,430[+]) (GO:0003936 hydrogen-transporting two-sector ATPase) (GO:0005753 proton-transporting ATP synthase complex (sensu Eukarya)) (GO:00159…	A8HS18.1	RecName: Full=ATP synthase subunit delta; AltName: Full=ATP synthase F(1) sector subunit delta; AltName: Full=F-type ATPase subunit delta; Short=F-ATPase subunit delta [Azorhizobium caulinodans ORS 571]	PF00213.20	ATP synthase delta (OSCP) subunit	WP_013040860_1	MULTISPECIES: F0F1 ATP synthase subunit delta [Sphingobium]	null	null	null	null	null
TRINITY_DN1511_c0_g1_i3.p1	K02144	ATPeV1H; V-type H+-transporting ATPase subunit H	At3g42050	15228443 F-ATPase vacuolar H(+)-ATPase subunit-like protein [Arabidopsis thaliana ]	Q9LX65.1	RecName: Full=V-type proton ATPase subunit H; Short=V-ATPase subunit H; AltName: Full=Vacuolar H(+)-ATPase subunit H; AltName: Full=Vacuolar proton pump subunit H [Arabidopsis thaliana]	PF11698.10	V-ATPase subunit H	null	null	Q9UI12	ATP6V1H	located_in	GO:0005765	lysosomal membrane
TRINITY_DN76535_c0_g1_i1.p1	K02145	ATPeV1A, ATP6A; V-type H+-transporting ATPase subunit A [EC:7.1.2.2]	CG3762-PA	translation from_gene[CG3762 Vha68-2 FBgn0020367] seq_release:3 mol_weight=68303 cds_boundaries:(2L:12,964,507..12,966,936[+]) aa_length:614 transcript_info:[CG3762-RA seq_release:3] gene_info:[gene symbol:Vha68-2 FBgn0020367 gene_boundaries:(2L:12,963,192..12,967,485[+]) (GO:0003936 hydrogen-transporting two-sector ATPase) (GO:0000221 hydrogen-transporting ATPase V1 domain)]	O16109.2	RecName: Full=V-type proton ATPase catalytic subunit A; Short=V-ATPase subunit A; AltName: Full=V-ATPase 69 kDa subunit; AltName: Full=Vacuolar proton pump subunit alpha [Aedes aegypti]_x0001_Q2TJ56.1 RecName: Full=V-type proton ATPase catalytic subunit A; Short=V-ATPase subunit A; AltName: Full=V-ATPase 69 kDa subunit; AltName: Full=Vacuolar proton pump subunit alpha [Aedes albopictus]	PF00006.27	ATP synthase alpha/beta family, nucleotide-binding domain	AAM02230_1	Archaeal/vacuolar-type H+-ATPase subunit A [Methanopyrus kandleri AV19]	null	null	null	null	null
TRINITY_DN342904_c0_g1_i2.p1	K02146	ATPeV0D, ATP6D; V-type H+-transporting ATPase subunit d	CG2934-PA	translation from_gene[CG2934 VhaAC39 FBgn0028665] seq_release:3 mol_weight=39852 cds_boundaries:(X:3,621,605..3,623,082[+]) aa_length:350 transcript_info:[CG2934-RA seq_release:3] gene_info:[gene symbol:VhaAC39 FBgn0028665 gene_boundaries:(X:3,621,356..3,623,587[+]) (GO:0000260 hydrogen-translocating V-type ATPase) (GO:0003936 hydrogen-transporting two-sector ATPase) (GO:0015992 proton transport)…	P54641.2	RecName: Full=V-type proton ATPase subunit d; Short=V-ATPase subunit d; AltName: Full=DVA41; AltName: Full=V-ATPase 41 kDa accessory protein; AltName: Full=Vacuolar proton pump subunit d [Dictyostelium discoideum]	PF01992.18	ATP synthase (C/AC39) subunit	null	null	P54641	vatD-1	located_in	GO:0005765	lysosomal membrane
TRINITY_DN4206_c0_g1_i2.p1	K02147	ATPeV1B, ATP6B; V-type H+-transporting ATPase subunit B	1758.m00059	MAL4P1.60 PFD0305c vacuolar ATP synthase subunit b Vacuolar ATP synthase subunit b. fasta; SW:VATB_PLAFA (Q25691); Plasmodium falciparum; vacuolar ATP synthase subunit b; vapB; length 494 aa; id=100%; ungapped id=100%; E()=1.2e-179; ; 457 aa overlap; query 7-463 aa; subject 38-494 aa [Plasmodium falciparum]	Q25691.1	RecName: Full=V-type proton ATPase subunit B; Short=V-ATPase subunit B; AltName: Full=Vacuolar proton pump subunit B [Plasmodium falciparum]	PF00006.27	ATP synthase alpha/beta family, nucleotide-binding domain	WP_048147353_1	V-type ATP synthase subunit B [Pyrococcus abyssi]	P21281	ATP6V1B2	located_in	GO:0005765	lysosomal membrane
TRINITY_DN280364_c0_g1_i1.p1	K02148	ATPeV1C, ATP6C; V-type H+-transporting ATPase subunit C	2271.m00060	MAL1P1.52 PFA0300c vacuolar ATP synthase, putative Similar to several vacuolar ATP synthases but it does not produce significant Interpro hits. However, the other vacuolar ATP synthases from other organisms such as human and mouse did not produced any Pfam or Smart hits either; hence, this protein is annotated as putative vacuolar ATP synthase. Similar to Arabidopsis thaliana identical to vacuola…	Q9SDS7.1	RecName: Full=V-type proton ATPase subunit C; Short=V-ATPase subunit C; AltName: Full=Vacuolar H(+)-ATPase subunit C; AltName: Full=Vacuolar proton pump subunit C [Arabidopsis thaliana]	PF03223.17	V-ATPase subunit C	null	null	null	null	null	null	null
TRINITY_DN447444_c0_g1_i1.p1	K02149	ATPeV1D, ATP6M; V-type H+-transporting ATPase subunit D	7706757	ATPase, H+ transporting, lysosomal 34kD, V1 subunit D; vacuolar proton pump delta polypeptide; ATPase, H+ transporting lysosomal, member M; vacuolar ATP synthase subunit D; V-ATPase D subunit; H(+)-transporting two-sector ATPase, subunit M; vacuolar proton pump D subunit; V-ATPase 28 kDa accessory protein; vacuolar H-ATPase subunit D; vacuolar proton-ATPase subunit D; ATPase, H+ transporting, lys…	Q86A77.1	RecName: Full=V-type proton ATPase subunit D; Short=V-ATPase subunit D; AltName: Full=Vacuolar proton pump subunit D [Dictyostelium discoideum]	PF01813.19	ATP synthase subunit D	AAM02887_1	Archaeal/vacuolar-type H+-ATPase subunit D [Methanopyrus kandleri AV19]	Q9Y5K8	ATP6V1D	located_in	GO:0005765	lysosomal membrane
TRINITY_DN283362_c0_g1_i1.p1	K02150	ATPeV1E, ATP6E; V-type H+-transporting ATPase subunit E	CG1088-PA	translation from_gene[CG1088 Vha26 FBgn0015324] seq_release:3 mol_weight=26082 cds_boundaries:(3R:1,417,725..1,419,070[+]) aa_length:226 transcript_info:[CG1088-RA seq_release:3] gene_info:[gene symbol:Vha26 FBgn0015324 gene_boundaries:(3R:1,417,450..1,420,426[+]) (GO:0000260 hydrogen-translocating V-type ATPase) (GO:0003936 hydrogen-transporting two-sector ATPase) (GO:0015992 proton transport) (…	O00780.1	RecName: Full=V-type proton ATPase subunit E; Short=V-ATPase subunit E; AltName: Full=Vacuolar proton pump subunit E [Dictyostelium discoideum]	PF01991.20	ATP synthase (E/31 kDa) subunit	null	null	null	null	null	null	null
TRINITY_DN4997_c0_g2_i1.p1	K02151	ATPeV1F, ATP6S14; V-type H+-transporting ATPase subunit F	1399.m02380	PF11_0412 PF11_0412 Vacuolar ATP synthase subunit F, putative NULL; [Plasmodium falciparum]	Q55AH5.1	RecName: Full=V-type proton ATPase subunit F; Short=V-ATPase subunit F; AltName: Full=Vacuolar proton pump subunit F [Dictyostelium discoideum]	PF01990.19	ATP synthase (F/14-kDa) subunit	null	null	Q16864	ATP6V1F	located_in	GO:0005765	lysosomal membrane
TRINITY_DN26893_c0_g3_i1.p1	K02154	ATPeV0A, ATP6N; V-type H+-transporting ATPase subunit a	19913418	ATPase, H+ transporting, lysosomal V0 subunit a isoform 1; ATPase, H+ transporting, lysosomal non-catalytic accessory protein 1 (110/116kD); vacuolar proton pump, subunit 1; clathrin-coated vesicle/synaptic vesicle proton pump 116 kDa subunit; vacuolar proton translocating ATPase 116 kDa subunit A isoform 1; H(+)-transporting two-sector ATPase, 116 kDa accessory protein A1; vacuolar-type H(+)-ATP…	Q54E04.2	RecName: Full=Vacuolar proton translocating ATPase 100 kDa subunit; AltName: Full=Clathrin-coated vesicle/synaptic vesicle proton pump 100 kDa subunit; AltName: Full=Vacuolar ATPase transmembrane subunit [Dictyostelium discoideum]	PF01496.21	V-type ATPase 116kDa subunit family	null	null	null	null	null	null	null
TRINITY_DN158_c0_g1_i1.p1	K02155	ATPeV0C, ATP6L; V-type H+-transporting ATPase 16kDa proteolipid subunit	2272.m00193	MAL5P1.193 PFE0965c vacuolar ATP synthetase, putative Similar to Pleurochrysis carterae vacuolar ATP synthase 16 kDa proteolipid subunit vaP SW:VATL_PLECA (Q43362) (164 aa) fasta scores: E(): 7e-34, 61.728% id in 162 aa [Plasmodium falciparum]	Q43362.1	RecName: Full=V-type proton ATPase 16 kDa proteolipid subunit; Short=V-ATPase 16 kDa proteolipid subunit; AltName: Full=Vacuolar proton pump 16 kDa proteolipid subunit [Chrysotila carterae]	PF00137.23	ATP synthase subunit C	null	null	null	null	null	null	null
TRINITY_DN85461_c2_g1_i1.p1	K02156	AUB, PIWI; aubergine	null	null	Q4G033.2	RecName: Full=Piwi-like protein 4 [Rattus norvegicus]	PF02171.19	Piwi domain	null	null	null	null	null	null	null
TRINITY_DN81730_c0_g1_i1.p1	K02178	BUB1; checkpoint serine/threonine-protein kinase [EC:2.7.11.1]	null	null	Q9Z1S0.2	RecName: Full=Mitotic checkpoint serine/threonine-protein kinase BUB1 beta; AltName: Full=MAD3/BUB1-related protein kinase; Short=BubR1; AltName: Full=Mitotic checkpoint kinase MAD3L [Mus musculus]	null	null	null	null	null	null	null	null	null
TRINITY_DN390127_c0_g1_i1.p1	K02180	BUB3; cell cycle arrest protein BUB3	null	null	Q9LJN8.1	RecName: Full=Mitotic checkpoint protein BUB3.1; AltName: Full=Protein BUDDING UNINHIBITED BY BENZYMIDAZOL 3.1 [Arabidopsis thaliana]	null	null	null	null	null	null	null	null	null
TRINITY_DN59680_c0_g1_i1.p1	K02183	CALM; calmodulin	null	null	P25071.3	RecName: Full=Calmodulin-like protein 12; AltName: Full=Touch-induced calmodulin-related protein 3 [Arabidopsis thaliana]	null	null	null	null	null	null	null	null	null
TRINITY_DN86079_c0_g2_i4.p1	K02184	FMN2; formin 2	null	null	null	null	PF02181.25	Formin Homology 2 Domain	null	null	null	null	null	null	null
TRINITY_DN230359_c0_g1_i1.p3	K02199	ccmG, dsbE; cytochrome c biogenesis protein CcmG, thiol:disulfide interchange protein DsbE	null	null	null	null	PF00578.23	AhpC/TSA family	WP_013611626_1	TlpA family protein disulfide reductase [Odoribacter splanchnicus]	null	null	null	null	null
TRINITY_DN274938_c0_g1_i1.p1	K02202	CDK7; cyclin-dependent kinase 7 [EC:2.7.11.22 2.7.11.23]	null	null	P54685.2	RecName: Full=Cyclin-dependent kinase 7; AltName: Full=CDK-activating kinase; Short=CAK; AltName: Full=Cell division protein kinase 7; AltName: Full=MO15 homolog [Dictyostelium discoideum]	PF00069.27	Protein kinase domain	WP_012873106_1	serine/threonine protein kinase [Sphaerobacter thermophilus]	A0A2K5TZN1	UBA1	located_in	GO:0005765	lysosomal membrane
TRINITY_DN71339_c0_g1_i1.p1	K02206	CDK2; cyclin-dependent kinase 2 [EC:2.7.11.22]	null	null	P29618.1	RecName: Full=Cyclin-dependent kinase A-1; Short=CDKA;1; AltName: Full=CDC2Os-1; AltName: Full=Cell division control protein 2 homolog 1 [Oryza sativa Japonica Group]	PF00069.27	Protein kinase domain	null	null	null	null	null	null	null
TRINITY_DN6719_c0_g1_i1.p1	K02209	MCM5, CDC46; DNA replication licensing factor MCM5 [EC:3.6.4.12]	null	null	Q6KAJ4.1	RecName: Full=DNA replication licensing factor MCM5; AltName: Full=Minichromosome maintenance protein 5; Short=OsMCM5 [Oryza sativa Japonica Group]	PF00493.25	MCM P-loop domain	WP_013335643_1	MCM family protein [Vulcanisaeta distributa]	null	null	null	null	null
TRINITY_DN2134_c0_g1_i2.p1	K02210	MCM7, CDC47; DNA replication licensing factor MCM7 [EC:3.6.4.12]	null	null	P43299.2	RecName: Full=DNA replication licensing factor MCM7; AltName: Full=Minichromosome maintenance protein 7; Short=AtMCM7; AltName: Full=Protein PROLIFERA [Arabidopsis thaliana]	PF00493.25	MCM P-loop domain	WP_011822070_1	minichromosome maintenance complex [Hyperthermus butylicus]	null	null	null	null	null
TRINITY_DN1667_c0_g1_i14.p1	K02212	MCM4, CDC54; DNA replication licensing factor MCM4 [EC:3.6.4.12]	null	null	Q6GL41.1	RecName: Full=DNA replication licensing factor mcm4; AltName: Full=Minichromosome maintenance protein 4 [Xenopus tropicalis]	PF00493.25	MCM P-loop domain	ADM28297_1	replicative DNA helicase Mcm [Ignisphaera aggregans DSM 17230]	null	null	null	null	null
TRINITY_DN65804_c0_g2_i4.p1	K02216	CHEK1; serine/threonine-protein kinase CHEK1 [EC:2.7.11.1]	null	null	Q9MAM1.2	RecName: Full=CBL-interacting serine/threonine-protein kinase 9; AltName: Full=SNF1-related kinase 3.12; AltName: Full=SOS2-like protein kinase PKS6 [Arabidopsis thaliana]	PF00069.27	Protein kinase domain	null	null	null	null	null	null	null
TRINITY_DN70740_c0_g1_i1.p1	K02218	CSNK1, CKI; casein kinase 1 [EC:2.7.11.1]	null	null	Q6QNM1.1	RecName: Full=Casein kinase I [Toxoplasma gondii]	PF00069.27	Protein kinase domain	null	null	null	null	null	null	null
TRINITY_DN9152_c0_g1_i1.p1	K02219	CKS1; cyclin-dependent kinase regulatory subunit CKS1	null	null	P55933.1	RecName: Full=Probable cyclin-dependent kinases regulatory subunit [Physarum polycephalum]	PF01111.21	Cyclin-dependent kinase regulatory subunit	null	null	null	null	null	null	null
TRINITY_DN46015_c0_g1_i2.p1	K02221	yggT; YggT family protein	null	null	Q9C595.1	RecName: Full=YlmG homolog protein 2, chloroplastic; Short=AtYLMG2; AltName: Full=YGGT family protein YLMG2; Flags: Precursor [Arabidopsis thaliana]	null	null	null	null	null	null	null	null	null
TRINITY_DN156162_c0_g1_i1.p1	K02256	COX1; cytochrome c oxidase subunit 1 [EC:7.1.1.9]	null	null	P60620.1	RecName: Full=Cytochrome c oxidase subunit 1; AltName: Full=Cytochrome c oxidase polypeptide I [Arabidopsis thaliana]_x0001_P60621.1 RecName: Full=Cytochrome c oxidase subunit 1; AltName: Full=Cytochrome c oxidase polypeptide I [Raphanus sativus]	PF00115.22	Cytochrome C and Quinol oxidase polypeptide I	WP_041604984_1	cytochrome c oxidase subunit I [Tistrella mobilis]	null	null	null	null	null
TRINITY_DN278454_c0_g1_i1.p1	K02257	COX10, ctaB, cyoE; heme o synthase [EC:2.5.1.141]	null	null	O64886.4	RecName: Full=Protoheme IX farnesyltransferase, mitochondrial; AltName: Full=Cytochrome c oxidase assembly protein COX10; AltName: Full=Heme O synthase; Flags: Precursor [Arabidopsis thaliana]	PF01040.20	UbiA prenyltransferase family	WP_014437022_1	protoheme IX farnesyltransferase [Phycisphaera mikurensis]	null	null	null	null	null
TRINITY_DN17067_c0_g1_i9.p1	K02258	COX11, ctaG; cytochrome c oxidase assembly protein subunit 11	null	null	Q9Y6N1.3	RecName: Full=Cytochrome c oxidase assembly protein COX11, mitochondrial; Flags: Precursor [Homo sapiens]	PF04442.16	Cytochrome c oxidase assembly protein CtaG/Cox11	WP_011644167_1	cytochrome c oxidase assembly protein [Maricaulis maris]	null	null	null	null	null
TRINITY_DN40375_c0_g1_i4.p1	K02259	COX15, ctaA; heme a synthase [EC:1.17.99.9]	null	null	Q9FKT8.1	RecName: Full=Cytochrome c oxidase assembly protein COX15 [Arabidopsis thaliana]	PF02628.17	Cytochrome oxidase assembly protein	WP_102112945_1	heme A synthase [Niveispirillum cyanobacteriorum]	null	null	null	null	null
TRINITY_DN1304_c0_g1_i12.p2	K02261	COX2; cytochrome c oxidase subunit 2	null	null	Q0H8Y7.1	RecName: Full=Cytochrome c oxidase subunit 2; AltName: Full=Cytochrome c oxidase polypeptide II; Flags: Precursor [Ustilago maydis 521]	PF00116.22	Cytochrome C oxidase subunit II, periplasmic domain	WP_012461900_1	cytochrome c oxidase subunit II [Orientia tsutsugamushi]	null	null	null	null	null
TRINITY_DN762_c0_g4_i1.p1	K02265	COX5B; cytochrome c oxidase subunit 5b	null	null	null	null	PF01215.21	Cytochrome c oxidase subunit Vb	null	null	null	null	null	null	null
TRINITY_DN19666_c0_g2_i1.p1	K02291	crtB; 15-cis-phytoene synthase [EC:2.5.1.32]	null	null	P37271.2	RecName: Full=Phytoene synthase, chloroplastic; Flags: Precursor [Arabidopsis thaliana]	PF00494.21	Squalene/phytoene synthase	WP_015215870_1	phytoene synthase [Anabaena cylindrica]	null	null	null	null	null
TRINITY_DN50092_c0_g1_i1.p1	K02293	PDS, crtP; 15-cis-phytoene desaturase [EC:1.3.5.5]	null	null	P28554.1	RecName: Full=15-cis-phytoene desaturase, chloroplastic/chromoplastic; AltName: Full=Phytoene dehydrogenase; AltName: Full=Phytoene desaturase; Flags: Precursor [Solanum lycopersicum]	PF01593.26	Flavin containing amine oxidoreductase	WP_015182639_1	15-cis-phytoene desaturase [Microcoleus sp. PCC 7113]	null	null	null	null	null
TRINITY_DN163732_c0_g1_i1.p1	K02295	CRY; cryptochrome	null	null	O48652.2	RecName: Full=(6-4)DNA photolyase; AltName: Full=Protein UV repair defective 3 [Arabidopsis thaliana]	PF03441.16	FAD binding domain of DNA photolyase	NP_924695_1	photolyase [Gloeobacter violaceus PCC 7421]	null	null	null	null	null
TRINITY_DN50574_c0_g1_i1.p1	K02303	cobA; uroporphyrin-III C-methyltransferase [EC:2.1.1.107]	null	null	Q2KWB0.2	RecName: Full=Siroheme synthase; Includes: RecName: Full=Uroporphyrinogen-III C-methyltransferase; Short=Urogen III methylase; AltName: Full=SUMT; AltName: Full=Uroporphyrinogen III methylase; Short=UROM; Includes: RecName: Full=Precorrin-2 dehydrogenase; Includes: RecName: Full=Sirohydrochlorin ferrochelatase [Bordetella avium 197N]	PF00590.22	Tetrapyrrole (Corrin/Porphyrin) Methylases	WP_013395747_1	uroporphyrinogen-III C-methyltransferase [Achromobacter xylosoxidans]	null	null	null	null	null
TRINITY_DN1992_c0_g2_i2.p1	K02320	POLA1; DNA polymerase alpha subunit A [EC:2.7.7.7]	null	null	Q9DE46.1	RecName: Full=DNA polymerase alpha catalytic subunit; AltName: Full=DNA polymerase alpha catalytic subunit p180 [Xenopus laevis]	PF00136.23	DNA polymerase family B	WP_013897542_1	DNA polymerase elongation subunit [Methanosalsum zhilinae]	null	null	null	null	null
TRINITY_DN266051_c0_g1_i1.p1	K02321	POLA2; DNA polymerase alpha subunit B	null	null	O74946.1	RecName: Full=DNA polymerase alpha subunit B [Schizosaccharomyces pombe 972h-]	PF04042.18	DNA polymerase alpha/epsilon subunit B	null	null	null	null	null	null	null
TRINITY_DN76135_c0_g3_i2.p1	K02324	POLE; DNA polymerase epsilon subunit 1 [EC:2.7.7.7]	null	null	Q07864.5	RecName: Full=DNA polymerase epsilon catalytic subunit A; AltName: Full=3'-5' exodeoxyribonuclease; AltName: Full=DNA polymerase II subunit A [Homo sapiens]	PF00136.23	DNA polymerase family B	null	null	null	null	null	null	null
TRINITY_DN38033_c0_g1_i1.p1	K02325	POLE2; DNA polymerase epsilon subunit 2 [EC:2.7.7.7]	null	null	Q500V9.1	RecName: Full=DNA polymerase epsilon subunit B; AltName: Full=DNA polymerase II subunit 2; Short=AtDPB2; AltName: Full=Protein CYCLOPS 2 [Arabidopsis thaliana]	PF04042.18	DNA polymerase alpha/epsilon subunit B	null	null	null	null	null	null	null
TRINITY_DN390045_c0_g1_i1.p1	K02327	POLD1; DNA polymerase delta subunit 1 [EC:2.7.7.7]	null	null	Q9LRE6.1	RecName: Full=DNA polymerase delta catalytic subunit [Oryza sativa Japonica Group]	PF00136.23	DNA polymerase family B	WP_013719610_1	DNA polymerase elongation subunit [Methanothrix soehngenii]	null	null	null	null	null
TRINITY_DN1060_c0_g4_i1.p1	K02328	POLD2; DNA polymerase delta subunit 2	null	null	Q6AXY4.1	RecName: Full=DNA polymerase delta subunit 2; AltName: Full=DNA polymerase delta subunit p50 [Rattus norvegicus]	PF04042.18	DNA polymerase alpha/epsilon subunit B	null	null	null	null	null	null	null
TRINITY_DN90740_c0_g2_i2.p1	K02330	POLB; DNA polymerase beta [EC:2.7.7.7 4.2.99.-]	null	null	Q6DRD3.2	RecName: Full=DNA polymerase beta [Danio rerio]	PF14792.8	DNA polymerase beta palm	WP_080036650_1	DNA polymerase/3'-5' exonuclease PolX [Nonomuraea sp. ATCC 55076]	null	null	null	null	null
TRINITY_DN222089_c0_g1_i1.p1	K02335	polA; DNA polymerase I [EC:2.7.7.7]	null	null	F4I6M1.1	RecName: Full=DNA polymerase I A, chloroplastic/mitochondrial; AltName: Full=DNA polymerase PolI-like B; Short=AtPolI-like A; AltName: Full=Polymerase gamma 2; Short=POLGAMMA2; Flags: Precursor [Arabidopsis thaliana]	PF00476.22	DNA polymerase family A	WP_082025425_1	DNA polymerase I [Methyloceanibacter caenitepidi]	null	null	null	null	null
TRINITY_DN303394_c0_g1_i1.p1	K02338	dnaN; DNA polymerase III subunit beta [EC:2.7.7.7]	null	null	null	null	PF00712.21	DNA polymerase III beta subunit, N-terminal domain	WP_014435763_1	DNA polymerase III subunit beta [Phycisphaera mikurensis]	null	null	null	null	null
TRINITY_DN282541_c0_g1_i1.p1	K02348	elaA; ElaA protein	null	null	P0AEH3.1	RecName: Full=Protein ElaA [Escherichia coli K-12]_x0001_P0AEH4.1 RecName: Full=Protein ElaA [Shigella flexneri]	PF13673.9	Acetyltransferase (GNAT) domain	WP_102995210_1	GNAT family N-acetyltransferase [Tamlana sp. UJ94]	null	null	null	null	null
TRINITY_DN27254_c0_g2_i2.p1	K02349	POLQ; DNA polymerase theta [EC:2.7.7.7]	null	null	Q588V7.1	RecName: Full=Helicase and polymerase-containing protein TEBICHI [Arabidopsis thaliana]	PF00270.31	DEAD/DEAH box helicase	WP_004044974_1	DEAD/DEAH box helicase [Haloferax volcanii]	null	null	null	null	null
TRINITY_DN47627_c0_g1_i1.p1	K02350	REV3L, POLZ; DNA polymerase zeta [EC:2.7.7.7]	null	null	Q766Z3.1	RecName: Full=DNA polymerase zeta catalytic subunit; AltName: Full=Protein reversionless 3-like; Short=AtREV3 [Arabidopsis thaliana]	PF00136.23	DNA polymerase family B	WP_013719610_1	DNA polymerase elongation subunit [Methanothrix soehngenii]	null	null	null	null	null
TRINITY_DN57611_c1_g1_i1.p1	K02355	fusA, GFM, EFG; elongation factor G	null	null	Q2W2I8.1	RecName: Full=Elongation factor G; Short=EF-G [Magnetospirillum magneticum AMB-1]	PF00009.29	Elongation factor Tu GTP binding domain	WP_066132248_1	elongation factor G [Haematospirillum jordaniae]	null	null	null	null	null
TRINITY_DN9715_c1_g1_i1.p1	K02356	efp; elongation factor P	null	null	Q7UA67.1	RecName: Full=Elongation factor P; Short=EF-P [Synechococcus sp. WH 8102]	PF08207.14	Elongation factor P (EF-P) KOW-like domain	WP_015109877_1	elongation factor P [Cyanobium gracile]	null	null	null	null	null
TRINITY_DN71681_c1_g2_i3.p1	K02358	tuf, TUFM; elongation factor Tu	null	null	Q2II78.1	RecName: Full=Elongation factor Tu; Short=EF-Tu [Anaeromyxobacter dehalogenans 2CP-C]	PF00009.29	Elongation factor Tu GTP binding domain	WP_012525973_1	MULTISPECIES: elongation factor Tu [Anaeromyxobacter]	null	null	null	null	null
TRINITY_DN70554_c0_g1_i1.p1	K02364	entF; L-serine---[L-seryl-carrier protein] ligase [EC:6.3.2.14 6.2.1.72]	null	null	P29698.2	RecName: Full=Enterobactin synthase component F; AltName: Full=Enterochelin synthase F; AltName: Full=Serine-activating enzyme; AltName: Full=Seryl-AMP ligase [Shigella flexneri]	PF00501.30	AMP-binding enzyme	WP_069040618_1	non-ribosomal peptide synthetase [Methyloversatilis sp. RAC08]	null	null	null	null	null
TRINITY_DN43336_c0_g1_i2.p1	K02365	ESP1; separase [EC:3.4.22.49]	null	null	null	null	null	null	null	null	null	null	null	null	null
TRINITY_DN59316_c0_g1_i1.p1	K02366	EXT1; glucuronyl/N-acetylglucosaminyl transferase EXT1 [EC:2.4.1.224 2.4.1.225]	null	null	Q5IGR7.1	RecName: Full=Exostosin-1b; AltName: Full=Glucuronosyl-N-acetylglucosaminyl-proteoglycan/N-acetylglucosaminyl-proteoglycan 4-alpha-N-acetylglucosaminyltransferase 1b; AltName: Full=Multiple exostoses protein 1 homolog b [Danio rerio]	PF03016.17	Exostosin family	null	null	null	null	null	null	null
TRINITY_DN13766_c0_g1_i1.p1	K02372	fabZ; 3-hydroxyacyl-[acyl-carrier-protein] dehydratase [EC:4.2.1.59]	null	null	Q3A902.1	RecName: Full=3-hydroxyacyl-[acyl-carrier-protein] dehydratase FabZ; AltName: Full=(3R)-hydroxymyristoyl-[acyl-carrier-protein] dehydratase; Short=(3R)-hydroxymyristoyl-ACP dehydrase; AltName: Full=Beta-hydroxyacyl-ACP dehydratase [Carboxydothermus hydrogenoformans Z-2901]	PF07977.15	FabA-like domain	WP_015165540_1	3-hydroxyacyl-[acyl-carrier-protein] dehydratase FabZ [Pseudanabaena sp. PCC 7367]	null	null	null	null	null
TRINITY_DN5654_c0_g1_i2.p1	K02377	TSTA3, fcl; GDP-L-fucose synthase [EC:1.1.1.271]	null	null	Q9LMU0.1	RecName: Full=Putative GDP-L-fucose synthase 2; AltName: Full=GDP-4-keto-6-deoxy-D-mannose-3,5-epimerase-4-reductase 2; Short=AtGER2 [Arabidopsis thaliana]	PF01370.23	NAD dependent epimerase/dehydratase family	AFK05412_1	NAD-dependent epimerase/dehydratase [Emticicia oligotrophica DSM 17448]	null	null	null	null	null
TRINITY_DN411624_c0_g1_i1.p1	K02406	fliC, hag; flagellin	null	null	P53606.1	RecName: Full=Flagellin [Tatlockia micdadei]	PF00669.22	Bacterial flagellin N-terminal helical region	WP_015279284_1	flagellin/flagellar hook associated protein [Thioflavicoccus mobilis]	null	null	null	null	null
TRINITY_DN455537_c0_g1_i1.p2	K02408	fliE; flagellar hook-basal body complex protein FliE	null	null	null	null	PF02049.20	Flagellar hook-basal body complex protein FliE	WP_058021785_1	flagellar hook-basal body complex protein FliE [Pseudohongiella spirulinae]	null	null	null	null	null
TRINITY_DN270669_c0_g1_i1.p1	K02427	rlmE, rrmJ, ftsJ; 23S rRNA (uridine2552-2'-O)-methyltransferase [EC:2.1.1.166]	null	null	A7HSA5.1	RecName: Full=Ribosomal RNA large subunit methyltransferase E; AltName: Full=23S rRNA Um2552 methyltransferase; AltName: Full=rRNA (uridine-2'-O-)-methyltransferase [Parvibaculum lavamentivorans DS-1]	PF01728.21	FtsJ-like methyltransferase	WP_066073130_1	RlmE family RNA methyltransferase [methanogenic archaeon ISO4-H5]	null	null	null	null	null
TRINITY_DN25768_c0_g1_i1.p1	K02429	fucP; MFS transporter, FHS family, L-fucose permease	XAC4190	21244907 MFS fucose permease [Xanthomonas axonopodis pv. citri 306]	P11551.3	RecName: Full=L-fucose-proton symporter; AltName: Full=6-deoxy-L-galactose permease; AltName: Full=L-fucose permease [Escherichia coli K-12]	PF07690.18	Major Facilitator Superfamily	WP_088874673_1	L-fucose:H+ symporter permease [Nitrospirillum amazonense]	null	null	null	null	null
TRINITY_DN37500_c0_g2_i1.p1	K02433	gatA, QRSL1; aspartyl-tRNA(Asn)/glutamyl-tRNA(Gln) amidotransferase subunit A [EC:6.3.5.6 6.3.5.7]	null	null	B8G974.1	RecName: Full=Glutamyl-tRNA(Gln) amidotransferase subunit A; Short=Glu-ADT subunit A [Chloroflexus aggregans DSM 9485]	PF01425.23	Amidase	WP_012171148_1	amidase [Azorhizobium caulinodans]	null	null	null	null	null
TRINITY_DN6278_c0_g2_i3.p1	K02437	gcvH, GCSH; glycine cleavage system H protein	null	null	A1TYT9.1	RecName: Full=Glycine cleavage system H protein [Marinobacter hydrocarbonoclasticus VT8]	PF01597.21	Glycine cleavage H-protein	WP_096367267_1	glycine cleavage system protein H [Thiohalobacter thiocyanaticus]	null	null	null	null	null
TRINITY_DN35703_c0_g1_i1.p1	K02449	CDK10; cyclin-dependent kinase 10 [EC:2.7.11.22]	null	null	Q4KM47.1	RecName: Full=Cyclin-dependent kinase 10; AltName: Full=Cell division protein kinase 10 [Rattus norvegicus]	PF00069.27	Protein kinase domain	WP_011682011_1	serine/threonine protein kinase [Candidatus Solibacter usitatus]	A0A2K5TZN1	UBA1	located_in	GO:0005765	lysosomal membrane
TRINITY_DN455075_c0_g1_i1.p1	K02471	bacA, bclA; vitamin B12/bleomycin/antimicrobial peptide transport system ATP-binding/permease protein	PSPTO4551	28871685 ABC(ABC) ABC transporter, ATP-binding protein [Pseudomonas syringae pv. tomato DC3000]	P9WQI8.1	RecName: Full=Hydrophilic compounds import ATP-binding/permease protein BacA; AltName: Full=Hydrophilic compounds ABC transporter BacA [Mycobacterium tuberculosis CDC1551]_x0001_P9WQI9.1 RecName: Full=Hydrophilic compounds import ATP-binding/permease protein BacA; AltName: Full=Hydrophilic compounds ABC transporter BacA [Mycobacterium tuberculosis H37Rv]	PF06472.17	ABC transporter transmembrane region 2	WP_126306944_1	ABC transporter ATP-binding protein/permease [Methylomusa anaerophila]	null	null	null	null	null
TRINITY_DN127701_c0_g1_i3.p1	K02492	hemA; glutamyl-tRNA reductase [EC:1.2.1.70]	null	null	Q31QY3.1	RecName: Full=Glutamyl-tRNA reductase; Short=GluTR [Synechococcus elongatus PCC 7942 = FACHB-805]_x0001_Q5N3B4.1 RecName: Full=Glutamyl-tRNA reductase; Short=GluTR [Synechococcus elongatus PCC 6301]	PF05201.17	Glutamyl-tRNAGlu reductase, N-terminal domain	WP_062243085_1	glutamyl-tRNA reductase [Fischerella sp. NIES-3754]	null	null	null	null	null
TRINITY_DN301042_c0_g1_i1.p1	K02503	HINT1, hinT, hit; histidine triad (HIT) family protein	null	null	O94586.1	RecName: Full=Hit family protein 1; AltName: Full=Adenosine 5'-monophosphoramidase [Schizosaccharomyces pombe 972h-]	PF01230.25	HIT domain	WP_012829589_1	HIT family protein [Haliangium ochraceum]	null	null	null	null	null
TRINITY_DN71774_c0_g1_i2.p1	K02516	PRMT5, HSL7; type II protein arginine methyltransferase [EC:2.1.1.320]	null	null	Q8GWT4.2	RecName: Full=Protein arginine N-methyltransferase 1.5; Short=AtPMRT15; Short=AtPMRT5; AltName: Full=Shk1 kinase-binding protein 1 homolog [Arabidopsis thaliana]	PF17286.4	PRMT5 oligomerisation domain	null	null	null	null	null	null	null
TRINITY_DN42028_c0_g1_i1.p1	K02519	infB, MTIF2; translation initiation factor IF-2	null	null	B8GP02.1	RecName: Full=Translation initiation factor IF-2 [Thioalkalivibrio sulfidiphilus HL-EbGr7]	PF00009.29	Elongation factor Tu GTP binding domain	ALP53037_1	translation initiation factor IF-2 [Candidatus Tenderia electrophaga]	null	null	null	null	null
TRINITY_DN261635_c0_g1_i2.p1	K02520	infC, MTIF3; translation initiation factor IF-3	null	null	B2IY66.1	RecName: Full=Translation initiation factor IF-3 [Nostoc punctiforme PCC 73102]	PF00587.27	tRNA synthetase class II core domain (G, H, P, S and T)	AFZ26300_1	bacterial translation initiation factor 3 (bIF-3) [Cylindrospermum stagnale PCC 7417]	null	null	null	null	null
TRINITY_DN400962_c0_g1_i1.p1	K02535	lpxC; UDP-3-O-[3-hydroxymyristoyl] N-acetylglucosamine deacetylase [EC:3.5.1.108]	null	null	Q2W0G6.2	RecName: Full=UDP-3-O-acyl-N-acetylglucosamine deacetylase; Short=UDP-3-O-acyl-GlcNAc deacetylase; AltName: Full=UDP-3-O-[R-3-hydroxymyristoyl]-N-acetylglucosamine deacetylase [Magnetospirillum magneticum AMB-1]	PF03331.15	UDP-3-O-acyl N-acetylglycosamine deacetylase	WP_015826259_1	UDP-3-O-acyl-N-acetylglucosamine deacetylase [Hirschia baltica]	null	null	null	null	null
TRINITY_DN37007_c0_g2_i2.p1	K02537	MAD2; mitotic spindle assembly checkpoint protein MAD2	null	null	Q9Z1B5.2	RecName: Full=Mitotic spindle assembly checkpoint protein MAD2A; AltName: Full=Mitotic arrest deficient 2-like protein 1; Short=MAD2-like protein 1 [Mus musculus]	PF02301.20	HORMA domain	null	null	null	null	null	null	null
TRINITY_DN5030_c0_g1_i2.p1	K02540	MCM2; DNA replication licensing factor MCM2 [EC:3.6.4.12]	null	null	P49735.1	RecName: Full=DNA replication licensing factor Mcm2; AltName: Full=Minichromosome maintenance 2 protein; Short=DmMCM2 [Drosophila melanogaster]	PF00493.25	MCM P-loop domain	WP_014126207_1	cell division control protein [Thermoproteus tenax]	null	null	null	null	null
TRINITY_DN917_c0_g1_i15.p1	K02541	MCM3; DNA replication licensing factor MCM3 [EC:3.6.4.12]	null	null	Q9FL33.1	RecName: Full=DNA replication licensing factor MCM3; AltName: Full=Minichromosome maintenance protein 3; Short=AtMCM3 [Arabidopsis thaliana]	PF00493.25	MCM P-loop domain	WP_014736757_1	MCM family protein [Thermogladius calderae]	null	null	null	null	null
TRINITY_DN372_c0_g1_i13.p1	K02542	MCM6; DNA replication licensing factor MCM6 [EC:3.6.4.12]	null	null	P53091.2	RecName: Full=DNA replication licensing factor MCM6; AltName: Full=Minichromosome maintenance protein 6 [Saccharomyces cerevisiae S288C]	PF00493.25	MCM P-loop domain	WP_020962431_1	Minichromosome maintenance protein MCM [Thermofilum adornatus]	null	null	null	null	null
TRINITY_DN405398_c0_g1_i2.p1	K02552	menF; menaquinone-specific isochorismate synthase [EC:5.4.4.2]	null	null	null	null	PF01040.20	UbiA prenyltransferase family	null	null	null	null	null	null	null
TRINITY_DN396760_c0_g1_i1.p1	K02554	mhpD; 2-keto-4-pentenoate hydratase [EC:4.2.1.80]	null	null	null	null	PF01557.20	Fumarylacetoacetate (FAA) hydrolase family	WP_076343663_1	hypothetical protein [Paludisphaera borealis]	null	null	null	null	null
TRINITY_DN5957_c0_g1_i1.p1	K02564	nagB, GNPDA; glucosamine-6-phosphate deaminase [EC:3.5.99.6]	null	null	Q8AB53.1	RecName: Full=Putative glucosamine-6-phosphate deaminase-like protein BT_0258 [Bacteroides thetaiotaomicron VPI-5482]	PF01182.22	Glucosamine-6-phosphate isomerases/6-phosphogluconolactonase	WP_006930243_1	hypothetical protein [Caldithrix abyssi]	null	null	null	null	null
TRINITY_DN40722_c1_g1_i1.p2	K02575	NRT, narK, nrtP, nasA; MFS transporter, NNP family, nitrate/nitrite transporter	NCU07205.1	hypothetical protein (185378 - 183669) [Neurospora crassa 74-OR23-IVA]	Q94JG1.1	RecName: Full=High-affinity nitrate transporter 2.3; Short=OsNRT2.3 [Oryza sativa Japonica Group]	PF07690.18	Major Facilitator Superfamily	WP_011584706_1	NarK family nitrate/nitrite MFS transporter [Cytophaga hutchinsonii]	null	null	null	null	null
TRINITY_DN1825_c1_g1_i4.p1	K02599	NOTCH1; Notch 1	null	null	null	null	null	null	WP_053237459_1	hypothetical protein [Sandaracinus amylolyticus]	null	null	null	null	null
TRINITY_DN491475_c0_g1_i1.p1	K02600	nusA; transcription termination/antitermination protein NusA	null	null	P32727.2	RecName: Full=Transcription termination/antitermination protein NusA [Bacillus subtilis subsp. subtilis str. 168]	PF00575.25	S1 RNA binding domain	WP_014436764_1	transcription termination factor NusA [Phycisphaera mikurensis]	null	null	null	null	null
TRINITY_DN5977_c0_g1_i6.p1	K02603	ORC1; origin recognition complex subunit 1	null	null	Q9JI69.1	RecName: Full=Origin recognition complex subunit 1 [Cricetulus griseus]	PF00004.31	ATPase family associated with various cellular activities (AAA)	null	null	null	null	null	null	null
TRINITY_DN14150_c0_g1_i1.p1	K02604	ORC2; origin recognition complex subunit 2	null	null	null	null	PF04084.16	Origin recognition complex subunit 2	null	null	null	null	null	null	null
TRINITY_DN68849_c0_g2_i1.p1	K02606	ORC4; origin recognition complex subunit 4	null	null	O88708.2	RecName: Full=Origin recognition complex subunit 4 [Mus musculus]	PF13401.8	AAA domain	null	null	null	null	null	null	null
TRINITY_DN95322_c0_g1_i1.p1	K02634	petA; apocytochrome f	null	null	P56316.2	RecName: Full=Cytochrome f; Flags: Precursor [Chlorella vulgaris]	PF16639.7	Apocytochrome F, N-terminal	NP_681750_1	apocytochrome f [Thermosynechococcus elongatus BP-1]	null	null	null	null	null
TRINITY_DN2470_c0_g1_i6.p2	K02636	petC; cytochrome b6-f complex iron-sulfur subunit [EC:7.1.1.6]	null	null	P30361.2	RecName: Full=Cytochrome b6-f complex iron-sulfur subunit 1, chloroplastic; AltName: Full=Plastohydroquinone:plastocyanin oxidoreductase iron-sulfur protein 1; AltName: Full=Rieske iron-sulfur protein 1; Short=ISP 1; Short=RISP 1; Flags: Precursor [Nicotiana tabacum]	PF00355.28	Rieske [2Fe-2S] domain	WP_062245421_1	cytochrome b6-f complex iron-sulfur subunit [Fischerella sp. NIES-3754]	null	null	null	null	null
TRINITY_DN61729_c0_g2_i4.p1	K02637	petD; cytochrome b6-f complex subunit 4	null	null	Q3ZJ11.1	RecName: Full=Cytochrome b6-f complex subunit 4; AltName: Full=17 kDa polypeptide [Tupiella akineta]	PF00032.19	Cytochrome b(C-terminal)/b6/petD	WP_006625735_1	MULTISPECIES: cytochrome b6-f complex subunit IV [Arthrospira]	null	null	null	null	null
TRINITY_DN1563_c0_g2_i1.p1	K02638	petE; plastocyanin	null	null	P18068.1	RecName: Full=Plastocyanin, chloroplastic; AltName: Full=PC6-2; Flags: Precursor [Chlamydomonas reinhardtii]	PF00127.22	Copper binding proteins, plastocyanin/azurin family	WP_015192812_1	plastocyanin [Stanieria cyanosphaera]	null	null	null	null	null
TRINITY_DN159759_c0_g1_i2.p1	K02639	petF; ferredoxin	null	null	P14938.1	RecName: Full=Ferredoxin, leaf L-A [Raphanus sativus]	null	null	WP_010873424_1	MULTISPECIES: Ferredoxin-1 [Synechocystis]	null	null	null	null	null
TRINITY_DN3876_c0_g1_i13.p1	K02641	petH; ferredoxin--NADP+ reductase [EC:1.18.1.2]	null	null	A2Y8E0.1	RecName: Full=Ferredoxin--NADP reductase, leaf isozyme 1, chloroplastic; Short=FNR; AltName: Full=Leaf FNR 1; Short=FNR-1; Short=Os-LFNR1; Flags: Precursor [Oryza sativa Indica Group]	PF00175.23	Oxidoreductase NAD-binding domain	WP_015171443_1	oxidoreductase FAD/NAD(P)-binding domain-containing protein [Geitlerinema sp. PCC 7407]	null	null	null	null	null
TRINITY_DN356580_c0_g1_i1.p1	K02650	pilA; type IV pilus assembly protein PilA	null	null	null	null	PF00114.21	Pilin (bacterial filament)	ALP51783_1	hypothetical protein Tel_00740 [Candidatus Tenderia electrophaga]	null	null	null	null	null
TRINITY_DN331101_c0_g1_i1.p1	K02684	PRI1; DNA primase small subunit [EC:2.7.7.102]	null	null	P49642.1	RecName: Full=DNA primase small subunit; AltName: Full=DNA primase 49 kDa subunit; Short=p49 [Homo sapiens]	PF01896.21	DNA primase small subunit	null	null	null	null	null	null	null
TRINITY_DN325660_c0_g1_i1.p1	K02685	PRI2; DNA primase large subunit	null	null	Q84WJ2.2	RecName: Full=Probable DNA primase large subunit [Arabidopsis thaliana]	PF04104.16	Eukaryotic and archaeal DNA primase, large subunit	null	null	null	null	null	null	null
TRINITY_DN9541_c0_g2_i4.p2	K02689	psaA; photosystem I P700 chlorophyll a apoprotein A1	null	null	P12154.3	RecName: Full=Photosystem I P700 chlorophyll a apoprotein A1; AltName: Full=PSI-A; AltName: Full=PsaA [Chlamydomonas reinhardtii]	PF00223.21	Photosystem I psaA/psaB protein	WP_015173234_1	photosystem I core protein PsaA [Geitlerinema sp. PCC 7407]	null	null	null	null	null
TRINITY_DN9541_c0_g1_i12.p1	K02690	psaB; photosystem I P700 chlorophyll a apoprotein A2	null	null	Q20EW7.1	RecName: Full=Photosystem I P700 chlorophyll a apoprotein A2; AltName: Full=PSI-B; AltName: Full=PsaB [Oltmannsiellopsis viridis]	PF00223.21	Photosystem I psaA/psaB protein	WP_015173233_1	photosystem I core protein PsaB [Geitlerinema sp. PCC 7407]	null	null	null	null	null
TRINITY_DN4332_c0_g1_i29.p1	K02692	psaD; photosystem I subunit II	null	null	Q39615.1	RecName: Full=Photosystem I reaction center subunit II, chloroplastic; AltName: Full=Photosystem I 20 kDa subunit; Short=PSI-D; Flags: Precursor [Chlamydomonas reinhardtii]	PF02531.18	PsaD	WP_015173693_1	photosystem I protein PsaD [Geitlerinema sp. PCC 7407]	null	null	null	null	null
TRINITY_DN1281_c0_g3_i1.p1	K02693	psaE; photosystem I subunit IV	null	null	O19924.1	RecName: Full=Photosystem I reaction center subunit IV; Short=PSI-E [Cyanidium caldarium]	null	null	null	null	null	null	null	null	null
TRINITY_DN3794_c0_g1_i2.p1	K02694	psaF; photosystem I subunit III	null	null	P12356.1	RecName: Full=Photosystem I reaction center subunit III, chloroplastic; AltName: Full=Light-harvesting complex I 17 kDa protein; AltName: Full=P21 protein; AltName: Full=PSI-F; Flags: Precursor [Chlamydomonas reinhardtii]	PF02507.17	Photosystem I reaction centre subunit III	WP_015163664_1	photosystem I reaction center protein PsaF subunit III [Pseudanabaena sp. PCC 7367]	null	null	null	null	null
TRINITY_DN291882_c0_g1_i1.p1	K02703	psbA; photosystem II P680 reaction center D1 protein [EC:1.10.3.9]	null	null	P09752.1	RecName: Full=Photosystem II protein D1; Short=PSII D1 protein; AltName: Full=Photosystem II Q(B) protein; Flags: Precursor [Chlamydomonas moewusii]	PF00124.21	Photosynthetic reaction centre protein	WP_011242480_1	MULTISPECIES: photosystem II q(b) protein [Synechococcus]	null	null	null	null	null
TRINITY_DN45918_c0_g2_i6.p2	K02704	psbB; photosystem II CP47 chlorophyll apoprotein	null	null	A6MME8.1	RecName: Full=Photosystem II CP47 reaction center protein; AltName: Full=PSII 47 kDa protein; AltName: Full=Protein CP-47 [Chloranthus spicatus]	PF00421.21	Photosystem II protein	WP_011613951_1	photosystem II chlorophyll-binding protein CP47 [Trichodesmium erythraeum]	null	null	null	null	null
TRINITY_DN50170_c0_g1_i1.p2	K02705	psbC; photosystem II CP43 chlorophyll apoprotein	null	null	A6YG77.1	RecName: Full=Photosystem II CP43 reaction center protein; AltName: Full=PSII 43 kDa protein; AltName: Full=Protein CP-43; Flags: Precursor [Pleurastrum terricola]	PF00421.21	Photosystem II protein	NP_682421_1	photosystem II CP43 protein [Thermosynechococcus elongatus BP-1]	null	null	null	null	null
TRINITY_DN50170_c0_g1_i1.p1	K02706	psbD; photosystem II P680 reaction center D2 protein [EC:1.10.3.9]	null	null	P56319.1	RecName: Full=Photosystem II D2 protein; Short=PSII D2 protein; AltName: Full=Photosystem Q(A) protein [Chlorella vulgaris]	PF00124.21	Photosynthetic reaction centre protein	NP_681245_1	photosystem II reaction center D2 protein [Thermosynechococcus elongatus BP-1]	null	null	null	null	null
TRINITY_DN1003_c0_g2_i4.p1	K02716	psbO; photosystem II oxygen-evolving enhancer protein 1	null	null	P12853.1	RecName: Full=Oxygen-evolving enhancer protein 1, chloroplastic; Short=OEE1; Flags: Precursor [Chlamydomonas reinhardtii]	PF01716.20	Manganese-stabilising protein / photosystem II polypeptide	WP_009456798_1	MULTISPECIES: photosystem II manganese-stabilizing protein PsbO [Fischerella]	null	null	null	null	null
TRINITY_DN2844_c0_g1_i9.p1	K02717	psbP; photosystem II oxygen-evolving enhancer protein 2	null	null	P11471.1	RecName: Full=Oxygen-evolving enhancer protein 2, chloroplastic; Short=OEE2; Flags: Precursor [Chlamydomonas reinhardtii]	PF01789.18	PsbP	null	null	null	null	null	null	null
TRINITY_DN1198_c0_g2_i1.p1	K02725	PSMA1; 20S proteasome subunit alpha 6 [EC:3.4.25.1]	null	null	O23712.2	RecName: Full=Proteasome subunit alpha type-1-B; AltName: Full=20S proteasome alpha subunit F-2; AltName: Full=Proteasome component 2B; AltName: Full=Proteasome subunit alpha type-6 [Arabidopsis thaliana]	PF00227.28	Proteasome subunit	WP_014126725_1	proteasome endopeptidase complex, archaeal, alpha subunit [Thermoproteus tenax]	null	null	null	null	null
TRINITY_DN3056_c0_g3_i1.p1	K02726	PSMA2; 20S proteasome subunit alpha 2 [EC:3.4.25.1]	null	null	A2YVR7.2	RecName: Full=Proteasome subunit alpha type-2; AltName: Full=20S proteasome alpha subunit B; AltName: Full=20S proteasome subunit alpha-2 [Oryza sativa Indica Group]_x0001_Q10KF0.1 RecName: Full=Proteasome subunit alpha type-2; AltName: Full=20S proteasome alpha subunit B; AltName: Full=20S proteasome subunit alpha-2 [Oryza sativa Japonica Group]	PF00227.28	Proteasome subunit	WP_010867731_1	proteasome endopeptidase complex,subunit alpha [Pyrococcus abyssi]	null	null	null	null	null
TRINITY_DN6586_c0_g2_i1.p1	K02727	PSMA3; 20S proteasome subunit alpha 7 [EC:3.4.25.1]	null	null	O23715.2	RecName: Full=Proteasome subunit alpha type-3; AltName: Full=20S proteasome alpha subunit G-1; AltName: Full=DiDi 17A-2a; AltName: Full=Proteasome component 8; AltName: Full=Proteasome subunit alpha type-7 [Arabidopsis thaliana]	PF00227.28	Proteasome subunit	AAM01600_1	Protease subunit of the proteasome [Methanopyrus kandleri AV19]	null	null	null	null	null
TRINITY_DN3128_c0_g1_i1.p1	K02728	PSMA4; 20S proteasome subunit alpha 3 [EC:3.4.25.1]	null	null	P52427.1	RecName: Full=Proteasome subunit alpha type-4; AltName: Full=20S proteasome alpha subunit C; AltName: Full=20S proteasome subunit alpha-3; AltName: Full=Proteasome 27 kDa subunit [Spinacia oleracea]	PF00227.28	Proteasome subunit	WP_010867731_1	proteasome endopeptidase complex,subunit alpha [Pyrococcus abyssi]	null	null	null	null	null
TRINITY_DN429250_c0_g1_i2.p1	K02729	PSMA5; 20S proteasome subunit alpha 5 [EC:3.4.25.1]	null	null	Q55G04.1	RecName: Full=Proteasome subunit alpha type-5 [Dictyostelium discoideum]	PF00227.28	Proteasome subunit	WP_013799099_1	proteasome endopeptidase complex, archaeal, alpha subunit [Methanotorris igneus]	null	null	null	null	null
TRINITY_DN7789_c0_g1_i4.p1	K02730	PSMA6; 20S proteasome subunit alpha 1 [EC:3.4.25.1]	null	null	Q9XG77.1	RecName: Full=Proteasome subunit alpha type-6; AltName: Full=20S proteasome alpha subunit A; AltName: Full=20S proteasome subunit alpha-1 [Nicotiana tabacum]	PF00227.28	Proteasome subunit	AFH42700_1	proteasome subunit Alpha [Fervidicoccus fontis Kam940]	null	null	null	null	null
TRINITY_DN4330_c0_g3_i1.p1	K02731	PSMA7; 20S proteasome subunit alpha 4 [EC:3.4.25.1]	null	null	O24030.1	RecName: Full=Proteasome subunit alpha type-7; AltName: Full=20S proteasome alpha subunit D; AltName: Full=20S proteasome subunit alpha-4 [Solanum lycopersicum]	PF00227.28	Proteasome subunit	WP_011012717_1	proteasome endopeptidase complex,subunit alpha [Pyrococcus furiosus]	null	null	null	null	null
TRINITY_DN104763_c1_g1_i1.p1	K02732	PSMB1; 20S proteasome subunit beta 6 [EC:3.4.25.1]	null	null	Q86A21.1	RecName: Full=Proteasome subunit beta type-1 [Dictyostelium discoideum]	PF00227.28	Proteasome subunit	WP_011009495_1	archaeal proteasome endopeptidase complex subunit beta [Pyrobaculum aerophilum]	null	null	null	null	null
TRINITY_DN3328_c0_g3_i1.p1	K02734	PSMB2; 20S proteasome subunit beta 4 [EC:3.4.25.1]	null	null	P49721.1	RecName: Full=Proteasome subunit beta type-2; AltName: Full=Macropain subunit C7-I; AltName: Full=Multicatalytic endopeptidase complex subunit C7-I; AltName: Full=Proteasome component C7-I [Homo sapiens]	PF00227.28	Proteasome subunit	WP_011009495_1	archaeal proteasome endopeptidase complex subunit beta [Pyrobaculum aerophilum]	null	null	null	null	null
TRINITY_DN3418_c0_g1_i3.p1	K02735	PSMB3; 20S proteasome subunit beta 3 [EC:3.4.25.1]	null	null	O65084.1	RecName: Full=Proteasome subunit beta type-3; AltName: Full=20S proteasome alpha subunit C; AltName: Full=20S proteasome subunit beta-3 [Picea mariana]	PF00227.28	Proteasome subunit	WP_048198008_1	proteasome endopeptidase complex, archaeal, beta subunit [Methanocella arvoryzae]	null	null	null	null	null
TRINITY_DN1053_c0_g1_i1.p1	K02736	PSMB4; 20S proteasome subunit beta 7 [EC:3.4.25.1]	null	null	Q7DLR9.2	RecName: Full=Proteasome subunit beta type-4; AltName: Full=20S proteasome beta subunit G-1; AltName: Full=Proteasome component H; AltName: Full=Proteasome subunit beta type-7; Flags: Precursor [Arabidopsis thaliana]	PF00227.28	Proteasome subunit	null	null	null	null	null	null	null
TRINITY_DN2874_c0_g1_i1.p1	K02737	PSMB5; 20S proteasome subunit beta 5 [EC:3.4.25.1]	null	null	O23717.1	RecName: Full=Proteasome subunit beta type-5-A; AltName: Full=20S proteasome beta subunit E-1; AltName: Full=Proteasome component E; AltName: Full=Proteasome epsilon-1 chain; Flags: Precursor [Arabidopsis thaliana]	PF00227.28	Proteasome subunit	WP_012617459_1	proteasome subunit beta [Methanosphaerula palustris]	null	null	null	null	null
TRINITY_DN7267_c0_g1_i2.p1	K02738	PSMB6; 20S proteasome subunit beta 1 [EC:3.4.25.1]	null	null	Q55GJ6.1	RecName: Full=Proteasome subunit beta type-6; AltName: Full=Differentiation-associated proteasome subunit 1; Short=DAPS-1; Flags: Precursor [Dictyostelium discoideum]	PF00227.28	Proteasome subunit	WP_062264633_1	MULTISPECIES: proteasome endopeptidase complex, archaeal, beta subunit [Methanoculleus]	null	null	null	null	null
TRINITY_DN19135_c0_g3_i1.p1	K02739	PSMB7; 20S proteasome subunit beta 2 [EC:3.4.25.1]	null	null	Q54QR2.1	RecName: Full=Proteasome subunit beta type-7; Flags: Precursor [Dictyostelium discoideum]	PF00227.28	Proteasome subunit	CUR52797_1	Proteasome subunit beta 2 [Candidatus Nitrosotalea devanaterra]	null	null	null	null	null
TRINITY_DN81636_c0_g1_i1.p1	K02831	RAD53; ser/thr/tyr protein kinase RAD53 [EC:2.7.11.-]	null	null	Q54SJ5.1	RecName: Full=Probable myosin light chain kinase DDB_G0282429 [Dictyostelium discoideum]	PF00069.27	Protein kinase domain	null	null	null	null	null	null	null
TRINITY_DN261928_c0_g1_i1.p1	K02835	prfA, MTRF1, MRF1; peptide chain release factor 1	null	null	Q7MXT5.1	RecName: Full=Peptide chain release factor 1; Short=RF-1 [Porphyromonas gingivalis W83]	PF03462.20	PCRF domain	WP_005873982_1	peptide chain release factor 1 [Porphyromonas gingivalis]	null	null	null	null	null
TRINITY_DN38165_c0_g1_i2.p1	K02836	prfB; peptide chain release factor 2	null	null	Q9LVY0.1	RecName: Full=Peptide chain release factor PrfB1, chloroplastic; Short=AtPrfB1; AltName: Full=AtPrfB; AltName: Full=Protein HIGH CHLOROPHYLL FLUORESCENCE 109; Flags: Precursor [Arabidopsis thaliana]	PF00472.22	RF-1 domain	WP_083891059_1	peptide chain release factor 2 [Leptolyngbya sp. PCC 7376]	null	null	null	null	null
TRINITY_DN310039_c0_g1_i1.p2	K02838	frr, MRRF, RRF; ribosome recycling factor	null	null	Q49X44.1	RecName: Full=Ribosome-recycling factor; Short=RRF; AltName: Full=Ribosome-releasing factor [Staphylococcus saprophyticus subsp. saprophyticus ATCC 15305 = NCTC 7292]	PF01765.21	Ribosome recycling factor	WP_014437617_1	ribosome recycling factor [Phycisphaera mikurensis]	null	null	null	null	null
TRINITY_DN1107_c0_g1_i2.p1	K02863	RP-L1, MRPL1, rplA; large subunit ribosomal protein L1	null	null	A5GPD4.1	RecName: Full=50S ribosomal protein L1 [Synechococcus sp. WH 7803]	PF00687.23	Ribosomal protein L1p/L10e family	WP_015110281_1	50S ribosomal protein L1 [Cyanobium gracile]	null	null	null	null	null
TRINITY_DN3925_c0_g1_i2.p1	K02864	RP-L10, MRPL10, rplJ; large subunit ribosomal protein L10	null	null	Q2N5R4.1	RecName: Full=50S ribosomal protein L10 [Erythrobacter litoralis HTCC2594]	null	null	WP_011415799_1	50S ribosomal protein L10 [Erythrobacter litoralis]	null	null	null	null	null
TRINITY_DN459087_c0_g1_i1.p1	K02865	RP-L10Ae, RPL10A; large subunit ribosomal protein L10Ae	null	null	B7F845.1	RecName: Full=60S ribosomal protein L10a [Oryza sativa Japonica Group]_x0001_B8B9K6.1 RecName: Full=60S ribosomal protein L10a [Oryza sativa Indica Group]	PF00687.23	Ribosomal protein L1p/L10e family	WP_048147206_1	50S ribosomal protein L1 [Pyrococcus abyssi]	null	null	null	null	null
TRINITY_DN52161_c0_g1_i2.p1	K02866	RP-L10e, RPL10; large subunit ribosomal protein L10e	null	null	Q54J69.2	RecName: Full=60S ribosomal protein L10 [Dictyostelium discoideum]	PF00252.20	Ribosomal protein L16p/L10e	AAM01468_1	Ribosomal protein L16/L10E [Methanopyrus kandleri AV19]	null	null	null	null	null
TRINITY_DN1334_c0_g1_i1.p1	K02867	RP-L11, MRPL11, rplK; large subunit ribosomal protein L11	null	null	A0QL67.1	RecName: Full=50S ribosomal protein L11 [Mycobacterium avium 104]_x0001_P62438.1 RecName: Full=50S ribosomal protein L11 [Mycobacterium avium subsp. paratuberculosis K-10]	PF00298.21	Ribosomal protein L11, RNA binding domain	WP_003873569_1	MULTISPECIES: 50S ribosomal protein L11 [Mycobacterium]	null	null	null	null	null
TRINITY_DN53479_c0_g1_i1.p1	K02868	RP-L11e, RPL11; large subunit ribosomal protein L11e	null	null	P42794.2	RecName: Full=60S ribosomal protein L11-2; AltName: Full=L16 [Arabidopsis thaliana]	null	null	null	null	null	null	null	null	null
TRINITY_DN54461_c0_g1_i1.p1	K02870	RP-L12e, RPL12; large subunit ribosomal protein L12e	30158489	similar to Chloride intracellular channel protein 1 (Nuclear chloride ion channel 27) (NCC27) (p64 CLCP) (Chloride channel ABP) [Homo sapiens]	Q9FF52.1	RecName: Full=60S ribosomal protein L12-3 [Arabidopsis thaliana]	null	null	null	null	null	null	null	null	null
TRINITY_DN3718_c0_g1_i1.p1	K02871	RP-L13, MRPL13, rplM; large subunit ribosomal protein L13	null	null	A3PK95.1	RecName: Full=50S ribosomal protein L13 [Rhodobacter sphaeroides ATCC 17029]_x0001_B9KT43.1 RecName: Full=50S ribosomal protein L13 [Rhodobacter sphaeroides KD131]_x0001_Q3J1Z4.1 RecName: Full=50S ribosomal protein L13 [Rhodobacter sphaeroides 2.4.1]	PF00572.20	Ribosomal protein L13	WP_106874921_1	50S ribosomal protein L13 [Candidatus Phycorickettsia trachydisci]	null	null	null	null	null
TRINITY_DN274714_c0_g1_i1.p1	K02872	RP-L13Ae, RPL13A; large subunit ribosomal protein L13Ae	null	null	Q95307.2	RecName: Full=60S ribosomal protein L13a [Sus scrofa]	PF00572.20	Ribosomal protein L13	null	null	null	null	null	null	null
TRINITY_DN785_c0_g1_i1.p1	K02873	RP-L13e, RPL13; large subunit ribosomal protein L13e	null	null	P41129.1	RecName: Full=60S ribosomal protein L13-2; AltName: Full=Cold-induced protein C24B [Brassica napus]	PF01294.20	Ribosomal protein L13e	null	null	null	null	null	null	null
TRINITY_DN39406_c0_g2_i3.p4	K02874	RP-L14, MRPL14, rplN; large subunit ribosomal protein L14	null	null	A6YGC8.1	RecName: Full=50S ribosomal protein L14, chloroplastic [Pleurastrum terricola]	PF00238.21	Ribosomal protein L14p/L23e	WP_015178712_1	50S ribosomal protein L14 [Oscillatoria nigro-viridis]	null	null	null	null	null
TRINITY_DN163324_c0_g1_i1.p1	K02875	RP-L14e, RPL14; large subunit ribosomal protein L14e	null	null	P55844.1	RecName: Full=Probable 60S ribosomal protein L14; AltName: Full=Hydroxyproline-rich glycoprotein HRGP1 [Pisum sativum]	null	null	null	null	null	null	null	null	null
TRINITY_DN404190_c0_g1_i1.p1	K02876	RP-L15, MRPL15, rplO; large subunit ribosomal protein L15	null	null	null	null	PF00828.21	Ribosomal proteins 50S-L15, 50S-L18e, 60S-L27A	null	null	null	null	null	null	null
TRINITY_DN22691_c0_g3_i3.p1	K02877	RP-L15e, RPL15; large subunit ribosomal protein L15e	null	null	O65050.1	RecName: Full=60S ribosomal protein L15-1 [Picea mariana]	PF00827.19	Ribosomal L15	WP_010870497_1	MULTISPECIES: 50S ribosomal protein L15e [Methanocaldococcus]	null	null	null	null	null
TRINITY_DN5181_c0_g2_i2.p1	K02879	RP-L17, MRPL17, rplQ; large subunit ribosomal protein L17	null	null	Q2JL73.1	RecName: Full=50S ribosomal protein L17 [Synechococcus sp. JA-2-3B'a(2-13)]	PF01196.21	Ribosomal protein L17	NP_680897_1	50S ribosomal protein L17 [Thermosynechococcus elongatus BP-1]	null	null	null	null	null
TRINITY_DN385994_c0_g1_i1.p1	K02880	RP-L17e, RPL17; large subunit ribosomal protein L17e	null	null	Q4N4B9.1	RecName: Full=60S ribosomal protein L17 [Theileria parva]	PF00237.21	Ribosomal protein L22p/L17e	null	null	null	null	null	null	null
TRINITY_DN5236_c0_g2_i1.p1	K02881	RP-L18, MRPL18, rplR; large subunit ribosomal protein L18	null	null	B9KZX2.1	RecName: Full=50S ribosomal protein L18 [Thermomicrobium roseum DSM 5159]	PF00861.24	Ribosomal L18 of archaea, bacteria, mitoch. and chloroplast	WP_015921933_1	50S ribosomal protein L18 [Thermomicrobium roseum]	null	null	null	null	null
TRINITY_DN3467_c0_g1_i19.p1	K02882	RP-L18Ae, RPL18A; large subunit ribosomal protein L18Ae	null	null	Q8L7K0.1	RecName: Full=60S ribosomal protein L18a-1 [Arabidopsis thaliana]	PF01775.19	Ribosomal proteins 50S-L18Ae/60S-L20/60S-L18A	null	null	null	null	null	null	null
TRINITY_DN97245_c0_g2_i1.p1	K02883	RP-L18e, RPL18; large subunit ribosomal protein L18e	null	null	null	null	PF17135.6	Ribosomal protein 60S L18 and 50S L18e	null	null	null	null	null	null	null
TRINITY_DN242272_c0_g1_i1.p1	K02885	RP-L19e, RPL19; large subunit ribosomal protein L19e	null	null	P49693.3	RecName: Full=60S ribosomal protein L19-3 [Arabidopsis thaliana]	PF01280.22	Ribosomal protein L19e	WP_010867445_1	50S ribosomal protein L19e [Pyrococcus abyssi]	null	null	null	null	null
TRINITY_DN204256_c0_g1_i1.p1	K02887	RP-L20, MRPL20, rplT; large subunit ribosomal protein L20	null	null	B6IPJ8.1	RecName: Full=50S ribosomal protein L20 [Rhodospirillum centenum SW]	PF00453.20	Ribosomal protein L20	WP_108880003_1	50S ribosomal protein L20 [Anderseniella sp. Alg231-50]	null	null	null	null	null
TRINITY_DN19701_c0_g1_i1.p1	K02888	RP-L21, MRPL21, rplU; large subunit ribosomal protein L21	null	null	null	null	PF00829.23	Ribosomal prokaryotic L21 protein	null	null	null	null	null	null	null
TRINITY_DN386621_c0_g1_i1.p1	K02889	RP-L21e, RPL21; large subunit ribosomal protein L21e	null	null	O82574.1	RecName: Full=60S ribosomal protein L21 [Cyanophora paradoxa]	PF01157.20	Ribosomal protein L21e	null	null	null	null	null	null	null
TRINITY_DN2148_c0_g1_i3.p1	K02890	RP-L22, MRPL22, rplV; large subunit ribosomal protein L22	null	null	Q2JV86.1	RecName: Full=50S ribosomal protein L22 [Synechococcus sp. JA-3-3Ab]	PF00237.21	Ribosomal protein L22p/L17e	WP_009455518_1	MULTISPECIES: 50S ribosomal protein L22 [Fischerella]	null	null	null	null	null
TRINITY_DN40974_c0_g1_i1.p1	K02891	RP-L22e, RPL22; large subunit ribosomal protein L22e	null	null	P67984.2	RecName: Full=60S ribosomal protein L22; AltName: Full=Heparin-binding protein HBp15 [Mus musculus]_x0001_P67985.2 RecName: Full=60S ribosomal protein L22; AltName: Full=Heparin-binding protein HBp15 [Sus scrofa]_x0001_Q4R5I3.3 RecName: Full=60S ribosomal protein L22 [Macaca fascicularis]	PF01776.19	Ribosomal L22e protein family	null	null	null	null	null	null	null
TRINITY_DN24462_c0_g1_i2.p2	K02892	RP-L23, MRPL23, rplW; large subunit ribosomal protein L23	null	null	null	null	PF00276.22	Ribosomal protein L23	null	null	null	null	null	null	null
TRINITY_DN3374_c0_g2_i14.p1	K02893	RP-L23Ae, RPL23A; large subunit ribosomal protein L23Ae	null	null	O22644.1	RecName: Full=60S ribosomal protein L23A [Fritillaria agrestis]	PF00276.22	Ribosomal protein L23	WP_010869673_1	50S ribosomal protein L23 [Methanocaldococcus jannaschii]	null	null	null	null	null
TRINITY_DN153211_c0_g1_i1.p1	K02894	RP-L23e, RPL23; large subunit ribosomal protein L23e	null	null	Q07760.1	RecName: Full=60S ribosomal protein L23 [Nicotiana tabacum]	PF00238.21	Ribosomal protein L14p/L23e	AFH42500_1	50S ribosomal protein L14P [Fervidicoccus fontis Kam940]	null	null	null	null	null
TRINITY_DN146192_c0_g1_i1.p1	K02895	RP-L24, MRPL24, rplX; large subunit ribosomal protein L24	null	null	null	null	PF17136.6	Ribosomal proteins 50S L24/mitochondrial 39S L24	null	null	null	null	null	null	null
TRINITY_DN485728_c0_g1_i1.p1	K02896	RP-L24e, RPL24; large subunit ribosomal protein L24e	null	null	O22165.1	RecName: Full=Probable ribosome biogenesis protein RLP24 [Arabidopsis thaliana]	PF01246.22	Ribosomal protein L24e	null	null	null	null	null	null	null
TRINITY_DN48372_c0_g1_i2.p2	K02898	RP-L26e, RPL26; large subunit ribosomal protein L26e	null	null	P51414.2	RecName: Full=60S ribosomal protein L26-1 [Arabidopsis thaliana]	PF16906.7	Ribosomal proteins L26 eukaryotic, L24P archaeal	WP_012310203_1	50S ribosomal protein L24 [Candidatus Korarchaeum cryptofilum]	null	null	null	null	null
TRINITY_DN18405_c5_g1_i1.p1	K02899	RP-L27, MRPL27, rpmA; large subunit ribosomal protein L27	null	null	Q8REI3.1	RecName: Full=50S ribosomal protein L27 [Fusobacterium nucleatum subsp. nucleatum ATCC 25586]	PF01016.21	Ribosomal L27 protein	NP_604016_1	50S ribosomal protein L27 [Fusobacterium nucleatum subsp. nucleatum ATCC 25586]	null	null	null	null	null
TRINITY_DN145025_c0_g1_i1.p1	K02900	RP-L27Ae, RPL27A; large subunit ribosomal protein L27Ae	null	null	Q00454.1	RecName: Full=60S ribosomal protein L27a [Tetrahymena thermophila]	PF00828.21	Ribosomal proteins 50S-L15, 50S-L18e, 60S-L27A	null	null	null	null	null	null	null
TRINITY_DN327245_c0_g1_i1.p1	K02901	RP-L27e, RPL27; large subunit ribosomal protein L27e	null	null	Q9P843.1	RecName: Full=60S ribosomal protein L27 [Candida albicans]	PF01777.20	Ribosomal L27e protein family	null	null	null	null	null	null	null
TRINITY_DN95493_c0_g1_i1.p1	K02902	RP-L28, MRPL28, rpmB; large subunit ribosomal protein L28	null	null	null	null	null	null	null	null	null	null	null	null	null
TRINITY_DN14648_c0_g1_i3.p1	K02903	RP-L28e, RPL28; large subunit ribosomal protein L28e	null	null	null	null	PF01778.19	Ribosomal L28e protein family	null	null	null	null	null	null	null
TRINITY_DN63937_c0_g1_i1.p1	K02906	RP-L3, MRPL3, rplC; large subunit ribosomal protein L3	null	null	Q9LRN8.1	RecName: Full=50S ribosomal protein L3-2, mitochondrial; Flags: Precursor [Arabidopsis thaliana]	PF00297.24	Ribosomal protein L3	WP_013948192_1	MULTISPECIES: 50S ribosomal protein L3 [Hyphomicrobium]	null	null	null	null	null
TRINITY_DN466960_c0_g1_i1.p2	K02908	RP-L30e, RPL30; large subunit ribosomal protein L30e	null	null	P67883.2	RecName: Full=60S ribosomal protein L30 [Gallus gallus]_x0001_P67884.2 RecName: Full=60S ribosomal protein L30 [Ophiophagus hannah]	PF01248.28	Ribosomal protein L7Ae/L30e/S12e/Gadd45 family	null	null	null	null	null	null	null
TRINITY_DN160013_c0_g1_i1.p3	K02910	RP-L31e, RPL31; large subunit ribosomal protein L31e	null	null	Q9XGL4.1	RecName: Full=60S ribosomal protein L31 [Cyanophora paradoxa]	PF01198.21	Ribosomal protein L31e	null	null	null	null	null	null	null
TRINITY_DN22505_c0_g1_i1.p1	K02912	RP-L32e, RPL32; large subunit ribosomal protein L32e	null	null	Q962T1.1	RecName: Full=60S ribosomal protein L32 [Spodoptera frugiperda]	PF01655.20	Ribosomal protein L32	null	null	null	null	null	null	null
TRINITY_DN207935_c0_g1_i1.p2	K02915	RP-L34e, RPL34; large subunit ribosomal protein L34e	null	null	P40525.1	RecName: Full=60S ribosomal protein L34-B; AltName: Full=Large ribosomal subunit protein eL34-B [Saccharomyces cerevisiae S288C]	PF01199.20	Ribosomal protein L34e	null	null	null	null	null	null	null
TRINITY_DN277340_c0_g1_i1.p1	K02917	RP-L35Ae, RPL35A; large subunit ribosomal protein L35Ae	null	null	Q9C912.1	RecName: Full=60S ribosomal protein L35a-3 [Arabidopsis thaliana]	PF01247.20	Ribosomal protein L35Ae	null	null	null	null	null	null	null
TRINITY_DN344_c0_g3_i1.p1	K02918	RP-L35e, RPL35; large subunit ribosomal protein L35e	null	null	P42766.2	RecName: Full=60S ribosomal protein L35; AltName: Full=Large ribosomal subunit protein uL29 [Homo sapiens]	PF00831.25	Ribosomal L29 protein	null	null	null	null	null	null	null
TRINITY_DN109001_c0_g1_i1.p1	K02919	RP-L36, MRPL36, rpmJ; large subunit ribosomal protein L36	null	null	null	null	null	null	null	null	null	null	null	null	null
TRINITY_DN36726_c3_g1_i1.p5	K02920	RP-L36e, RPL36; large subunit ribosomal protein L36e	null	null	O80929.1	RecName: Full=60S ribosomal protein L36-1 [Arabidopsis thaliana]	PF01158.20	Ribosomal protein L36e	null	null	null	null	null	null	null
TRINITY_DN7203_c0_g1_i32.p3	K02921	RP-L37Ae, RPL37A; large subunit ribosomal protein L37Ae	null	null	O94686.1	RecName: Full=60S ribosomal protein L43-B; AltName: Full=L37B [Schizosaccharomyces pombe 972h-]	PF01780.21	Ribosomal L37ae protein family	null	null	null	null	null	null	null
TRINITY_DN95163_c0_g1_i2.p1	K02923	RP-L38e, RPL38; large subunit ribosomal protein L38e	null	null	O17570.2	RecName: Full=60S ribosomal protein L38 [Caenorhabditis elegans]	PF01781.20	Ribosomal L38e protein family	null	null	null	null	null	null	null
TRINITY_DN3683_c0_g1_i10.p1	K02925	RP-L3e, RPL3; large subunit ribosomal protein L3e	null	null	P22738.4	RecName: Full=60S ribosomal protein L3-2 [Arabidopsis thaliana]	PF00297.24	Ribosomal protein L3	WP_048164325_1	50S ribosomal protein L3 [Palaeococcus pacificus]	null	null	null	null	null
TRINITY_DN2749_c0_g1_i1.p1	K02926	RP-L4, MRPL4, rplD; large subunit ribosomal protein L4	null	null	B0K5P4.1	RecName: Full=50S ribosomal protein L4 [Thermoanaerobacter sp. X514]_x0001_B0KCK1.1 RecName: Full=50S ribosomal protein L4 [Thermoanaerobacter pseudethanolicus ATCC 33223]	PF00573.24	Ribosomal protein L4/L1 family	WP_069960783_1	50S ribosomal protein L4 [Lacunisphaera limnophila]	null	null	null	null	null
TRINITY_DN117482_c1_g2_i4.p1	K02927	RP-L40e, RPL40, UBA52; ubiquitin-large subunit ribosomal protein L40e	null	null	P0C073.2	RecName: Full=Ubiquitin-NEDD8-like protein RUB1; Contains: RecName: Full=Ubiquitin; Contains: RecName: Full=NEDD8-like protein RUB1; AltName: Full=DaRUB1; AltName: Full=Ubiquitin-related protein 1; Flags: Precursor [Deschampsia antarctica]	PF00240.25	Ubiquitin family	WP_082083054_1	hypothetical protein [Verrucomicrobia bacterium IMCC26134]	P62987	UBA52	located_in	GO:0005765	lysosomal membrane
TRINITY_DN98054_c0_g2_i1.p1	K02929	RP-L44e, RPL44; large subunit ribosomal protein L44e	null	null	O59870.3	RecName: Full=60S ribosomal protein L44; AltName: Full=60S ribosomal protein L41 [Phaffia rhodozyma]	PF00935.21	Ribosomal protein L44	null	null	null	null	null	null	null
TRINITY_DN159_c0_g1_i13.p1	K02930	RP-L4e, RPL4; large subunit ribosomal protein L4e	null	null	Q5RCR3.1	RecName: Full=60S ribosomal protein L4 [Pongo abelii]	PF00573.24	Ribosomal protein L4/L1 family	BAJ50165_1	large subunit ribosomal protein L4e [Candidatus Caldiarchaeum subterraneum]	null	null	null	null	null
TRINITY_DN325_c0_g1_i28.p1	K02932	RP-L5e, RPL5; large subunit ribosomal protein L5e	null	null	Q5EY89.1	RecName: Full=60S ribosomal protein L5 [Eimeria tenella]	PF17144.6	Ribosomal large subunit proteins 60S L5, and 50S L18	WP_055408774_1	50S ribosomal protein L18 [Pyrodictium delaneyi]	null	null	null	null	null
TRINITY_DN1474_c0_g1_i2.p1	K02933	RP-L6, MRPL6, rplF; large subunit ribosomal protein L6	null	null	Q5HM14.1	RecName: Full=50S ribosomal protein L6 [Staphylococcus epidermidis RP62A]_x0001_Q8CRH5.1 RecName: Full=50S ribosomal protein L6 [Staphylococcus epidermidis ATCC 12228]	PF00347.25	Ribosomal protein L6	WP_015109414_1	50S ribosomal protein L6 [Cyanobium gracile]	null	null	null	null	null
TRINITY_DN294789_c0_g1_i1.p2	K02934	RP-L6e, RPL6; large subunit ribosomal protein L6e	null	null	P34091.1	RecName: Full=60S ribosomal protein L6; AltName: Full=YL16-like [Mesembryanthemum crystallinum]	PF01159.21	Ribosomal protein L6e	null	null	A0A8J6LME8	GEV33_004685	located_in	GO:0005765	lysosomal membrane
TRINITY_DN1779_c0_g1_i5.p1	K02935	RP-L7, MRPL12, rplL; large subunit ribosomal protein L7/L12	null	null	Q8DM25.1	RecName: Full=50S ribosomal protein L7/L12 [Thermosynechococcus elongatus BP-1]	null	null	NP_681089_1	50S ribosomal protein L7/L12 [Thermosynechococcus elongatus BP-1]	null	null	null	null	null
TRINITY_DN4768_c0_g1_i2.p1	K02937	RP-L7e, RPL7; large subunit ribosomal protein L7e	null	null	Q7SBD5.2	RecName: Full=60S ribosomal protein L7 [Neurospora crassa OR74A]	null	null	null	null	null	null	null	null	null
TRINITY_DN70433_c0_g1_i1.p1	K02938	RP-L8e, RPL8; large subunit ribosomal protein L8e	null	null	P29766.1	RecName: Full=60S ribosomal protein L8; AltName: Full=L2; AltName: Full=Ribosomal protein TL2 [Solanum lycopersicum]	PF03947.20	Ribosomal Proteins L2, C-terminal domain	WP_013413931_1	50S ribosomal protein L2 [Methanothermus fervidus]	null	null	null	null	null
TRINITY_DN2798_c0_g2_i5.p1	K02939	RP-L9, MRPL9, rplI; large subunit ribosomal protein L9	null	null	Q31K30.1	RecName: Full=50S ribosomal protein L9 [Synechococcus elongatus PCC 7942 = FACHB-805]_x0001_Q5N1S9.1 RecName: Full=50S ribosomal protein L9 [Synechococcus elongatus PCC 6301]	null	null	WP_011243861_1	MULTISPECIES: 50S ribosomal protein L9 [Synechococcus]	null	null	null	null	null
TRINITY_DN7610_c0_g1_i3.p1	K02940	RP-L9e, RPL9; large subunit ribosomal protein L9e	null	null	P49210.3	RecName: Full=60S ribosomal protein L9 [Oryza sativa Japonica Group]	null	null	WP_013267137_1	50S ribosomal protein L6 [Acidilobus saccharovorans]	null	null	null	null	null
TRINITY_DN1421_c0_g1_i2.p1	K02941	RP-LP0, RPLP0; large subunit ribosomal protein LP0	null	null	Q967Y7.1	RecName: Full=60S acidic ribosomal protein P0 [Eimeria tenella]	PF00466.22	Ribosomal protein L10	WP_048164492_1	50S ribosomal protein L10 [Palaeococcus pacificus]	null	null	null	null	null
TRINITY_DN227209_c0_g1_i1.p1	K02946	RP-S10, MRPS10, rpsJ; small subunit ribosomal protein S10	null	null	Q0BYB3.1	RecName: Full=30S ribosomal protein S10 [Hyphomonas neptunium ATCC 15444]	PF00338.24	Ribosomal protein S10p/S20e	WP_011647827_1	MULTISPECIES: 30S ribosomal protein S10 [Hyphomonas]	null	null	null	null	null
TRINITY_DN10521_c0_g1_i13.p1	K02947	RP-S10e, RPS10; small subunit ribosomal protein S10e	null	null	Q07254.1	RecName: Full=40S ribosomal protein S10 [Xenopus laevis]	PF03501.17	Plectin/S10 domain	null	null	null	null	null	null	null
TRINITY_DN204401_c0_g1_i1.p1	K02949	RP-S11e, RPS11; small subunit ribosomal protein S11e	null	null	P25460.1	RecName: Full=40S ribosomal protein S11 [Zea mays]	PF02383.20	SacI homology domain	WP_015492824_1	30S ribosomal protein S17 [Thermoplasmatales archaeon BRNA1]	null	null	null	null	null
TRINITY_DN25141_c0_g1_i1.p1	K02950	RP-S12, MRPS12, rpsL; small subunit ribosomal protein S12	null	null	Q9TLV6.1	RecName: Full=30S ribosomal protein S12, chloroplastic [Cyanidium caldarium]	PF00164.27	Ribosomal protein S12/S23	WP_015325924_1	30S ribosomal protein S12 [Halobacteroides halobius]	null	null	null	null	null
TRINITY_DN354717_c0_g1_i1.p1	K02951	RP-S12e, RPS12; small subunit ribosomal protein S12e	null	null	Q9SMI3.1	RecName: Full=40S ribosomal protein S12 [Cyanophora paradoxa]	PF01248.28	Ribosomal protein L7Ae/L30e/S12e/Gadd45 family	null	null	null	null	null	null	null
TRINITY_DN3577_c0_g1_i2.p1	K02952	RP-S13, rpsM; small subunit ribosomal protein S13	null	null	Q2RQY2.1	RecName: Full=30S ribosomal protein S13 [Rhodospirillum rubrum ATCC 11170]	PF00416.24	Ribosomal protein S13/S18	YP_427750_1	30S ribosomal protein S13 [Rhodospirillum rubrum ATCC 11170]	null	null	null	null	null
TRINITY_DN35730_c0_g1_i3.p1	K02953	RP-S13e, RPS13; small subunit ribosomal protein S13e	null	null	Q975N5.1	RecName: Full=30S ribosomal protein S15 [Sulfurisphaera tokodaii str. 7]	null	null	WP_010978348_1	30S ribosomal protein S15 [Sulfolobus tokodaii]	null	null	null	null	null
TRINITY_DN13933_c0_g1_i1.p2	K02955	RP-S14e, RPS14; small subunit ribosomal protein S14e	null	null	P48150.1	RecName: Full=40S ribosomal protein S14 [Caenorhabditis elegans]	PF00411.21	Ribosomal protein S11	WP_011250455_1	MULTISPECIES: 30S ribosomal protein S11 [Thermococcus]	null	null	null	null	null
TRINITY_DN159818_c0_g1_i1.p1	K02956	RP-S15, MRPS15, rpsO; small subunit ribosomal protein S15	null	null	null	null	PF00312.24	Ribosomal protein S15	null	null	null	null	null	null	null
TRINITY_DN99487_c0_g1_i1.p1	K02957	RP-S15Ae, RPS15A; small subunit ribosomal protein S15Ae	null	null	P0CT58.1	RecName: Full=40S ribosomal protein S22-A [Schizosaccharomyces pombe 972h-]_x0001_P0CT59.1 RecName: Full=40S ribosomal protein S22-B [Schizosaccharomyces pombe 972h-]	PF00410.21	Ribosomal protein S8	null	null	null	null	null	null	null
TRINITY_DN33562_c0_g1_i1.p1	K02958	RP-S15e, RPS15; small subunit ribosomal protein S15e	null	null	Q01855.1	RecName: Full=40S ribosomal protein S15; AltName: Full=RIG protein; AltName: Full=RP52; AltName: Full=S21; AltName: Full=Small ribosomal subunit protein uS19; AltName: Full=YS21 [Saccharomyces cerevisiae S288C]	null	null	WP_048054896_1	30S ribosomal protein S19 [Acidianus hospitalis]	null	null	null	null	null
TRINITY_DN2200_c0_g3_i1.p1	K02959	RP-S16, MRPS16, rpsP; small subunit ribosomal protein S16	null	null	null	null	null	null	null	null	null	null	null	null	null
TRINITY_DN269_c0_g1_i6.p1	K02960	RP-S16e, RPS16; small subunit ribosomal protein S16e	null	null	Q9SK22.1	RecName: Full=40S ribosomal protein S16-1 [Arabidopsis thaliana]	PF00380.21	Ribosomal protein S9/S16	AAM02690_1	Ribosomal protein S9 [Methanopyrus kandleri AV19]	null	null	null	null	null
TRINITY_DN261494_c0_g1_i1.p1	K02961	RP-S17, MRPS17, rpsQ; small subunit ribosomal protein S17	null	null	null	null	PF00366.22	Ribosomal protein S17	null	null	null	null	null	null	null
TRINITY_DN4984_c0_g1_i24.p1	K02962	RP-S17e, RPS17; small subunit ribosomal protein S17e	null	null	Q4MYY1.3	RecName: Full=40S ribosomal protein S17 [Theileria parva]	PF00833.20	Ribosomal S17	null	null	null	null	null	null	null
TRINITY_DN2997_c0_g1_i1.p1	K02964	RP-S18e, RPS18; small subunit ribosomal protein S18e	null	null	P0CT66.1	RecName: Full=40S ribosomal protein S18-A [Schizosaccharomyces pombe 972h-]_x0001_P0CT67.1 RecName: Full=40S ribosomal protein S18-B [Schizosaccharomyces pombe 972h-]	PF00416.24	Ribosomal protein S13/S18	WP_055410505_1	30S ribosomal protein S13 [Pyrodictium delaneyi]	null	null	null	null	null
TRINITY_DN39406_c0_g1_i1.p4	K02965	RP-S19, rpsS; small subunit ribosomal protein S19	null	null	Q4G361.1	RecName: Full=30S ribosomal protein S19, chloroplastic [Emiliania huxleyi]	PF00203.23	Ribosomal protein S19	WP_096720223_1	30S ribosomal protein S19 [Chondrocystis sp. NIES-4102]	null	null	null	null	null
TRINITY_DN166858_c0_g1_i1.p1	K02966	RP-S19e, RPS19; small subunit ribosomal protein S19e	null	null	null	null	PF01090.21	Ribosomal protein S19e	null	null	null	null	null	null	null
TRINITY_DN180988_c0_g1_i1.p2	K02967	RP-S2, MRPS2, rpsB; small subunit ribosomal protein S2	null	null	A0LXM8.1	RecName: Full=30S ribosomal protein S2 [Gramella forsetii KT0803]	PF00318.22	Ribosomal protein S2	WP_105215087_1	30S ribosomal protein S2 [Aureitalea sp. RR4-38]	null	null	null	null	null
TRINITY_DN8115_c0_g2_i1.p1	K02969	RP-S20e, RPS20; small subunit ribosomal protein S20e	null	null	P23403.1	RecName: Full=40S ribosomal protein S20; AltName: Full=S22 [Xenopus laevis]	PF00338.24	Ribosomal protein S10p/S20e	WP_021788884_1	30S ribosomal protein S10 [Cuniculiplasma divulgatum]	null	null	null	null	null
TRINITY_DN11959_c0_g2_i1.p1	K02973	RP-S23e, RPS23; small subunit ribosomal protein S23e	null	null	P0CT75.1	RecName: Full=40S ribosomal protein S23-A [Schizosaccharomyces pombe 972h-]_x0001_P0CT76.1 RecName: Full=40S ribosomal protein S23-B [Schizosaccharomyces pombe 972h-]	PF00164.27	Ribosomal protein S12/S23	CUR51081_1	30S ribosomal protein S12 [Candidatus Nitrosotalea devanaterra]	null	null	null	null	null
TRINITY_DN4237_c0_g4_i1.p1	K02974	RP-S24e, RPS24; small subunit ribosomal protein S24e	null	null	Q9SS17.1	RecName: Full=40S ribosomal protein S24-1 [Arabidopsis thaliana]	PF01282.21	Ribosomal protein S24e	null	null	null	null	null	null	null
TRINITY_DN13033_c0_g2_i1.p1	K02975	RP-S25e, RPS25; small subunit ribosomal protein S25e	null	null	P62851.1	RecName: Full=40S ribosomal protein S25; AltName: Full=Small ribosomal subunit protein eS25 [Homo sapiens]_x0001_P62852.1 RecName: Full=40S ribosomal protein S25 [Mus musculus]_x0001_P62853.1 RecName: Full=40S ribosomal protein S25 [Rattus norvegicus]_x0001_Q56JX5.1 RecName: Full=40S ribosomal protein S25 [Bos taurus]_x0001_Q6Q311.1 RecName: Full=40S ribosomal protein S25 [Ovis aries]	PF03297.17	S25 ribosomal protein	null	null	null	null	null	null	null
TRINITY_DN158850_c0_g1_i1.p3	K02976	RP-S26e, RPS26; small subunit ribosomal protein S26e	null	null	P49206.2	RecName: Full=40S ribosomal protein S26-1 [Arabidopsis thaliana]	PF01283.21	Ribosomal protein S26e	null	null	null	null	null	null	null
TRINITY_DN334377_c0_g1_i1.p1	K02977	RP-S27Ae, RPS27A, UBA80; ubiquitin-small subunit ribosomal protein S27Ae	null	null	null	null	PF09055.13	Nickel-containing superoxide dismutase	null	null	null	null	null	null	null
TRINITY_DN1809_c1_g2_i2.p1	K02979	RP-S28e, RPS28; small subunit ribosomal protein S28e	null	null	P33286.1	RecName: Full=40S ribosomal protein S28; AltName: Full=S33 [Kluyveromyces marxianus]	PF01200.20	Ribosomal protein S28e	null	null	null	null	null	null	null
TRINITY_DN8335_c1_g3_i4.p1	K02981	RP-S2e, RPS2; small subunit ribosomal protein S2e	null	null	P31009.2	RecName: Full=40S ribosomal protein S2; AltName: Full=Protein strings of pearls [Drosophila melanogaster]	null	null	WP_082419492_1	30S ribosomal protein S5 [Pyrodictium delaneyi]	null	null	null	null	null
TRINITY_DN240999_c0_g1_i1.p1	K02982	RP-S3, rpsC; small subunit ribosomal protein S3	null	null	A0M592.1	RecName: Full=30S ribosomal protein S3 [Gramella forsetii KT0803]	PF00189.22	Ribosomal protein S3, C-terminal domain	WP_105214607_1	30S ribosomal protein S3 [Aureitalea sp. RR4-38]	null	null	null	null	null
TRINITY_DN51333_c0_g1_i1.p1	K02984	RP-S3Ae, RPS3A; small subunit ribosomal protein S3Ae	null	null	O97313.1	RecName: Full=40S ribosomal protein S3a [Plasmodium falciparum 3D7]	PF01015.20	Ribosomal S3Ae family	null	null	null	null	null	null	null
TRINITY_DN16994_c0_g2_i1.p1	K02985	RP-S3e, RPS3; small subunit ribosomal protein S3e	null	null	Q06559.1	RecName: Full=40S ribosomal protein S3 [Drosophila melanogaster]	PF07650.19	KH domain	WP_013413934_1	30S ribosomal protein S3 [Methanothermus fervidus]	null	null	null	null	null
TRINITY_DN157141_c0_g1_i1.p1	K02987	RP-S4e, RPS4; small subunit ribosomal protein S4e	null	null	P62701.2	RecName: Full=40S ribosomal protein S4, X isoform; AltName: Full=SCR10; AltName: Full=Single copy abundant mRNA protein; AltName: Full=Small ribosomal subunit protein eS4 [Homo sapiens]_x0001_P62702.2 RecName: Full=40S ribosomal protein S4, X isoform [Mus musculus]_x0001_P62703.2 RecName: Full=40S ribosomal protein S4, X isoform [Rattus norvegicus]_x0001_P62704.2 RecName: Full=40S ribosomal prote…	null	null	WP_014027203_1	30S ribosomal protein S4e [Pyrolobus fumarii]	null	null	null	null	null
TRINITY_DN6587_c0_g1_i2.p1	K02988	RP-S5, MRPS5, rpsE; small subunit ribosomal protein S5	null	null	P73304.1	RecName: Full=30S ribosomal protein S5 [Synechocystis sp. PCC 6803 substr. Kazusa]	null	null	WP_010871963_1	MULTISPECIES: 30S ribosomal protein S5 [Synechocystis]	null	null	null	null	null
TRINITY_DN279012_c0_g1_i1.p1	K02989	RP-S5e, RPS5; small subunit ribosomal protein S5e	null	null	O65731.1	RecName: Full=40S ribosomal protein S5 [Cicer arietinum]	PF00177.23	Ribosomal protein S7p/S5e	WP_013337334_1	30S ribosomal protein S7 [Vulcanisaeta distributa]	null	null	null	null	null
TRINITY_DN17034_c0_g3_i1.p1	K02991	RP-S6e, RPS6; small subunit ribosomal protein S6e	null	null	Q9BMX5.1	RecName: Full=40S ribosomal protein S6 [Aplysia californica]	PF01092.21	Ribosomal protein S6e	null	null	null	null	null	null	null
TRINITY_DN501836_c0_g1_i1.p1	K02992	RP-S7, MRPS7, rpsG; small subunit ribosomal protein S7	null	null	A5FMY4.1	RecName: Full=30S ribosomal protein S7 [Flavobacterium johnsoniae UW101]	PF00177.23	Ribosomal protein S7p/S5e	WP_117172458_1	30S ribosomal protein S7 [Mariniflexile sp. TRM1-10]	null	null	null	null	null
TRINITY_DN1953_c0_g1_i16.p1	K02993	RP-S7e, RPS7; small subunit ribosomal protein S7e	null	null	Q9XH45.1	RecName: Full=40S ribosomal protein S7 [Brassica oleracea]	PF01251.20	Ribosomal protein S7e	null	null	null	null	null	null	null
TRINITY_DN447868_c0_g1_i1.p1	K02994	RP-S8, rpsH; small subunit ribosomal protein S8	null	null	A0M584.1	RecName: Full=30S ribosomal protein S8 [Gramella forsetii KT0803]	PF00410.21	Ribosomal protein S8	WP_105214592_1	30S ribosomal protein S8 [Aureitalea sp. RR4-38]	null	null	null	null	null
TRINITY_DN2901_c0_g1_i3.p1	K02995	RP-S8e, RPS8; small subunit ribosomal protein S8e	null	null	P49199.2	RecName: Full=40S ribosomal protein S8 [Oryza sativa Japonica Group]	PF01201.24	Ribosomal protein S8e	null	null	null	null	null	null	null
TRINITY_DN298285_c0_g1_i1.p1	K02996	RP-S9, MRPS9, rpsI; small subunit ribosomal protein S9	null	null	Q0BZT3.1	RecName: Full=30S ribosomal protein S9 [Hyphomonas neptunium ATCC 15444]	PF00380.21	Ribosomal protein S9/S16	WP_015827715_1	30S ribosomal protein S9 [Hirschia baltica]	null	null	null	null	null
TRINITY_DN40770_c0_g2_i1.p1	K02997	RP-S9e, RPS9; small subunit ribosomal protein S9e	null	null	Q9FLF0.1	RecName: Full=40S ribosomal protein S9-2 [Arabidopsis thaliana]	PF00163.21	Ribosomal protein S4/S9 N-terminal domain	BAJ51460_1	small subunit ribosomal protein S4 [Candidatus Caldiarchaeum subterraneum]	null	null	null	null	null
TRINITY_DN382118_c0_g1_i1.p1	K02998	RP-SAe, RPSA; small subunit ribosomal protein SAe	null	null	C4QYK0.1	RecName: Full=40S ribosomal protein S0 [Komagataella phaffii GS115]	null	null	null	null	null	null	null	null	null
TRINITY_DN31110_c0_g1_i1.p1	K02999	RPA1, POLR1A; DNA-directed RNA polymerase I subunit RPA1 [EC:2.7.7.6]	null	null	P15398.2	RecName: Full=DNA-directed RNA polymerase I subunit rpa1; AltName: Full=DNA-directed RNA polymerase I 190 kDa polypeptide; AltName: Full=DNA-directed RNA polymerase I largest subunit [Schizosaccharomyces pombe 972h-]	PF04998.19	RNA polymerase Rpb1, domain 5	WP_075054561_1	DNA-directed RNA polymerase subunit A' [Nitrososphaera viennensis]	null	null	null	null	null
TRINITY_DN284819_c0_g1_i1.p1	K03000	RPA12, ZNRD1; DNA-directed RNA polymerase I subunit RPA12	null	null	null	null	null	null	null	null	null	null	null	null	null
TRINITY_DN74384_c1_g1_i1.p1	K03006	RPB1, POLR2A; DNA-directed RNA polymerase II subunit RPB1 [EC:2.7.7.6]	null	null	P35084.2	RecName: Full=DNA-directed RNA polymerase II subunit rpb1; Short=RNA polymerase II subunit B1; AltName: Full=DNA-directed RNA polymerase III subunit A [Dictyostelium discoideum]	PF04998.19	RNA polymerase Rpb1, domain 5	AFU57105_1	DNA-directed RNA polymerase subunit A [Candidatus Nitrososphaera gargensis Ga9.2]	null	null	null	null	null
TRINITY_DN389361_c0_g1_i1.p1	K03008	RPB11, POLR2J; DNA-directed RNA polymerase II subunit RPB11	null	null	O08740.1	RecName: Full=DNA-directed RNA polymerase II subunit RPB11; Short=RNA polymerase II subunit B11; AltName: Full=DNA-directed RNA polymerase II subunit J; AltName: Full=RNA polymerase II 13.3 kDa subunit; AltName: Full=RPB14 [Mus musculus]	null	null	null	null	null	null	null	null	null
TRINITY_DN87818_c0_g2_i1.p1	K03010	RPB2, POLR2B; DNA-directed RNA polymerase II subunit RPB2 [EC:2.7.7.6]	null	null	Q54J75.1	RecName: Full=DNA-directed RNA polymerase II subunit rpb2; Short=RNA polymerase II subunit 2; Short=RNA polymerase II subunit B2 [Dictyostelium discoideum]	PF04563.17	RNA polymerase beta subunit	WP_082419642_1	DNA-directed RNA polymerase subunit B [Pyrodictium delaneyi]	null	null	null	null	null
TRINITY_DN95513_c0_g2_i1.p1	K03011	RPB3, POLR2C; DNA-directed RNA polymerase II subunit RPB3	null	null	Q54DH7.1	RecName: Full=DNA-directed RNA polymerase II subunit rpb3; Short=RNA polymerase II subunit 3; Short=RNA polymerase II subunit B3; AltName: Full=DNA-directed RNA polymerase II subunit C [Dictyostelium discoideum]	PF01193.26	RNA polymerase Rpb3/Rpb11 dimerisation domain	WP_011406456_1	MULTISPECIES: DNA-directed RNA polymerase subunit D [Methanosphaera]	null	null	null	null	null
TRINITY_DN42793_c0_g1_i2.p1	K03013	RPB5, POLR2E; DNA-directed RNA polymerases I, II, and III subunit RPABC1	null	null	Q9N5K2.1	RecName: Full=DNA-directed RNA polymerases I, II, and III subunit RPABC1; Short=RNA polymerases I, II, and III subunit ABC1; AltName: Full=RPB5 homolog [Caenorhabditis elegans]	PF01191.21	RNA polymerase Rpb5, C-terminal domain	null	null	null	null	null	null	null
TRINITY_DN82944_c0_g2_i1.p1	K03014	RPB6, POLR2F; DNA-directed RNA polymerases I, II, and III subunit RPABC2	null	null	Q9FJ98.1	RecName: Full=DNA-directed RNA polymerases II, IV and V subunit 6A; AltName: Full=RNA polymerase Rpb6 [Arabidopsis thaliana]	PF01192.24	RNA polymerase Rpb6	null	null	null	null	null	null	null
TRINITY_DN479972_c0_g1_i1.p1	K03015	RPB7, POLR2G; DNA-directed RNA polymerase II subunit RPB7	null	null	Q54P04.1	RecName: Full=DNA-directed RNA polymerase II subunit rpb7; Short=RNA polymerase II subunit B7 [Dictyostelium discoideum]	PF00575.25	S1 RNA binding domain	null	null	null	null	null	null	null
TRINITY_DN316764_c0_g1_i1.p1	K03016	RPB8, POLR2H; DNA-directed RNA polymerases I, II, and III subunit RPABC3	null	null	null	null	PF03870.17	RNA polymerase Rpb8	null	null	null	null	null	null	null
TRINITY_DN5781_c0_g1_i2.p1	K03017	RPB9, POLR2I; DNA-directed RNA polymerase II subunit RPB9	null	null	null	null	null	null	null	null	null	null	null	null	null
TRINITY_DN202117_c0_g1_i2.p1	K03018	RPC1, POLR3A; DNA-directed RNA polymerase III subunit RPC1 [EC:2.7.7.6]	null	null	Q86AQ5.1	RecName: Full=DNA-directed RNA polymerase III subunit rpc1; Short=RNA polymerase III subunit C1; AltName: Full=DNA-directed RNA polymerase III subunit A [Dictyostelium discoideum]	PF04998.19	RNA polymerase Rpb1, domain 5	WP_052846236_1	DNA-directed RNA polymerase subunit A' [Sulfolobus tokodaii]	null	null	null	null	null
TRINITY_DN486925_c0_g1_i1.p1	K03020	RPC19, POLR1D; DNA-directed RNA polymerases I and III subunit RPAC2	null	null	Q5XK67.1	RecName: Full=DNA-directed RNA polymerases I and III subunit RPAC2; Short=RNA polymerases I and III subunit AC2; AltName: Full=AC19; AltName: Full=DNA-directed RNA polymerase I subunit D [Xenopus laevis]	PF13656.8	RNA polymerase Rpb3/Rpb11 dimerisation domain	null	null	null	null	null	null	null
TRINITY_DN74600_c0_g1_i7.p1	K03021	RPC2, POLR3B; DNA-directed RNA polymerase III subunit RPC2 [EC:2.7.7.6]	null	null	P59470.2	RecName: Full=DNA-directed RNA polymerase III subunit RPC2; Short=RNA polymerase III subunit C2; AltName: Full=C128; AltName: Full=DNA-directed RNA polymerase III 127.6 kDa polypeptide; AltName: Full=DNA-directed RNA polymerase III subunit B [Mus musculus]	PF04563.17	RNA polymerase beta subunit	WP_082419642_1	DNA-directed RNA polymerase subunit B [Pyrodictium delaneyi]	null	null	null	null	null
TRINITY_DN152564_c0_g1_i1.p1	K03022	RPC8, POLR3H; DNA-directed RNA polymerase III subunit RPC8	null	null	Q9D2C6.2	RecName: Full=DNA-directed RNA polymerase III subunit RPC8; AltName: Full=DNA-directed RNA polymerase III subunit H; AltName: Full=RNA polymerase III subunit C7 [Mus musculus]	null	null	null	null	null	null	null	null	null
TRINITY_DN24773_c0_g3_i1.p1	K03027	RPC40, POLR1C; DNA-directed RNA polymerases I and III subunit RPAC1	null	null	Q54SN4.1	RecName: Full=DNA-directed RNA polymerases I and III subunit rpac1; Short=RNA polymerases I and III subunit AC1 [Dictyostelium discoideum]	PF01193.26	RNA polymerase Rpb3/Rpb11 dimerisation domain	WP_011406456_1	MULTISPECIES: DNA-directed RNA polymerase subunit D [Methanosphaera]	null	null	null	null	null
TRINITY_DN34672_c0_g1_i3.p1	K03028	PSMD2, RPN1; 26S proteasome regulatory subunit N1	null	null	P56701.2	RecName: Full=26S proteasome non-ATPase regulatory subunit 2; AltName: Full=26S proteasome regulatory subunit RPN1; AltName: Full=26S proteasome regulatory subunit S2; AltName: Full=26S proteasome subunit p97; AltName: Full=Tumor necrosis factor type 1 receptor-associated protein 2 [Bos taurus]	PF17781.3	RPN1 N-terminal domain	null	null	null	null	null	null	null
TRINITY_DN5424_c0_g3_i2.p1	K03029	PSMD4, RPN10; 26S proteasome regulatory subunit N10	null	null	O82143.1	RecName: Full=26S proteasome non-ATPase regulatory subunit 4 homolog; AltName: Full=26S proteasome regulatory subunit RPN10; Short=OsRPN10; AltName: Full=26S proteasome regulatory subunit S5a homolog; Short=OsS5a [Oryza sativa Japonica Group]	PF13519.8	von Willebrand factor type A domain	null	null	null	null	null	null	null
TRINITY_DN56252_c0_g1_i2.p1	K03030	PSMD14, RPN11, POH1; 26S proteasome regulatory subunit N11	null	null	O00487.1	RecName: Full=26S proteasome non-ATPase regulatory subunit 14; AltName: Full=26S proteasome regulatory subunit RPN11; AltName: Full=26S proteasome-associated PAD1 homolog 1 [Homo sapiens]_x0001_O35593.2 RecName: Full=26S proteasome non-ATPase regulatory subunit 14; AltName: Full=26S proteasome regulatory subunit RPN11; AltName: Full=MAD1 [Mus musculus]	PF01398.23	JAB1/Mov34/MPN/PAD-1 ubiquitin protease	null	null	null	null	null	null	null
TRINITY_DN273855_c0_g1_i1.p1	K03031	PSMD8, RPN12; 26S proteasome regulatory subunit N12	null	null	Q9SGW3.1	RecName: Full=26S proteasome non-ATPase regulatory subunit 8 homolog A; AltName: Full=26S proteasome regulatory subunit RPN12a; Short=AtRPN12a; AltName: Full=26S proteasome regulatory subunit S14 homolog A [Arabidopsis thaliana]	PF10075.11	CSN8/PSMD8/EIF3K family	null	null	null	null	null	null	null
TRINITY_DN1109_c0_g1_i2.p1	K03032	PSMD1, RPN2; 26S proteasome regulatory subunit N2	null	null	O48844.1	RecName: Full=26S proteasome non-ATPase regulatory subunit 1 homolog A; AltName: Full=26S proteasome regulatory subunit RPN2a; Short=AtRPN2a; AltName: Full=26S proteasome regulatory subunit S1 homolog A [Arabidopsis thaliana]	PF17781.3	RPN1 N-terminal domain	null	null	null	null	null	null	null
TRINITY_DN10862_c1_g1_i2.p1	K03033	PSMD3, RPN3; 26S proteasome regulatory subunit N3	null	null	P93768.1	RecName: Full=Probable 26S proteasome non-ATPase regulatory subunit 3; Short=26S proteasome subunit S3; AltName: Full=26S proteasome regulatory subunit RPN3; AltName: Full=Nuclear antigen 21D7 [Nicotiana tabacum]	PF01399.29	PCI domain	null	null	null	null	null	null	null
TRINITY_DN412028_c0_g1_i1.p1	K03035	PSMD12, RPN5; 26S proteasome regulatory subunit N5	null	null	Q9D8W5.4	RecName: Full=26S proteasome non-ATPase regulatory subunit 12; AltName: Full=26S proteasome regulatory subunit RPN5; AltName: Full=26S proteasome regulatory subunit p55 [Mus musculus]	PF01399.29	PCI domain	null	null	null	null	null	null	null
TRINITY_DN229855_c0_g1_i1.p1	K03036	PSMD11, RPN6; 26S proteasome regulatory subunit N6	null	null	Q9LP45.1	RecName: Full=26S proteasome non-ATPase regulatory subunit 11 homolog; AltName: Full=19S proteosome subunit 9; Short=AtS9; AltName: Full=26S proteasome regulatory subunit RPN6; Short=AtRPN6; AltName: Full=26S proteasome regulatory subunit S9 homolog [Arabidopsis thaliana]	PF01399.29	PCI domain	null	null	null	null	null	null	null
TRINITY_DN1517_c0_g1_i1.p1	K03037	PSMD6, RPN7; 26S proteasome regulatory subunit N7	null	null	Q93Y35.1	RecName: Full=26S proteasome non-ATPase regulatory subunit 6 homolog; AltName: Full=26S proteasome regulatory subunit RPN7; Short=AtRPN7; AltName: Full=26S proteasome regulatory subunit S10 homolog [Arabidopsis thaliana]	PF10602.11	26S proteasome subunit RPN7	null	null	null	null	null	null	null
TRINITY_DN38962_c0_g1_i1.p1	K03039	PSMD13, RPN9; 26S proteasome regulatory subunit N9	null	null	Q54NQ0.1	RecName: Full=26S proteasome non-ATPase regulatory subunit 13; AltName: Full=26S proteasome regulatory subunit RPN9; AltName: Full=26S proteasome regulatory subunit S11 [Dictyostelium discoideum]	PF01399.29	PCI domain	null	null	null	null	null	null	null
TRINITY_DN374592_c0_g1_i1.p1	K03043	rpoB; DNA-directed RNA polymerase subunit beta [EC:2.7.7.6]	null	null	Q0BYA7.1	RecName: Full=DNA-directed RNA polymerase subunit beta; Short=RNAP subunit beta; AltName: Full=RNA polymerase subunit beta; AltName: Full=Transcriptase subunit beta [Hyphomonas neptunium ATCC 15444]	PF04563.17	RNA polymerase beta subunit	WP_011647833_1	MULTISPECIES: DNA-directed RNA polymerase subunit beta [Hyphomonas]	null	null	null	null	null
TRINITY_DN18982_c0_g2_i2.p1	K03061	PSMC2, RPT1; 26S proteasome regulatory subunit T1	null	null	Q9SSB5.1	RecName: Full=26S proteasome regulatory subunit 7 homolog A; AltName: Full=26S proteasome AAA-ATPase subunit RPT1a; AltName: Full=26S proteasome subunit 7 homolog A; AltName: Full=Regulatory particle triple-A ATPase subunit 1a [Arabidopsis thaliana]	PF00004.31	ATPase family associated with various cellular activities (AAA)	WP_010879468_1	proteasome-activating nucleotidase [Archaeoglobus fulgidus]	null	null	null	null	null
TRINITY_DN8456_c0_g1_i1.p1	K03062	PSMC1, RPT2; 26S proteasome regulatory subunit T2	null	null	Q9SL67.1	RecName: Full=26S proteasome regulatory subunit 4 homolog B; AltName: Full=26S proteasome AAA-ATPase subunit RPT2b; AltName: Full=26S proteasome subunit 4 homolog B; AltName: Full=Regulatory particle triple-A ATPase subunit 2b [Arabidopsis thaliana]	PF00004.31	ATPase family associated with various cellular activities (AAA)	WP_010879468_1	proteasome-activating nucleotidase [Archaeoglobus fulgidus]	null	null	null	null	null
TRINITY_DN1058_c0_g1_i3.p1	K03063	PSMC4, RPT3; 26S proteasome regulatory subunit T3	null	null	Q9SEI4.1	RecName: Full=26S proteasome regulatory subunit 6B homolog; AltName: Full=26S protease subunit 6B homolog; AltName: Full=26S proteasome AAA-ATPase subunit RPT3; AltName: Full=Protein BMAA insensitive morphology 409; AltName: Full=Regulatory particle triple-A ATPase subunit 3 [Arabidopsis thaliana]	PF00004.31	ATPase family associated with various cellular activities (AAA)	WP_010879468_1	proteasome-activating nucleotidase [Archaeoglobus fulgidus]	null	null	null	null	null
TRINITY_DN463341_c0_g1_i1.p1	K03064	PSMC6, RPT4; 26S proteasome regulatory subunit T4	null	null	P62333.1	RecName: Full=26S proteasome regulatory subunit 10B; AltName: Full=26S proteasome AAA-ATPase subunit RPT4; AltName: Full=Proteasome 26S subunit ATPase 6; AltName: Full=Proteasome subunit p42 [Homo sapiens]_x0001_P62334.1 RecName: Full=26S proteasome regulatory subunit 10B; AltName: Full=26S proteasome AAA-ATPase subunit RPT4; AltName: Full=Proteasome 26S subunit ATPase 6; AltName: Full=Proteasome…	PF00004.31	ATPase family associated with various cellular activities (AAA)	WP_010876367_1	proteasome-activating nucleotidase [Methanothermobacter thermautotrophicus]	null	null	null	null	null
TRINITY_DN6550_c0_g1_i1.p1	K03065	PSMC3, RPT5; 26S proteasome regulatory subunit T5	null	null	Q63569.1	RecName: Full=26S proteasome regulatory subunit 6A; AltName: Full=26S proteasome AAA-ATPase subunit RPT5; AltName: Full=Proteasome 26S subunit ATPase 3; AltName: Full=Spermatogenic cell/sperm-associated Tat-binding protein homolog SATA; AltName: Full=Tat-binding protein 1; Short=TBP-1 [Rattus norvegicus]	PF00004.31	ATPase family associated with various cellular activities (AAA)	WP_013798970_1	proteasome-activating nucleotidase [Methanotorris igneus]	null	null	null	null	null
TRINITY_DN143524_c0_g1_i1.p1	K03066	PSMC5, RPT6; 26S proteasome regulatory subunit T6	null	null	null	null	null	null	WP_013249054_1	tetratricopeptide repeat protein [Nitrospira defluvii]	null	null	null	null	null
TRINITY_DN104561_c0_g1_i1.p1	K03070	secA; preprotein translocase subunit SecA [EC:7.4.2.8]	null	null	Q9SYI0.2	RecName: Full=Protein translocase subunit SECA1, chloroplastic; Short=AtcpSecA; AltName: Full=Protein ALBINO OR GLASSY YELLOW 1; Flags: Precursor [Arabidopsis thaliana]	PF07517.16	SecA DEAD-like domain	WP_062249943_1	MULTISPECIES: preprotein translocase subunit SecA [Fischerella]	null	null	null	null	null
TRINITY_DN436264_c0_g1_i1.p1	K03086	rpoD; RNA polymerase primary sigma factor	null	null	P77994.3	RecName: Full=RNA polymerase sigma factor SigA; AltName: Full=Sigma-A [Thermotoga maritima MSB8]	PF04542.16	Sigma-70 region 2	WP_010049480_1	RNA polymerase sigma factor [Gemmata obscuriglobus]	null	null	null	null	null
TRINITY_DN202991_c0_g1_i1.p1	K03087	rpoS; RNA polymerase nonessential primary-like sigma factor	null	null	Q31ME3.1	RecName: Full=RNA polymerase sigma factor SigA2 [Synechococcus elongatus PCC 7942 = FACHB-805]	null	null	WP_080808467_1	RNA polymerase sigma factor, RpoD/SigA family [Halomicronema hongdechloris]	null	null	null	null	null
TRINITY_DN152468_c0_g1_i1.p2	K03089	rpoH; RNA polymerase sigma-32 factor	null	null	P44404.1	RecName: Full=RNA polymerase sigma factor RpoH; AltName: Full=RNA polymerase sigma-32 factor [Haemophilus influenzae Rd KW20]	PF04542.16	Sigma-70 region 2	WP_117293750_1	RNA polymerase sigma factor RpoH [Solimonas sp. K1W22B-7]	null	null	null	null	null
TRINITY_DN44568_c0_g2_i1.p1	K03094	SKP1, CBF3D; S-phase kinase-associated protein 1	null	null	P52285.1	RecName: Full=SCF ubiquitin ligase complex protein SKP1a; AltName: Full=Glycoprotein FP21 isoform A; Contains: RecName: Full=SCF ubiquitin ligase complex protein SKP1a(4-162); Contains: RecName: Full=SCF ubiquitin ligase complex protein SKP1a(6-162) [Dictyostelium discoideum]	PF10294.11	Lysine methyltransferase	null	null	null	null	null	null	null
TRINITY_DN150207_c0_g1_i1.p1	K03097	CSNK2A; casein kinase II subunit alpha [EC:2.7.11.1]	null	null	P28547.2	RecName: Full=Casein kinase II subunit alpha; Short=CK II [Theileria parva]	PF00069.27	Protein kinase domain	null	null	A0A2K5TZN1	UBA1	located_in	GO:0005765	lysosomal membrane
TRINITY_DN14962_c0_g1_i1.p1	K03098	APOD; apolipoprotein D and lipocalin family protein	null	null	null	null	PF08212.14	Lipocalin-like domain	null	null	null	null	null	null	null
TRINITY_DN70721_c2_g1_i1.p1	K03099	SOS; son of sevenless	null	null	Q8IS14.1	RecName: Full=Ras guanine nucleotide exchange factor J; AltName: Full=RasGEF domain-containing protein J [Dictyostelium discoideum]	PF00617.21	RasGEF domain	null	null	null	null	null	null	null
TRINITY_DN19449_c0_g1_i12.p1	K03100	lepB; signal peptidase I [EC:3.4.21.89]	null	null	Q8H0W1.2	RecName: Full=Chloroplast processing peptidase; AltName: Full=Signal peptidase I-3; Flags: Precursor [Arabidopsis thaliana]	PF10502.11	Signal peptidase, peptidase S26	WP_013323049_1	signal peptidase I [Cyanothece sp. PCC 7822]	null	null	null	null	null
TRINITY_DN1200_c0_g1_i5.p1	K03101	lspA; signal peptidase II [EC:3.4.23.36]	null	null	A4XQV6.1	RecName: Full=Lipoprotein signal peptidase; AltName: Full=Prolipoprotein signal peptidase; AltName: Full=Signal peptidase II; Short=SPase II [Pseudomonas mendocina ymp]	PF01252.20	Signal peptidase (SPase) II	WP_067752935_1	lipoprotein signal peptidase [Orrella dioscoreae]	null	null	null	null	null
TRINITY_DN76567_c0_g1_i1.p1	K03104	SRP14; signal recognition particle subunit SRP14	null	null	null	null	PF02290.17	Signal recognition particle 14kD protein	null	null	null	null	null	null	null
TRINITY_DN58223_c0_g1_i1.p1	K03105	SRP19; signal recognition particle subunit SRP19	null	null	P49964.1	RecName: Full=Signal recognition particle 19 kDa protein; Short=SRP19 [Oryza sativa Japonica Group]	PF01922.19	SRP19 protein	null	null	null	null	null	null	null
TRINITY_DN323636_c0_g1_i1.p1	K03106	SRP54, ffh; signal recognition particle subunit SRP54 [EC:3.6.5.4]	4507215	signal recognition particle 54kDa; signal recognition particle 54kD [Homo sapiens]	P49972.1	RecName: Full=Signal recognition particle 54 kDa protein 2; Short=SRP54 [Solanum lycopersicum]	PF00448.24	SRP54-type protein, GTPase domain	WP_011250437_1	signal recognition particle protein [Thermococcus kodakarensis]	null	null	null	null	null
TRINITY_DN44113_c0_g1_i1.p1	K03108	SRP72; signal recognition particle subunit SRP72	null	null	O76094.3	RecName: Full=Signal recognition particle subunit SRP72; Short=SRP72; AltName: Full=Signal recognition particle 72 kDa protein [Homo sapiens]	PF17004.7	Putative TPR-like repeat	null	null	null	null	null	null	null
TRINITY_DN403912_c0_g1_i1.p1	K03109	SRP9; signal recognition particle subunit SRP9	null	null	null	null	null	null	null	null	null	null	null	null	null
TRINITY_DN480515_c0_g1_i1.p1	K03113	EIF1, SUI1; translation initiation factor 1	null	null	P32911.1	RecName: Full=Eukaryotic translation initiation factor eIF-1; AltName: Full=Protein translation factor SUI1 [Saccharomyces cerevisiae S288C]	PF01253.24	Translation initiation factor SUI1	null	null	null	null	null	null	null
TRINITY_DN449032_c0_g1_i1.p1	K03115	CSNK2B; casein kinase II subunit beta	null	null	O80507.1	RecName: Full=Putative casein kinase II subunit beta-4; Short=CK II beta-4 [Arabidopsis thaliana]	PF01214.20	Casein kinase II regulatory subunit	null	null	null	null	null	null	null
TRINITY_DN49321_c0_g1_i1.p1	K03118	tatC; sec-independent protein translocase protein TatC	sll0194	16331434 Tat hypothetical protein [Synechocystis sp. PCC6803]	C4IZX0.1	RecName: Full=Sec-independent protein translocase protein TATC, chloroplastic; AltName: Full=Protein TWIN-ARGININE TRANSLOCATION C; Flags: Precursor [Zea mays]	PF00902.20	Sec-independent protein translocase protein (TatC)	WP_063872290_1	twin-arginine translocase subunit TatC [Nodularia spumigena]	null	null	null	null	null
TRINITY_DN332364_c0_g1_i1.p1	K03119	tauD; taurine dioxygenase [EC:1.14.11.17]	null	null	P37610.3	RecName: Full=Alpha-ketoglutarate-dependent taurine dioxygenase; AltName: Full=2-aminoethanesulfonate dioxygenase; AltName: Full=Sulfate starvation-induced protein 3; Short=SSI3 [Escherichia coli K-12]	PF02668.18	Taurine catabolism dioxygenase TauD, TfdA family	WP_011413881_1	taurine dioxygenase [Erythrobacter litoralis]	null	null	null	null	null
TRINITY_DN48013_c0_g2_i9.p1	K03120	TBP, tbp; transcription initiation factor TFIID TATA-box-binding protein	null	null	null	null	null	null	null	null	null	null	null	null	null
TRINITY_DN150194_c0_g1_i1.p1	K03142	TFIIH2, GTF2H2, SSL1; transcription initiation factor TFIIH subunit 2	null	null	Q9ZVN9.1	RecName: Full=General transcription factor IIH subunit 2; Short=AtGTF2H2; AltName: Full=TFIIH basal transcription factor complex p44 subunit; Short=Atp44 [Arabidopsis thaliana]	PF04056.16	Ssl1-like	null	null	null	null	null	null	null
TRINITY_DN151671_c0_g1_i1.p1	K03144	TFIIH4, GTF2H4, TFB2; transcription initiation factor TFIIH subunit 4	null	null	Q54C29.1	RecName: Full=General transcription factor IIH subunit 4; AltName: Full=TFIIH basal transcription factor complex subunit 4 [Dictyostelium discoideum]	PF03849.16	Transcription factor Tfb2	null	null	null	null	null	null	null
TRINITY_DN50374_c0_g2_i1.p1	K03145	TFIIS; transcription elongation factor S-II	null	null	P23193.2	RecName: Full=Transcription elongation factor A protein 1; AltName: Full=Transcription elongation factor S-II protein 1; AltName: Full=Transcription elongation factor TFIIS.o [Homo sapiens]	PF07500.16	Transcription factor S-II (TFIIS), central domain	null	null	null	null	null	null	null
TRINITY_DN270240_c0_g1_i1.p1	K03152	thiJ; protein deglycase [EC:3.5.1.124]	null	null	Q9MAH3.1	RecName: Full=Protein DJ-1 homolog B; Short=AtDJ1B; Flags: Precursor [Arabidopsis thaliana]	PF01965.26	DJ-1/PfpI family	WP_085756209_1	DJ-1 family protein [Sedimentisphaera salicampi]	A0A7R9GFU2	NMOB1V02_LOCUS8537	located_in	GO:0005765	lysosomal membrane
TRINITY_DN86287_c0_g1_i1.p1	K03163	TOP1; DNA topoisomerase I [EC:5.6.2.1]	null	null	Q9FJ79.1	RecName: Full=DNA topoisomerase 1 beta; AltName: Full=DNA topoisomerase 1 [Arabidopsis thaliana]	PF01028.22	Eukaryotic DNA topoisomerase I, catalytic core	AFU57392_1	DNA topoisomerase IB [Candidatus Nitrososphaera gargensis Ga9.2]	null	null	null	null	null
TRINITY_DN31452_c1_g1_i1.p1	K03164	TOP2; DNA topoisomerase II [EC:5.6.2.2]	null	null	P41001.1	RecName: Full=DNA topoisomerase 2; AltName: Full=DNA topoisomerase II [Plasmodium falciparum K1]	PF00521.22	DNA gyrase/topoisomerase IV, subunit A	WP_014955530_1	DNA topoisomerase (ATP-hydrolyzing) subunit B [Desulfobacula toluolica]	null	null	null	null	null
TRINITY_DN24542_c0_g1_i1.p1	K03165	TOP3; DNA topoisomerase III [EC:5.6.2.1]	null	null	Q9Z321.1	RecName: Full=DNA topoisomerase 3-beta-1; AltName: Full=DNA topoisomerase III beta-1 [Mus musculus]	PF01131.22	DNA topoisomerase	WP_013337555_1	DNA topoisomerase III [Vulcanisaeta distributa]	null	null	null	null	null
TRINITY_DN26112_c0_g2_i2.p1	K03177	truB, PUS4, TRUB1; tRNA pseudouridine55 synthase [EC:5.4.99.25]	null	null	Q8WWH5.1	RecName: Full=Probable tRNA pseudouridine synthase 1 [Homo sapiens]	PF01509.20	TruB family pseudouridylate synthase (N terminal domain)	WP_013131320_1	tRNA pseudouridine(55) synthase TruB [Thermobispora bispora]	null	null	null	null	null
TRINITY_DN107623_c0_g1_i3.p1	K03178	UBE1, UBA1; ubiquitin-activating enzyme E1 [EC:6.2.1.45]	null	null	P31251.1	RecName: Full=Ubiquitin-activating enzyme E1 2 [Triticum aestivum]	PF00899.23	ThiF family	null	null	F7C6F2	UBA1	located_in	GO:0005765	lysosomal membrane
TRINITY_DN29103_c0_g1_i1.p1	K03189	ureG; urease accessory protein	null	null	A7HHN3.1	RecName: Full=Urease accessory protein UreG [Anaeromyxobacter sp. Fw109-5]	PF02492.21	CobW/HypB/UreG, nucleotide-binding domain	WP_095977464_1	urease accessory protein UreG [Melittangium boletus]	null	null	null	null	null
TRINITY_DN99022_c0_g1_i1.p1	K03217	yidC, spoIIIJ, OXA1, ccfA; YidC/Oxa1 family membrane protein insertase	null	null	Q9FY06.2	RecName: Full=Inner membrane protein PPF-1, chloroplastic; AltName: Full=Post-floral-specific protein 1; Flags: Precursor [Pisum sativum]	PF02096.22	60Kd inner membrane protein	WP_052317451_1	hypothetical protein [Caldilinea aerophila]	null	null	null	null	null
TRINITY_DN80626_c0_g1_i1.p1	K03231	EEF1A; elongation factor 1-alpha	null	null	P86934.1	RecName: Full=Elongation factor 1-alpha 1; Short=EF-1-alpha 1 [Trypanosoma brucei brucei TREU927]_x0001_P86939.1 RecName: Full=Elongation factor 1-alpha 2; Short=EF-1-alpha 2 [Trypanosoma brucei brucei TREU927]	PF00009.29	Elongation factor Tu GTP binding domain	WP_011822720_1	translation elongation factor EF-1 subunit alpha [Hyperthermus butylicus]	null	null	null	null	null
TRINITY_DN388133_c0_g1_i1.p1	K03233	EEF1G; elongation factor 1-gamma	null	null	Q6YW46.2	RecName: Full=Elongation factor 1-gamma 2; Short=EF-1-gamma 2; AltName: Full=eEF-1B gamma 2 [Oryza sativa Japonica Group]	PF00043.27	Glutathione S-transferase, C-terminal domain	null	null	null	null	null	null	null
TRINITY_DN35801_c1_g2_i1.p1	K03234	EEF2; elongation factor 2	null	null	Q96X45.3	RecName: Full=Elongation factor 2; Short=EF-2; AltName: Full=Colonial temperature-sensitive 3 [Neurospora crassa OR74A]	PF00009.29	Elongation factor Tu GTP binding domain	WP_048816829_1	elongation factor EF-2 [Caldisphaera lagunensis]	null	null	null	null	null
TRINITY_DN47368_c3_g1_i1.p1	K03235	EF3, TEF3; elongation factor 3	CG9330-PA	translation from_gene[CG9330 CG9330 FBgn0036888] seq_release:3 mol_weight=79487 cds_boundaries:(3L:19,536,339..19,538,937[+]) aa_length:708 transcript_info:[CG9330-RA seq_release:3] gene_info:[gene symbol:CG9330 FBgn0036888 gene_boundaries:(3L:19,536,212..19,539,074[+]) (GO:0004009 ATP-binding cassette (ABC) transporter)]	O94489.1	RecName: Full=Elongation factor 3; Short=EF-3 [Schizosaccharomyces pombe 972h-]	PF00005.29	ABC transporter	WP_114911435_1	ABC transporter ATP-binding protein [Acidisphaera sp. G45-3]	null	null	null	null	null
TRINITY_DN458764_c0_g1_i2.p1	K03236	EIF1A; translation initiation factor 1A	null	null	P47815.2	RecName: Full=Eukaryotic translation initiation factor 1A; Short=eIF-1A; AltName: Full=Eukaryotic translation initiation factor 4C; Short=eIF-4C [Triticum aestivum]	PF01176.21	Translation initiation factor 1A / IF-1	null	null	null	null	null	null	null
TRINITY_DN31210_c0_g2_i3.p1	K03237	EIF2S1; translation initiation factor 2 subunit 1	null	null	Q9SIZ2.2	RecName: Full=Eukaryotic translation initiation factor 2 subunit alpha homolog [Arabidopsis thaliana]	null	null	null	null	null	null	null	null	null
TRINITY_DN3428_c0_g2_i1.p1	K03238	EIF2S2; translation initiation factor 2 subunit 2	null	null	Q99L45.1	RecName: Full=Eukaryotic translation initiation factor 2 subunit 2; AltName: Full=Eukaryotic translation initiation factor 2 subunit beta; Short=eIF-2-beta [Mus musculus]	PF01873.19	Domain found in IF2B/IF5	null	null	null	null	null	null	null
TRINITY_DN4403_c0_g1_i5.p1	K03242	EIF2S3; translation initiation factor 2 subunit 3	null	null	Q2KHU8.1	RecName: Full=Eukaryotic translation initiation factor 2 subunit 3; AltName: Full=Eukaryotic translation initiation factor 2 subunit gamma; Short=eIF-2-gamma [Bos taurus]	PF00009.29	Elongation factor Tu GTP binding domain	WP_013799506_1	translation initiation factor IF-2 subunit gamma [Methanotorris igneus]	null	null	null	null	null
TRINITY_DN5025_c0_g3_i1.p1	K03243	EIF5B; translation initiation factor 5B	null	null	G0S8G9.2	RecName: Full=Eukaryotic translation initiation factor 5B; Short=eIF-5B; AltName: Full=Translation initiation factor IF-2 [Chaetomium thermophilum var. thermophilum DSM 1495]	PF00009.29	Elongation factor Tu GTP binding domain	WP_005581670_1	translation initiation factor IF-2 [Natronobacterium gregoryi]	null	null	null	null	null
TRINITY_DN455010_c0_g1_i1.p1	K03246	EIF3I; translation initiation factor 3 subunit I	null	null	B0XFT7.1	RecName: Full=Eukaryotic translation initiation factor 3 subunit I; Short=eIF3i [Culex quinquefasciatus]	null	null	null	null	null	null	null	null	null
TRINITY_DN79801_c0_g1_i2.p1	K03247	EIF3H; translation initiation factor 3 subunit H	null	null	A7SA47.1	RecName: Full=Eukaryotic translation initiation factor 3 subunit H; Short=eIF3h [Nematostella vectensis]	PF01398.23	JAB1/Mov34/MPN/PAD-1 ubiquitin protease	null	null	null	null	null	null	null
TRINITY_DN388706_c0_g1_i1.p1	K03248	EIF3G; translation initiation factor 3 subunit G	null	null	Q6DRC4.1	RecName: Full=Eukaryotic translation initiation factor 3 subunit G; Short=eIF3g; AltName: Full=Eukaryotic translation initiation factor 3 RNA-binding subunit; Short=eIF-3 RNA-binding subunit; AltName: Full=Eukaryotic translation initiation factor 3 subunit 4 [Danio rerio]	PF00076.24	RNA recognition motif. (a.k.a. RRM, RBD, or RNP domain)	null	null	null	null	null	null	null
TRINITY_DN14643_c0_g1_i1.p1	K03249	EIF3F; translation initiation factor 3 subunit F	null	null	O04202.1	RecName: Full=Eukaryotic translation initiation factor 3 subunit F; Short=eIF3f; AltName: Full=eIF-3-epsilon; AltName: Full=eIF3 p32 subunit [Arabidopsis thaliana]	PF01398.23	JAB1/Mov34/MPN/PAD-1 ubiquitin protease	null	null	null	null	null	null	null
TRINITY_DN8767_c0_g2_i1.p1	K03250	EIF3E, INT6; translation initiation factor 3 subunit E	null	null	A7RWP6.1	RecName: Full=Eukaryotic translation initiation factor 3 subunit E; Short=eIF3e; AltName: Full=Eukaryotic translation initiation factor 3 subunit 6 [Nematostella vectensis]	PF01399.29	PCI domain	null	null	null	null	null	null	null
TRINITY_DN79934_c0_g2_i1.p1	K03251	EIF3D; translation initiation factor 3 subunit D	null	null	P56820.1	RecName: Full=Eukaryotic translation initiation factor 3 subunit D; Short=eIF3d; AltName: Full=Eukaryotic translation initiation factor 3 subunit 7; AltName: Full=eIF-3-zeta; AltName: Full=p66 [Arabidopsis thaliana]	PF05091.14	Eukaryotic translation initiation factor 3 subunit 7 (eIF-3)	null	null	null	null	null	null	null
TRINITY_DN58708_c0_g1_i8.p1	K03252	EIF3C; translation initiation factor 3 subunit C	null	null	O49160.2	RecName: Full=Eukaryotic translation initiation factor 3 subunit C; Short=eIF3c; AltName: Full=Eukaryotic translation initiation factor 3 subunit 8; AltName: Full=eIF3 p110; AltName: Full=p105 [Arabidopsis thaliana]	PF05470.14	Eukaryotic translation initiation factor 3 subunit 8 N-terminus	null	null	null	null	null	null	null
TRINITY_DN72700_c0_g1_i1.p1	K03253	EIF3B; translation initiation factor 3 subunit B	null	null	Q569Z1.1	RecName: Full=Eukaryotic translation initiation factor 3 subunit B; Short=eIF3b; AltName: Full=Eukaryotic translation initiation factor 3 subunit 9; AltName: Full=eIF-3-eta [Xenopus laevis]	PF08662.13	Eukaryotic translation initiation factor eIF2A	null	null	null	null	null	null	null
TRINITY_DN17859_c0_g2_i2.p1	K03257	EIF4A; translation initiation factor 4A	null	null	A4QVP2.1	RecName: Full=ATP-dependent RNA helicase eIF4A; AltName: Full=Eukaryotic initiation factor 4A; Short=eIF-4A; AltName: Full=Translation initiation factor 1 [Pyricularia oryzae 70-15]	PF00270.31	DEAD/DEAH box helicase	WP_077720686_1	ATP-dependent helicase [Novibacillus thermophilus]	null	null	null	null	null
TRINITY_DN284395_c0_g1_i1.p1	K03259	EIF4E; translation initiation factor 4E	null	null	O60573.1	RecName: Full=Eukaryotic translation initiation factor 4E type 2; Short=eIF-4E type 2; Short=eIF4E type 2; AltName: Full=Eukaryotic translation initiation factor 4E homologous protein; AltName: Full=Eukaryotic translation initiation factor 4E-like 3; AltName: Full=eIF4E-like protein 4E-LP; AltName: Full=mRNA cap-binding protein 4EHP; Short=h4EHP; AltName: Full=mRNA cap-binding protein type 3 [Hom…	PF01652.20	Eukaryotic initiation factor 4E	null	null	null	null	null	null	null
TRINITY_DN6977_c0_g1_i12.p1	K03260	EIF4G; translation initiation factor 4G	null	null	Q76E23.2	RecName: Full=Eukaryotic translation initiation factor 4G; Short=eIF-4G; Short=eIF4G; AltName: Full=Protein cucumovirus multiplication 2; AltName: Full=Protein synthesis initiation factor 4G [Arabidopsis thaliana]	PF02854.21	MIF4G domain	null	null	null	null	null	null	null
TRINITY_DN15963_c0_g2_i1.p1	K03262	EIF5; translation initiation factor 5	null	null	Q07205.1	RecName: Full=Eukaryotic translation initiation factor 5; Short=eIF-5 [Rattus norvegicus]	PF01873.19	Domain found in IF2B/IF5	null	null	null	null	null	null	null
TRINITY_DN104297_c0_g2_i11.p1	K03263	EIF5A; translation initiation factor 5A	null	null	Q387H6.1	RecName: Full=Eukaryotic translation initiation factor 5A; Short=eIF-5A [Trypanosoma brucei brucei TREU927]	null	null	null	null	null	null	null	null	null
TRINITY_DN104479_c0_g1_i3.p1	K03264	EIF6; translation initiation factor 6	null	null	P56538.3	RecName: Full=Eukaryotic translation initiation factor 6; Short=eIF-6 [Drosophila melanogaster]	PF01912.20	eIF-6 family	WP_015285105_1	translation initiation factor IF-6 [Methanoregula formicica]	null	null	null	null	null
TRINITY_DN91452_c0_g1_i1.p1	K03265	ETF1, ERF1; peptide chain release factor subunit 1	null	null	Q9VPH7.2	RecName: Full=Eukaryotic peptide chain release factor subunit 1; Short=Eukaryotic release factor 1; Short=eRF1 [Drosophila melanogaster]	PF03464.17	eRF1 domain 2	WP_011250190_1	peptide chain release factor 1 [Thermococcus kodakarensis]	null	null	null	null	null
TRINITY_DN465124_c0_g1_i1.p1	K03267	ERF3, GSPT; peptide chain release factor subunit 3	null	null	P15170.1	RecName: Full=Eukaryotic peptide chain release factor GTP-binding subunit ERF3A; Short=Eukaryotic peptide chain release factor subunit 3a; Short=eRF3a; AltName: Full=G1 to S phase transition protein 1 homolog [Homo sapiens]	PF00009.29	Elongation factor Tu GTP binding domain	WP_013335822_1	translation elongation factor EF-1 subunit alpha [Vulcanisaeta distributa]	null	null	null	null	null
TRINITY_DN40570_c0_g1_i1.p1	K03281	TC.CIC; chloride channel protein, CIC family	null	null	null	null	PF00654.22	Voltage gated chloride channel	WP_013042167_1	CBS domain-containing protein [Coraliomargarita akajimensis]	null	null	null	null	null
TRINITY_DN144930_c0_g1_i1.p1	K03283	HSPA1s; heat shock 70kDa protein 1/2/6/8	526.m04940	heat shock protein 70|t_parva|chr_2|c2m526|526	P11144.2	RecName: Full=Heat shock 70 kDa protein; Short=HSP70; AltName: Full=74.3 kDa protein; AltName: Full=Cytoplasmic antigen [Plasmodium falciparum]	PF00012.22	Hsp70 protein	WP_114913428_1	molecular chaperone DnaK [Acidisphaera sp. G45-3]	null	null	null	null	null
TRINITY_DN300065_c0_g1_i1.p1	K03286	TC.OOP; OmpA-OmpF porin, OOP family	null	null	null	null	PF13505.8	Outer membrane protein beta-barrel domain	WP_045470404_1	OmpA family protein [Winogradskyella sp. PG-2]	null	null	null	null	null
TRINITY_DN39862_c1_g1_i1.p1	K03292	TC.GPH; glycoside/pentoside/hexuronide:cation symporter, GPH family	tlr1521	22295246 GPH ORF_ID:tlr1521~probable sodium:galactoside symporter protein [Thermosynechococcus elongatus BP-1]	P74168.1	RecName: Full=Uncharacterized symporter sll1374 [Synechocystis sp. PCC 6803 substr. Kazusa]	PF13347.8	MFS/sugar transport protein	WP_012616677_1	MFS transporter [Chloroflexus aggregans]	null	null	null	null	null
TRINITY_DN134600_c0_g1_i1.p1	K03301	TC.AAA; ATP:ADP antiporter, AAA family	At1g80300	15220099 AAA adenine nucleotide translocase [Arabidopsis thaliana ]	Q39002.2	RecName: Full=ADP,ATP carrier protein 1, chloroplastic; AltName: Full=ADP/ATP translocase 1; AltName: Full=Adenine nucleotide translocase 1; Flags: Precursor [Arabidopsis thaliana]	PF03219.16	TLC ATP/ADP transporter	WP_041941596_1	ATPase AAA [Waddlia chondrophila]	null	null	null	null	null
TRINITY_DN256_c0_g1_i1.p1	K03307	TC.SSS; solute:Na+ symporter, SSS family	BH2222	15614785 SSS Na+/myo-inositol cotransporter [Bacillus halodurans C-125]	P31448.1	RecName: Full=Uncharacterized symporter YidK [Escherichia coli K-12]	PF00474.19	Sodium:solute symporter family	WP_014032928_1	solute:sodium symporter family transporter [Muricauda ruestringensis]	null	null	null	null	null
TRINITY_DN275948_c0_g1_i1.p1	K03312	gltS; glutamate:Na+ symporter, ESS family	RB5043	32473478 ESS conserved hypothetical protein-putative Na+/glutamate symporter [Pirellula sp. 1]	null	null	PF03616.16	Sodium/glutamate symporter	WP_106054886_1	sodium:glutamate symporter [Victivallales bacterium CCUG 44730]	null	null	null	null	null
TRINITY_DN16963_c0_g2_i1.p1	K03313	nhaA; Na+:H+ antiporter, NhaA family	HI0225	16272188 NhaA Na+/H+ antiporter (nhaA) [Haemophilus influenzae KW20]	A1AK41.1	RecName: Full=Na(+)/H(+) antiporter NhaA 1; AltName: Full=Sodium/proton antiporter NhaA 1 [Pelobacter propionicus DSM 2379]	PF06965.14	Na+/H+ antiporter 1	WP_011734026_1	Na+/H+ antiporter NhaA 1 [Pelobacter propionicus]	null	null	null	null	null
TRINITY_DN39926_c0_g2_i1.p1	K03314	nhaB; Na+:H+ antiporter, NhaB family	PM0047	15601912 NhaB NhaB [Pasteurella multocida Pm70]	C5BJA8.1	RecName: Full=Na(+)/H(+) antiporter NhaB; AltName: Full=Sodium/proton antiporter NhaB [Teredinibacter turnerae T7901]	PF06450.14	Bacterial Na+/H+ antiporter B (NhaB)	WP_015818304_1	Na+/H+ antiporter NhaB [Teredinibacter turnerae]	null	null	null	null	null
TRINITY_DN39680_c0_g1_i2.p1	K03319	TC.DASS; divalent anion:Na+ symporter, DASS family	YflS	16077824 DASS similar to 2-oxoglutarate/malate translocator [Bacillus subtilis 168]	O34726.1	RecName: Full=Putative malate transporter YflS [Bacillus subtilis subsp. subtilis str. 168]	PF00939.21	Sodium:sulfate symporter transmembrane region	WP_011197641_1	MULTISPECIES: anion permease [Bacillus]	null	null	null	null	null
TRINITY_DN207439_c0_g1_i1.p1	K03320	amt, AMT, MEP; ammonium transporter, Amt family	AF1746	11499335 Amt ammonium transporter (amt-2) [Archaeoglobus fulgidus DSM4304]	Q9BLG3.1	RecName: Full=Ammonium transporter 2 [Dictyostelium discoideum]	PF00909.23	Ammonium Transporter Family	WP_128467423_1	ammonium transporter [Geovibrio thiophilus]	Q9BLG3	amtB	located_in	GO:0005765	lysosomal membrane
TRINITY_DN408244_c0_g1_i3.p1	K03321	TC.SULP; sulfate permease, SulP family	null	null	null	null	null	null	null	null	null	null	null	null	null
TRINITY_DN45165_c0_g2_i2.p1	K03327	TC.MATE, SLC47A, norM, mdtK, dinF; multidrug resistance protein, MATE family	null	null	null	null	null	null	null	null	null	null	null	null	null
TRINITY_DN462810_c0_g1_i3.p1	K03332	fruA; fructan beta-fructosidase [EC:3.2.1.80]	null	null	P05656.1	RecName: Full=Levanase; AltName: Full=Beta-D-fructofuranosidase; AltName: Full=Exo-beta-D-fructosidase; AltName: Full=Exo-levanase; Flags: Precursor [Bacillus subtilis subsp. subtilis str. 168]	PF00251.22	Glycosyl hydrolases family 32 N-terminal domain	WP_085755317_1	hypothetical protein [Sedimentisphaera salicampi]	null	null	null	null	null
TRINITY_DN1519_c0_g1_i4.p1	K03335	iolE; inosose dehydratase [EC:4.2.1.44]	null	null	P49304.1	RecName: Full=Rhizopine catabolism protein MocC [Sinorhizobium meliloti]	PF01261.26	Xylose isomerase-like TIM barrel	WP_084208922_1	inosose dehydratase [Cobetia marina]	null	null	null	null	null
TRINITY_DN16125_c0_g1_i1.p1	K03347	CUL1, CDC53; cullin 1	null	null	Q94AH6.1	RecName: Full=Cullin-1 [Arabidopsis thaliana]	PF00888.24	Cullin family	null	null	null	null	null	null	null
TRINITY_DN124256_c1_g2_i5.p1	K03348	APC1; anaphase-promoting complex subunit 1	null	null	Q9H1A4.1	RecName: Full=Anaphase-promoting complex subunit 1; Short=APC1; AltName: Full=Cyclosome subunit 1; AltName: Full=Mitotic checkpoint regulator; AltName: Full=Testis-specific gene 24 protein [Homo sapiens]	null	null	null	null	null	null	null	null	null
TRINITY_DN51753_c0_g2_i1.p1	K03349	APC2; anaphase-promoting complex subunit 2	null	null	Q9UJX6.1	RecName: Full=Anaphase-promoting complex subunit 2; Short=APC2; AltName: Full=Cyclosome subunit 2 [Homo sapiens]	PF00888.24	Cullin family	null	null	null	null	null	null	null
TRINITY_DN59136_c0_g1_i5.p1	K03350	APC3, CDC27; anaphase-promoting complex subunit 3	null	null	Q4V8A2.1	RecName: Full=Cell division cycle protein 27 homolog [Rattus norvegicus]	null	null	null	null	null	null	null	null	null
TRINITY_DN88629_c0_g1_i2.p1	K03353	APC6, CDC16; anaphase-promoting complex subunit 6	null	null	B3DNN5.1	RecName: Full=Anaphase-promoting complex subunit 6; AltName: Full=Cell division cycle protein 16 homolog; Short=CDC16 homolog; AltName: Full=Cyclosome subunit 6; AltName: Full=Protein NOMEGA [Arabidopsis thaliana]	PF17874.3	MalT-like TPR region	null	null	null	null	null	null	null
TRINITY_DN149880_c0_g1_i1.p1	K03355	APC8, CDC23; anaphase-promoting complex subunit 8	null	null	Q9STS3.1	RecName: Full=Anaphase-promoting complex subunit 8; AltName: Full=Cell division cycle protein 23 homolog; Short=CDC23 homolog; AltName: Full=Cyclosome subunit 8 [Arabidopsis thaliana]	PF13429.8	Tetratricopeptide repeat	null	null	null	null	null	null	null
TRINITY_DN271606_c0_g1_i1.p1	K03363	CDC20; cell division cycle 20, cofactor of APC complex	null	null	Q54MZ3.1	RecName: Full=Anaphase-promoting complex subunit cdc20 [Dictyostelium discoideum]	PF08662.13	Eukaryotic translation initiation factor eIF2A	null	null	null	null	null	null	null
TRINITY_DN28226_c1_g1_i1.p1	K03364	CDH1; cell division cycle 20-like protein 1, cofactor of APC complex	null	null	Q8L3Z8.1	RecName: Full=Protein FIZZY-RELATED 2; AltName: Full=Cell cycle switch protein CCS52A1 [Arabidopsis thaliana]	PF08662.13	Eukaryotic translation initiation factor eIF2A	null	null	null	null	null	null	null
TRINITY_DN281159_c0_g1_i1.p1	K03366	butA, budC; meso-butanediol dehydrogenase / (S,S)-butanediol dehydrogenase / diacetyl reductase [EC:1.1.1.- 1.1.1.76 1.1.1.304]	null	null	A0A2H3D8Y2.1	RecName: Full=Short-chain dehydrogenase/reductase ARMGADRAFT_1018421; AltName: Full=Melleolide biosynthesis cluster protein ARMGADRAFT_1018421 [Armillaria gallica]	PF13561.8	Enoyl-(Acyl carrier protein) reductase	WP_012170434_1	3-oxoacyl-ACP reductase [Azorhizobium caulinodans]	null	null	null	null	null
TRINITY_DN330770_c0_g1_i1.p1	K03372	SLC33A1, ACATN; MFS transporter, PAT family, solute carrier family 33 (acetyl-CoA transportor), member 1 [EC:2.3.1.-]	null	null	null	null	PF13000.9	Acetyl-coenzyme A transporter 1	null	null	null	null	null	null	null
TRINITY_DN48579_c0_g1_i2.p1	K03377	CASD1; N-acetylneuraminate 9-O-acetyltransferase [EC:2.3.1.45]	null	null	Q8L7C8.1	RecName: Full=Protein REDUCED WALL ACETYLATION 1 [Arabidopsis thaliana]	PF07779.14	10 TM Acyl Transferase domain found in Cas1p	null	null	null	null	null	null	null
TRINITY_DN42782_c1_g1_i1.p1	K03386	PRDX2_4, ahpC; peroxiredoxin 2/4 [EC:1.11.1.24]	null	null	Q9BGI3.1	RecName: Full=Peroxiredoxin-2; AltName: Full=Thioredoxin-dependent peroxiredoxin 2 [Bos taurus]	PF00578.23	AhpC/TSA family	WP_014801800_1	peroxiredoxin [Turneriella parva]	null	null	null	null	null
TRINITY_DN63625_c0_g2_i7.p1	K03392	ACMSD; aminocarboxymuconate-semialdehyde decarboxylase [EC:4.1.1.45]	null	null	Q8R519.2	RecName: Full=2-amino-3-carboxymuconate-6-semialdehyde decarboxylase; AltName: Full=Picolinate carboxylase [Mus musculus]	PF04909.16	Amidohydrolase	WP_089153009_1	amidohydrolase [Thalassotalea crassostreae]	null	null	null	null	null
TRINITY_DN2292_c0_g3_i2.p1	K03403	chlH, bchH; magnesium chelatase subunit H [EC:6.6.1.1]	null	null	Q9FNB0.1	RecName: Full=Magnesium-chelatase subunit ChlH, chloroplastic; Short=Mg-chelatase subunit H; AltName: Full=ABA-binding protein; AltName: Full=Mg-protoporphyrin IX chelatase subunit ChlH; AltName: Full=Protein CONDITIONAL CHLORINA; AltName: Full=Protein GENOMES UNCOUPLED 5; AltName: Full=Protein RAPID TRANSPIRATION IN DETACHED LEAVES 1; Flags: Precursor [Arabidopsis thaliana]	PF02514.18	CobN/Magnesium Chelatase	WP_015217966_1	magnesium chelatase subunit H [Cyanobacterium aponinum]	null	null	null	null	null
TRINITY_DN107408_c0_g1_i3.p1	K03404	chlD, bchD; magnesium chelatase subunit D [EC:6.6.1.1]	null	null	P72772.1	RecName: Full=Magnesium-chelatase subunit ChlD; Short=Mg-chelatase subunit D; AltName: Full=Mg-protoporphyrin IX chelatase [Synechocystis sp. PCC 6803 substr. Kazusa]	PF01078.23	Magnesium chelatase, subunit ChlI	WP_015135326_1	magnesium chelatase ATPase subunit D [Leptolyngbya sp. PCC 7376]	null	null	null	null	null
TRINITY_DN127478_c0_g1_i3.p1	K03405	chlI, bchI; magnesium chelatase subunit I [EC:6.6.1.1]	null	null	Q9TL08.1	RecName: Full=Magnesium-chelatase subunit ChlI; Short=Mg-chelatase subunit I-1; AltName: Full=Mg-protoporphyrin IX chelatase subunit ChlI [Nephroselmis olivacea]	PF01078.23	Magnesium chelatase, subunit ChlI	NP_682301_1	magnesium-chelatase subunit [Thermosynechococcus elongatus BP-1]	null	null	null	null	null
TRINITY_DN484345_c0_g1_i1.p1	K03406	mcp; methyl-accepting chemotaxis protein	null	null	null	null	PF18947.2	HAMP domain	WP_117290058_1	PAS domain S-box protein [Solimonas sp. K1W22B-7]	null	null	null	null	null
TRINITY_DN154995_c0_g1_i1.p1	K03417	prpB; methylisocitrate lyase [EC:4.1.3.30]	null	null	Q8NSH8.1	RecName: Full=Probable 2-methylisocitrate lyase 1; Short=2-MIC; Short=MICL; AltName: Full=(2R,3S)-2-methylisocitrate lyase [Corynebacterium glutamicum ATCC 13032]	PF13714.8	Phosphoenolpyruvate phosphomutase	WP_029601126_1	methylisocitrate lyase [Gemmata obscuriglobus]	null	null	null	null	null
TRINITY_DN108515_c0_g1_i1.p1	K03424	tatD; TatD DNase family protein [EC:3.1.21.-]	lin0224	16799301 Tat similar to conserved hypothetical proteins [Listeria innocua Clip11262(rhamnose-negative)]	P0AFQ7.1	RecName: Full=Uncharacterized metal-dependent hydrolase YcfH [Escherichia coli K-12]_x0001_P0AFQ8.1 RecName: Full=Uncharacterized metal-dependent hydrolase YcfH [Escherichia coli CFT073]_x0001_P0AFQ9.1 RecName: Full=Uncharacterized metal-dependent hydrolase YcfH [Escherichia coli O157:H7]	PF01026.23	TatD related DNase	WP_062470905_1	TatD family deoxyribonuclease [Jeotgalibaca dankookensis]	null	null	null	null	null
TRINITY_DN452820_c0_g1_i1.p1	K03428	bchM, chlM; magnesium-protoporphyrin O-methyltransferase [EC:2.1.1.11]	null	null	Q9SW18.1	RecName: Full=Magnesium protoporphyrin IX methyltransferase, chloroplastic; Flags: Precursor [Arabidopsis thaliana]	PF01209.20	ubiE/COQ5 methyltransferase family	WP_015184806_1	magnesium protoporphyrin IX methyltransferase [Microcoleus sp. PCC 7113]	null	null	null	null	null
TRINITY_DN469060_c0_g1_i1.p1	K03434	PIGL; N-acetylglucosaminylphosphatidylinositol deacetylase [EC:3.5.1.89]	null	null	O35790.1	RecName: Full=N-acetylglucosaminyl-phosphatidylinositol de-N-acetylase; AltName: Full=Phosphatidylinositol-glycan biosynthesis class L protein; Short=PIG-L [Rattus norvegicus]	PF02585.19	GlcNAc-PI de-N-acetylase	null	null	null	null	null	null	null
TRINITY_DN388397_c0_g1_i1.p1	K03437	spoU; RNA methyltransferase, TrmH family	null	null	null	null	PF00588.21	SpoU rRNA Methylase family	WP_013944589_1	RNA methyltransferase [Simkania negevensis]	null	null	null	null	null
TRINITY_DN484450_c0_g1_i1.p1	K03439	trmB, METTL1, TRM8; tRNA (guanine-N7-)-methyltransferase [EC:2.1.1.33]	null	null	Q2JRH1.1	RecName: Full=tRNA (guanine-N(7)-)-methyltransferase; AltName: Full=tRNA (guanine(46)-N(7))-methyltransferase; AltName: Full=tRNA(m7G46)-methyltransferase [Synechococcus sp. JA-3-3Ab]	PF02390.19	Putative methyltransferase	WP_015176606_1	tRNA (guanosine(46)-N7)-methyltransferase TrmB [Oscillatoria nigro-viridis]	null	null	null	null	null
TRINITY_DN213988_c0_g1_i1.p1	K03444	ERD6, ESL1; MFS transporter, SP family, ERD6-like sugar transporter	At1g19450	15223557 MFS integral membrane protein, putative [Arabidopsis thaliana ]	Q93YP9.1	RecName: Full=Sugar transporter ERD6-like 4 [Arabidopsis thaliana]	PF00083.26	Sugar (and other) transporter	WP_008415726_1	sugar porter family MFS transporter [Halalkalicoccus jeotgali]	Q9NY64	SLC2A8	located_in	GO:0005765	lysosomal membrane
TRINITY_DN81851_c0_g2_i1.p1	K03452	MHX; magnesium/proton exchanger	ZC168.1	3879048 CaCA Similarity to Rat sodium/calcium exchanger (PIR Acc. No. S43730); cDNA EST EMBL:T01611 comes from th [Caenorhabditis elegans ]	P70549.1	RecName: Full=Sodium/calcium exchanger 3; AltName: Full=Na(+)/Ca(2+)-exchange protein 3; AltName: Full=Solute carrier family 8 member 3; Flags: Precursor [Rattus norvegicus]	PF01699.26	Sodium/calcium exchanger protein	null	null	null	null	null	null	null
TRINITY_DN390149_c0_g1_i1.p1	K03453	TC.BASS; bile acid:Na+ symporter, BASS family	tll1126	22294849 BASS ORF_ID:tll1126~probable sodium-dependent transporter [Thermosynechococcus elongatus BP-1]	Q5VRB2.1	RecName: Full=Probable sodium/metabolite cotransporter BASS2, chloroplastic; AltName: Full=Bile acid-sodium symporter family protein 2; Flags: Precursor [Oryza sativa Japonica Group]	PF01758.18	Sodium Bile acid symporter family	WP_069960717_1	bile acid:sodium symporter family protein [Lacunisphaera limnophila]	null	null	null	null	null
TRINITY_DN269979_c0_g1_i1.p1	K03456	PPP2R1; serine/threonine-protein phosphatase 2A regulatory subunit A	null	null	Q9UT08.1	RecName: Full=Protein phosphatase PP2A regulatory subunit A; AltName: Full=Protein phosphatase 2A 65 kDa regulatory subunit; Short=PR65 [Schizosaccharomyces pombe 972h-]	PF13646.8	HEAT repeats	null	null	null	null	null	null	null
TRINITY_DN73588_c0_g1_i1.p1	K03462	NAMPT; nicotinamide phosphoribosyltransferase [EC:2.4.2.12]	null	null	Q52I78.2	RecName: Full=Nicotinamide phosphoribosyltransferase; Short=NAmPRTase; Short=Nampt; AltName: Full=Pre-B-cell colony-enhancing factor 1 homolog; Short=PBEF; AltName: Full=Visfatin [Sus scrofa]	PF04095.18	Nicotinate phosphoribosyltransferase (NAPRTase) family	WP_053238714_1	nicotinate phosphoribosyltransferase [Sandaracinus amylolyticus]	null	null	null	null	null
TRINITY_DN68812_c0_g1_i1.p1	K03494	SIAT4C; beta-galactoside alpha-2,3-sialyltransferase (sialyltransferase 4C) [EC:2.4.99.4]	null	null	null	null	PF00777.20	Glycosyltransferase family 29 (sialyltransferase)	null	null	null	null	null	null	null
TRINITY_DN103784_c1_g1_i2.p1	K03495	gidA, mnmG, MTO1; tRNA uridine 5-carboxymethylaminomethyl modification enzyme	null	null	A7HSL1.1	RecName: Full=tRNA uridine 5-carboxymethylaminomethyl modification enzyme MnmG; AltName: Full=Glucose-inhibited division protein A [Parvibaculum lavamentivorans DS-1]	PF01134.24	Glucose inhibited division protein A	WP_119679811_1	tRNA uridine-5-carboxymethylaminomethyl(34) synthesis enzyme MnmG [Indioceanicola profundi]	null	null	null	null	null
TRINITY_DN229821_c0_g1_i2.p1	K03500	rsmB, sun; 16S rRNA (cytosine967-C5)-methyltransferase [EC:2.1.1.176]	null	null	P72943.1	RecName: Full=Probable ribosomal RNA small subunit methyltransferase B; AltName: Full=16S rRNA m5C967 methyltransferase; AltName: Full=rRNA (cytosine-C(5)-)-methyltransferase RsmB [Synechocystis sp. PCC 6803 substr. Kazusa]	PF01189.19	16S rRNA methyltransferase RsmB/F	WP_095980014_1	RsmB/NOP family class I SAM-dependent RNA methyltransferase [Melittangium boletus]	null	null	null	null	null
TRINITY_DN222344_c0_g1_i1.p1	K03501	gidB, rsmG; 16S rRNA (guanine527-N7)-methyltransferase [EC:2.1.1.170]	null	null	Q11VU7.1	RecName: Full=Ribosomal RNA small subunit methyltransferase G; AltName: Full=16S rRNA 7-methylguanosine methyltransferase; Short=16S rRNA m7G methyltransferase [Cytophaga hutchinsonii ATCC 33406]	PF02527.17	rRNA small subunit methyltransferase G	WP_062542708_1	16S rRNA (guanine(527)-N(7))-methyltransferase RsmG [Rufibacter tibetensis]	null	null	null	null	null
TRINITY_DN83762_c0_g1_i1.p1	K03509	POLH; DNA polymerase eta [EC:2.7.7.7]	null	null	Q8H2D5.1	RecName: Full=DNA polymerase eta; AltName: Full=Radiation-sensitive protein 30; Short=AtRAD30; AltName: Full=Y-family DNA polymerase H; Short=AtPOLH [Arabidopsis thaliana]	PF00817.22	impB/mucB/samB family	null	null	null	null	null	null	null
TRINITY_DN399381_c0_g1_i1.p1	K03511	POLK; DNA polymerase kappa [EC:2.7.7.7]	null	null	Q6JDV7.1	RecName: Full=DNA polymerase kappa; Short=AtPOLK [Arabidopsis thaliana]	PF00817.22	impB/mucB/samB family	WP_041566979_1	DNA polymerase IV [Nonlabens dokdonensis]	null	null	null	null	null
TRINITY_DN37461_c0_g1_i1.p1	K03512	POLL; DNA polymerase lambda [EC:2.7.7.7 4.2.99.-]	null	null	Q9UGP5.1	RecName: Full=DNA polymerase lambda; Short=Pol Lambda; AltName: Full=DNA polymerase beta-2; Short=Pol beta2; AltName: Full=DNA polymerase kappa [Homo sapiens]	null	null	null	null	null	null	null	null	null
TRINITY_DN261075_c0_g1_i1.p1	K03514	PAPD5_7, TRF4; non-canonical poly(A) RNA polymerase PAPD5/7 [EC:2.7.7.19]	null	null	null	null	null	null	null	null	null	null	null	null	null
TRINITY_DN38611_c0_g1_i1.p1	K03521	fixA, etfB; electron transfer flavoprotein beta subunit	null	null	Q9HZP6.1	RecName: Full=Electron transfer flavoprotein subunit beta; Short=Beta-ETF; AltName: Full=Electron transfer flavoprotein small subunit; Short=ETFSS [Pseudomonas aeruginosa PAO1]	PF01012.23	Electron transfer flavoprotein domain	WP_012523697_1	electron transfer flavoprotein subunit beta/FixA family protein [Phenylobacterium zucineum]	null	null	null	null	null
TRINITY_DN1217_c0_g1_i4.p1	K03522	fixB, etfA; electron transfer flavoprotein alpha subunit	null	null	Q8HXY0.1	RecName: Full=Electron transfer flavoprotein subunit alpha, mitochondrial; Short=Alpha-ETF; Flags: Precursor [Macaca fascicularis]	PF01012.23	Electron transfer flavoprotein domain	WP_127565377_1	electron transfer flavoprotein subunit alpha/FixB family protein [Glycocaulis alkaliphilus]	null	null	null	null	null
TRINITY_DN88010_c0_g1_i1.p1	K03526	gcpE, ispG; (E)-4-hydroxy-3-methylbut-2-enyl-diphosphate synthase [EC:1.17.7.1 1.17.7.3]	null	null	Q6MD85.1	RecName: Full=4-hydroxy-3-methylbut-2-en-1-yl diphosphate synthase (flavodoxin); AltName: Full=1-hydroxy-2-methyl-2-(E)-butenyl 4-diphosphate synthase [Candidatus Protochlamydia amoebophila UWE25]	PF04551.16	GcpE protein	WP_013925438_1	4-hydroxy-3-methylbut-2-en-1-yl diphosphate synthase [Parachlamydia acanthamoebae]	null	null	null	null	null
TRINITY_DN36177_c0_g1_i1.p1	K03527	ispH, lytB; 4-hydroxy-3-methylbut-2-en-1-yl diphosphate reductase [EC:1.17.7.4]	null	null	B8HWD3.1	RecName: Full=4-hydroxy-3-methylbut-2-enyl diphosphate reductase; Short=HMBPP reductase [Cyanothece sp. PCC 7425]	PF02401.20	LytB protein	WP_011243743_1	MULTISPECIES: 4-hydroxy-3-methylbut-2-enyl diphosphate reductase [Synechococcus]	null	null	null	null	null
TRINITY_DN98786_c0_g3_i1.p2	K03530	hupB; DNA-binding protein HU-beta	null	null	null	null	PF00216.23	Bacterial DNA-binding protein	WP_028955749_1	MULTISPECIES: HU family DNA-binding protein [Sulfitobacter]	null	null	null	null	null
TRINITY_DN204317_c0_g1_i1.p1	K03538	POP4, RPP29; ribonuclease P protein subunit POP4 [EC:3.1.26.5]	null	null	null	null	PF01868.18	Ribonuclease P/MRP, subunit p29	null	null	null	null	null	null	null
TRINITY_DN2316_c0_g1_i1.p1	K03541	psbR; photosystem II 10kDa protein	null	null	A0A2K3DMP5.1	RecName: Full=Photosystem II protein PSBR, chloroplastic; AltName: Full=Protein PHOTOSYSTEM II SUBUNIT R; Flags: Precursor [Chlamydomonas reinhardtii]	PF04725.14	Photosystem II 10 kDa polypeptide PsbR	null	null	null	null	null	null	null
TRINITY_DN398021_c0_g1_i1.p1	K03564	BCP, PRXQ, DOT5; thioredoxin-dependent peroxiredoxin [EC:1.11.1.24]	null	null	P0AE52.1	RecName: Full=Peroxiredoxin Bcp; AltName: Full=Bacterioferritin comigratory protein; AltName: Full=Thioredoxin peroxidase; AltName: Full=Thioredoxin-dependent peroxiredoxin Bcp [Escherichia coli K-12]_x0001_P0AE53.1 RecName: Full=Putative peroxiredoxin bcp; AltName: Full=Bacterioferritin comigratory protein; AltName: Full=Thioredoxin peroxidase; AltName: Full=Thioredoxin-dependent peroxiredoxin B…	PF00578.23	AhpC/TSA family	WP_105217343_1	thioredoxin-dependent thiol peroxidase [Aureitalea sp. RR4-38]	null	null	null	null	null
TRINITY_DN445441_c0_g1_i1.p1	K03574	mutT, NUDT15, MTH2; 8-oxo-dGTP diphosphatase [EC:3.6.1.55]	null	null	null	null	PF14815.8	NUDIX domain	WP_066104238_1	8-oxo-dGTP diphosphatase MutT [Yangia sp. CCB-MM3]	null	null	null	null	null
TRINITY_DN15189_c0_g1_i1.p1	K03575	mutY; A/G-specific adenine glycosylase [EC:3.2.2.31]	null	null	null	null	PF00782.22	Dual specificity phosphatase, catalytic domain	null	null	null	null	null	null	null
TRINITY_DN86916_c0_g1_i3.p1	K03579	hrpB; ATP-dependent helicase HrpB [EC:3.6.4.13]	null	null	P37024.3	RecName: Full=ATP-dependent RNA helicase HrpB [Escherichia coli K-12]	PF00270.31	DEAD/DEAH box helicase	WP_087456105_1	ATP-dependent helicase HrpB [Tumebacillus sp. AR23208]	null	null	null	null	null
TRINITY_DN269700_c0_g1_i1.p1	K03595	era, ERAL1; GTPase	null	null	B9FI63.1	RecName: Full=GTPase ERA-like, chloroplastic; AltName: Full=GTP-binding protein Era-like; Flags: Precursor [Oryza sativa Japonica Group]	PF01926.25	50S ribosome-binding GTPase	WP_014203166_1	GTPase Era [Owenweeksia hongkongensis]	null	null	null	null	null
TRINITY_DN82650_c0_g1_i1.p1	K03596	lepA; GTP-binding protein LepA	null	null	B7G816.1	RecName: Full=Translation factor GUF1 homolog, mitochondrial; AltName: Full=Elongation factor 4 homolog; Short=EF-4; AltName: Full=GTPase GUF1 homolog; AltName: Full=Ribosomal back-translocase [Phaeodactylum tricornutum CCAP 1055/1]	PF00009.29	Elongation factor Tu GTP binding domain	WP_096723375_1	elongation factor 4 [Chondrocystis sp. NIES-4102]	null	null	null	null	null
TRINITY_DN3733_c0_g1_i1.p1	K03626	EGD2, NACA; nascent polypeptide-associated complex subunit alpha	null	null	Q8JIU7.1	RecName: Full=Nascent polypeptide-associated complex subunit alpha; Short=NAC-alpha; AltName: Full=Alpha-NAC [Danio rerio]	PF01849.20	NAC domain	null	null	null	null	null	null	null
TRINITY_DN8714_c0_g1_i20.p1	K03627	MBF1; putative transcription factor	null	null	Q9LXT3.1	RecName: Full=Multiprotein-bridging factor 1b [Arabidopsis thaliana]	null	null	null	null	null	null	null	null	null
TRINITY_DN259253_c0_g1_i1.p1	K03628	rho; transcription termination factor Rho	null	null	C7LJY3.1	RecName: Full=Transcription termination factor Rho; AltName: Full=ATP-dependent helicase Rho [Candidatus Sulcia muelleri SMDSEM]	PF00006.27	ATP synthase alpha/beta family, nucleotide-binding domain	WP_105216573_1	transcription termination factor Rho [Aureitalea sp. RR4-38]	null	null	null	null	null
TRINITY_DN45576_c0_g1_i1.p1	K03635	MOCS2B, moaE; molybdopterin synthase catalytic subunit [EC:2.8.1.12]	null	null	Q9ZNW0.1	RecName: Full=Adenylyltransferase and sulfurtransferase MOCS3; AltName: Full=Molybdenum cofactor synthesis protein 3; Includes: RecName: Full=Molybdopterin-synthase adenylyltransferase; AltName: Full=Adenylyltransferase MOCS3; AltName: Full=Sulfur carrier protein MOCS2A adenylyltransferase; Includes: RecName: Full=Molybdopterin-synthase sulfurtransferase; AltName: Full=Sulfur carrier protein MOCS…	PF00899.23	ThiF family	WP_066498915_1	adenylyltransferase/sulfurtransferase MoeZ [Sinomonas atrocyanea]	null	null	null	null	null
TRINITY_DN73530_c0_g2_i1.p1	K03637	moaC, CNX3; cyclic pyranopterin monophosphate synthase [EC:4.6.1.17]	null	null	A9BQ97.1	RecName: Full=Cyclic pyranopterin monophosphate synthase; AltName: Full=Molybdenum cofactor biosynthesis protein C [Delftia acidovorans SPH-1]	PF01967.23	MoaC family	WP_088871585_1	cyclic pyranopterin monophosphate synthase MoaC [Nitrospirillum amazonense]	null	null	null	null	null
TRINITY_DN23738_c0_g1_i1.p1	K03639	moaA, CNX2; GTP 3',8-cyclase [EC:4.1.99.22]	null	null	Q39055.1	RecName: Full=GTP 3',8-cyclase, mitochondrial; AltName: Full=Molybdenum cofactor biosynthesis enzyme CNX2; AltName: Full=Molybdopterin biosynthesis protein CNX2; AltName: Full=Molybdopterin precursor Z synthase; Flags: Precursor [Arabidopsis thaliana]	PF04055.23	Radical SAM superfamily	WP_012844703_1	GTP 3',8-cyclase MoaA [Rhodothermus marinus]	null	null	null	null	null
TRINITY_DN459968_c0_g1_i1.p1	K03640	pal; peptidoglycan-associated lipoprotein	null	null	Q926C3.1	RecName: Full=Peptidoglycan-associated lipoprotein; Short=PAL; AltName: Full=Outer membrane lipoprotein Omp16 homolog; Flags: Precursor [Sinorhizobium meliloti 1021]	PF00691.22	OmpA family	WP_011645189_1	MULTISPECIES: peptidoglycan-associated lipoprotein Pal [Hyphomonas]	null	null	null	null	null
TRINITY_DN63874_c1_g2_i1.p1	K03644	lipA, LIAS, LIP1, LIP5; lipoyl synthase [EC:2.8.1.8]	null	null	B7G3Y9.1	RecName: Full=Lipoyl synthase 2, mitochondrial; AltName: Full=Lipoate synthase 2; Short=LS 2; Short=Lip-syn 2; AltName: Full=Lipoic acid synthase 2 [Phaeodactylum tricornutum CCAP 1055/1]	PF04055.23	Radical SAM superfamily	YP_143505_1	lipoyl synthase [Thermus thermophilus HB8]	A0A7I8WJ94	BXYJ_LOCUS6677	located_in	GO:0005765	lysosomal membrane
TRINITY_DN390767_c0_g1_i2.p1	K03648	UNG, UDG; uracil-DNA glycosylase [EC:3.2.2.27]	null	null	B5FAJ7.1	RecName: Full=Uracil-DNA glycosylase; Short=UDG [Aliivibrio fischeri MJ11]	PF03167.21	Uracil DNA glycosylase superfamily	WP_014950484_1	MULTISPECIES: uracil-DNA glycosylase [Alteromonas]	null	null	null	null	null
TRINITY_DN88183_c0_g1_i2.p1	K03654	recQ; ATP-dependent DNA helicase RecQ [EC:3.6.4.12]	null	null	Q9CL21.1	RecName: Full=ATP-dependent DNA helicase RecQ [Pasteurella multocida subsp. multocida str. Pm70]	PF00270.31	DEAD/DEAH box helicase	WP_083855266_1	RecQ family ATP-dependent DNA helicase [Phycisphaera mikurensis]	null	null	null	null	null
TRINITY_DN446563_c0_g1_i2.p1	K03657	uvrD, pcrA; DNA helicase II / ATP-dependent DNA helicase PcrA [EC:3.6.4.12]	null	null	P03018.1	RecName: Full=DNA helicase II [Escherichia coli K-12]	null	null	WP_102043034_1	ATP-dependent DNA helicase Rep [Rhodocyclaceae bacterium]	null	null	null	null	null
TRINITY_DN69750_c2_g1_i1.p1	K03660	OGG1; N-glycosylase/DNA lyase [EC:3.2.2.- 4.2.99.18]	null	null	O08760.2	RecName: Full=N-glycosylase/DNA lyase; Includes: RecName: Full=8-oxoguanine DNA glycosylase; Includes: RecName: Full=DNA-(apurinic or apyrimidinic site) lyase; Short=AP lyase [Mus musculus]	PF00730.27	HhH-GPD superfamily base excision DNA repair protein	WP_075053654_1	hypothetical protein [Nitrososphaera viennensis]	null	null	null	null	null
TRINITY_DN458302_c0_g1_i1.p1	K03661	ATPeV0B, ATP6F; V-type H+-transporting ATPase 21kDa proteolipid subunit	SPAC2C4.13	19115428 F-ATPase putative vacuolar ATP synthase subunit C [Schizosaccharomyces pombe ]	O14046.1	RecName: Full=Probable V-type proton ATPase 20 kDa proteolipid subunit; Short=V-ATPase 20 kDa proteolipid subunit; AltName: Full=Vacuolar proton pump 20 kDa proteolipid subunit [Schizosaccharomyces pombe 972h-]	PF00137.23	ATP synthase subunit C	null	null	Q99437	ATP6V0B	located_in	GO:0005765	lysosomal membrane
TRINITY_DN12509_c0_g1_i1.p1	K03665	hflX; GTPase	null	null	D9R4W7.1	RecName: Full=GTPase HflX; AltName: Full=GTP-binding protein HflX [[Clostridium] saccharolyticum WM1]	PF01926.25	50S ribosome-binding GTPase	WP_095044733_1	GTPase HflX [Candidatus Promineofilum breve]	null	null	null	null	null
TRINITY_DN8573_c0_g2_i1.p1	K03671	trxA; thioredoxin 1	null	null	Q9DGI3.1	RecName: Full=Thioredoxin; Short=Trx [Ictalurus punctatus]	PF00085.22	Thioredoxin	null	null	null	null	null	null	null
TRINITY_DN249394_c0_g1_i1.p1	K03676	grxC, GLRX, GLRX2; glutaredoxin 3	null	null	null	null	null	null	null	null	null	null	null	null	null
TRINITY_DN1339_c0_g2_i1.p1	K03678	RRP45, EXOSC9; exosome complex component RRP45	null	null	Q9LDM2.1	RecName: Full=Exosome complex component RRP45A; AltName: Full=Protein ECERIFERUM 7; AltName: Full=RRP45 homolog A; AltName: Full=Ribosomal RNA-processing protein 45A; Short=AtRRPA5a [Arabidopsis thaliana]	PF01138.23	3' exoribonuclease family, domain 1	WP_048164436_1	RNA-binding protein [Palaeococcus pacificus]	null	null	null	null	null
TRINITY_DN56633_c0_g1_i1.p1	K03679	RRP4, EXOSC2; exosome complex component RRP4	null	null	Q2KID0.1	RecName: Full=Exosome complex component RRP4; AltName: Full=Exosome component 2; AltName: Full=Ribosomal RNA-processing protein 4 [Bos taurus]	null	null	null	null	null	null	null	null	null
TRINITY_DN118074_c0_g1_i1.p1	K03686	dnaJ; molecular chaperone DnaJ	null	null	Q8DKR7.2	RecName: Full=Chaperone protein DnaJ [Thermosynechococcus elongatus BP-1]	PF01556.20	DnaJ C terminal domain	NP_681579_1	molecular chaperone DnaJ [Thermosynechococcus elongatus BP-1]	null	null	null	null	null
TRINITY_DN60733_c0_g1_i1.p1	K03687	GRPE; molecular chaperone GrpE	null	null	null	null	PF01025.21	GrpE	null	null	null	null	null	null	null
TRINITY_DN44771_c0_g1_i1.p1	K03691	POFUT; peptide-O-fucosyltransferase [EC:2.4.1.221]	null	null	Q00248.1	RecName: Full=Protein disulfide-isomerase; Short=PDI; Flags: Precursor [Aspergillus oryzae RIB40]	PF10250.11	GDP-fucose protein O-fucosyltransferase	null	null	null	null	null	null	null
TRINITY_DN26381_c0_g1_i2.p1	K03695	clpB; ATP-dependent Clp protease ATP-binding subunit ClpB	null	null	Q8DJ40.1	RecName: Full=Chaperone protein ClpB 1 [Thermosynechococcus elongatus BP-1]	PF07724.16	AAA domain (Cdc48 subfamily)	NP_682179_1	ClpB protein [Thermosynechococcus elongatus BP-1]	null	null	null	null	null
TRINITY_DN50917_c0_g1_i1.p1	K03696	clpC; ATP-dependent Clp protease ATP-binding subunit ClpC	null	null	Q2QVG9.2	RecName: Full=Chaperone protein ClpC2, chloroplastic; AltName: Full=ATP-dependent Clp protease ATP-binding subunit ClpC homolog 2; AltName: Full=Casein lytic proteinase C2; Flags: Precursor [Oryza sativa Japonica Group]	PF07724.16	AAA domain (Cdc48 subfamily)	WP_011377512_1	MULTISPECIES: ATP-dependent Clp protease ATP-binding subunit [Synechococcus]	null	null	null	null	null
TRINITY_DN59050_c0_g1_i8.p1	K03704	cspA; cold shock protein	null	null	null	null	null	null	WP_013676742_1	cold-shock protein [Pseudonocardia dioxanivorans]	null	null	null	null	null
TRINITY_DN120720_c0_g1_i1.p1	K03715	MGD; 1,2-diacylglycerol 3-beta-galactosyltransferase [EC:2.4.1.46]	null	null	Q69QJ7.1	RecName: Full=Probable monogalactosyldiacylglycerol synthase 1, chloroplastic; Short=OsMGD1; Flags: Precursor [Oryza sativa Japonica Group]	PF04101.18	Glycosyltransferase family 28 C-terminal domain	WP_083857387_1	hypothetical protein [Caldilinea aerophila]	null	null	null	null	null
TRINITY_DN60614_c0_g1_i1.p1	K03737	por, nifJ; pyruvate-ferredoxin/flavodoxin oxidoreductase [EC:1.2.7.1 1.2.7.-]	null	null	Q2RMD6.1	RecName: Full=Pyruvate:ferredoxin oxidoreductase; Short=PFOR; AltName: Full=Pyruvate synthase [Moorella thermoacetica ATCC 39073]	PF01855.21	Pyruvate flavodoxin/ferredoxin oxidoreductase, thiamine diP-bdg	YP_428946_1	pyruvate:ferredoxin (flavodoxin) oxidoreductase [Moorella thermoacetica ATCC 39073]	null	null	null	null	null
TRINITY_DN205384_c0_g1_i1.p1	K03767	PPIA; peptidyl-prolyl cis-trans isomerase A (cyclophilin A) [EC:5.2.1.8]	null	null	null	null	PF00160.23	Cyclophilin type peptidyl-prolyl cis-trans isomerase/CLD	WP_013630827_1	peptidyl-prolyl cis-trans isomerase [Rubinisphaera brasiliensis]	null	null	null	null	null
TRINITY_DN270596_c0_g1_i1.p1	K03768	PPIB, ppiB; peptidyl-prolyl cis-trans isomerase B (cyclophilin B) [EC:5.2.1.8]	null	null	O65220.1	RecName: Full=Peptidyl-prolyl cis-trans isomerase CYP28, chloroplastic; Short=PPIase CYP28; AltName: Full=Cyclophilin of 28 kDa; AltName: Full=Cyclophilin-28; Flags: Precursor [Arabidopsis thaliana]	PF00160.23	Cyclophilin type peptidyl-prolyl cis-trans isomerase/CLD	null	null	null	null	null	null	null
TRINITY_DN63046_c0_g2_i1.p1	K03769	ppiC; peptidyl-prolyl cis-trans isomerase C [EC:5.2.1.8]	null	null	null	null	PF13616.8	PPIC-type PPIASE domain	null	null	null	null	null	null	null
TRINITY_DN47809_c1_g1_i1.p1	K03773	fklB; FKBP-type peptidyl-prolyl cis-trans isomerase FklB [EC:5.2.1.8]	null	null	Q09734.1	RecName: Full=Macrophage infectivity potentiator; AltName: Full=Peptidyl-prolyl cis-trans isomerase; Short=PPIase; AltName: Full=Rotamase; Flags: Precursor [Trypanosoma cruzi]	PF00254.30	FKBP-type peptidyl-prolyl cis-trans isomerase	WP_013063037_1	MULTISPECIES: FKBP-type peptidyl-prolyl cis-trans isomerase [Prevotella]	null	null	null	null	null
TRINITY_DN447021_c0_g1_i5.p1	K03782	katG; catalase-peroxidase [EC:1.11.1.21]	null	null	Q3ATL6.1	RecName: Full=Catalase-peroxidase; Short=CP; AltName: Full=Peroxidase/catalase [Chlorobium chlorochromatii CaD3]	PF00141.25	Peroxidase	AEI49477_1	Catalase-peroxidase [Runella slithyformis DSM 19594]	null	null	null	null	null
TRINITY_DN99481_c0_g1_i1.p1	K03783	punA, PNP; purine-nucleoside phosphorylase [EC:2.4.2.1]	null	null	P85973.1	RecName: Full=Purine nucleoside phosphorylase; Short=PNP; AltName: Full=Inosine phosphorylase; AltName: Full=Inosine-guanosine phosphorylase [Rattus norvegicus]	PF01048.22	Phosphorylase superfamily	WP_011956055_1	purine-nucleoside phosphorylase [Roseiflexus sp. RS-1]	null	null	null	null	null
TRINITY_DN60190_c0_g1_i1.p1	K03797	E3.4.21.102, prc, ctpA; carboxyl-terminal processing protease [EC:3.4.21.102]	null	null	Q55669.1	RecName: Full=Carboxyl-terminal-processing protease; AltName: Full=CtpA; Flags: Precursor [Synechocystis sp. PCC 6803 substr. Kazusa]	PF03572.20	Peptidase family S41	WP_010871361_1	MULTISPECIES: S41 family peptidase [Synechocystis]	null	null	null	null	null
TRINITY_DN143706_c0_g1_i1.p1	K03798	ftsH, hflB; cell division protease FtsH [EC:3.4.24.-]	null	null	Q4R7K1.1	RecName: Full=mRNA cap guanine-N7 methyltransferase; AltName: Full=RG7MT1; AltName: Full=mRNA (guanine-N(7)-)-methyltransferase; AltName: Full=mRNA cap methyltransferase [Macaca fascicularis]	PF03291.18	mRNA capping enzyme	null	null	null	null	null	null	null
TRINITY_DN125239_c0_g1_i1.p1	K03800	lplA, lplJ, lipL1; lipoate---protein ligase [EC:6.3.1.20]	null	null	Q1QEC2.1	RecName: Full=Lipoate-protein ligase A; AltName: Full=Lipoate--protein ligase [Psychrobacter cryohalolentis K5]	PF03099.21	Biotin/lipoate A/B protein ligase family	WP_013256649_1	lipoate--protein ligase A [Sediminispirochaeta smaragdinae]	null	null	null	null	null
TRINITY_DN291287_c0_g1_i1.p1	K03828	yjgM; putative acetyltransferase [EC:2.3.1.-]	null	null	Q08021.1	RecName: Full=Uncharacterized N-acetyltransferase YjgM [Salmonella enterica subsp. enterica serovar Typhimurium str. LT2]	PF00583.27	Acetyltransferase (GNAT) family	WP_094998544_1	N-acetyltransferase [Maribacter sp. B1]	null	null	null	null	null
TRINITY_DN501288_c0_g1_i1.p1	K03832	tonB; periplasmic protein TonB	null	null	null	null	PF03544.16	Gram-negative bacterial TonB protein C-terminal	WP_011647617_1	MULTISPECIES: TonB family protein [Hyphomonas]	null	null	null	null	null
TRINITY_DN16253_c1_g1_i1.p1	K03833	selB, EEFSEC; selenocysteine-specific elongation factor	null	null	Q9JHW4.2	RecName: Full=Selenocysteine-specific elongation factor; AltName: Full=Elongation factor sec; AltName: Full=Eukaryotic elongation factor, selenocysteine-tRNA-specific; Short=mSelB [Mus musculus]	PF00009.29	Elongation factor Tu GTP binding domain	WP_013798501_1	selenocysteine-specific translation elongation factor [Methanotorris igneus]	null	null	null	null	null
TRINITY_DN384364_c0_g1_i1.p1	K03834	tyrP; tyrosine-specific transport protein	CP0889	16752061 HAAAP Mtr/TnaB/TyrO permease family protein [Chlamydia pneumoniae AR39]	P0AAD4.1	RecName: Full=Tyrosine-specific transport protein; AltName: Full=Tyrosine permease [Escherichia coli K-12]_x0001_P0AAD5.1 RecName: Full=Tyrosine-specific transport protein; AltName: Full=Tyrosine permease [Shigella flexneri]	PF03222.15	Tryptophan/tyrosine permease family	AFZ25091_1	amino acid permease [Cylindrospermum stagnale PCC 7417]	null	null	null	null	null
[truncated: 22,536 more rows]
