# Supplementary material for: Transcriptomic insights into the shift of trophic strategies in mixotrophic dinoflagellate Lepidodinium in the warming ocean
Source: ISME Commun. 2024 Jun 19;4(1):ycae087. doi: 10.1093/ismeco/ycae087 (PMC11247192; doi:10.1093/ismeco/ycae087)
Supplement: Table_S2_ycae087 [file table_s2_ycae087.xlsx]

## Sheet: Table_S2
Table S2. The TPM of all genes in the Lepidodinium sp. transcriptomic assembly. TPM, transcripts per kilobase million.
Gene ID	Starved_1	Starved_2	Starved_3	WellFed_1	WellFed_2	WellFed_3
TRINITY_DN405311_c0_g1_i1.p1	8.58581	8.8052	8.64603	10.5821	9.72849	9.70694
TRINITY_DN462195_c0_g1_i2.p1	1.41205	1.47582	1.09393	1.17652	1.48575	1.5999
TRINITY_DN119309_c0_g1_i2.p1	36.4829	38.6407	38.0839	35.5532	38.8473	38.1147
TRINITY_DN133966_c0_g2_i2.p1	1.0195	1.21834	1.16929	1.10429	1.84905	1.17778
TRINITY_DN88_c1_g1_i3.p1	47.4329	51.4359	51.1319	42.7397	50.6391	48.7821
TRINITY_DN215515_c0_g1_i1.p1	6.08362	6.93698	4.53917	4.99677	6.456	6.01437
TRINITY_DN3615_c0_g3_i1.p1	27.3217	33.1282	31.5128	28.4844	30.9479	29.6705
TRINITY_DN475404_c0_g1_i1.p1	12.6718	14.8918	13.8085	12.8011	10.8262	11.8574
TRINITY_DN224505_c0_g1_i2.p1	19.3609	20.3072	20.4116	20.9542	21.003	18.421
TRINITY_DN15582_c0_g1_i1.p1	20.6643	22.3437	20.8017	17.3799	19.7723	18.6369
TRINITY_DN224692_c0_g1_i1.p1	4.46527	5.56775	5.75222	6.97286	8.58613	6.92544
TRINITY_DN4147_c1_g1_i2.p1	8.00025	7.70752	7.68933	15.3913	13.1787	13.7898
TRINITY_DN87198_c0_g1_i1.p1	874.061	942.645	901.926	763.616	827.554	804.788
TRINITY_DN415124_c0_g1_i1.p1	16.147	15.2732	16.783	13.8753	20.0644	18.9822
TRINITY_DN15670_c1_g3_i1.p1	8.6775	7.75102	8.92324	10.3293	11.802	11.7053
TRINITY_DN27461_c2_g1_i1.p1	55.4787	62.2613	61.0537	54.5506	66.4754	62.6047
TRINITY_DN35620_c0_g1_i2.p1	34.5292	36.8238	39.105	31.9525	42.9103	39.2038
TRINITY_DN46822_c0_g1_i1.p1	6.37187	4.20939	5.14912	5.67992	6.65261	5.75086
TRINITY_DN35276_c0_g1_i3.p1	81.6097	89.0204	89.3397	81.7538	95.6563	89.281
TRINITY_DN22070_c0_g2_i1.p1	85.5465	91.5739	101.389	74.4716	111.519	98.3252
TRINITY_DN134575_c0_g1_i2.p1	1.59184	1.3092	1.15518	1.08463	1.75485	1.03415
TRINITY_DN261110_c0_g1_i1.p1	27.9619	29.4245	29.2582	25.1087	27.6472	28.6678
TRINITY_DN324465_c0_g1_i1.p1	3.21359	2.88302	3.88248	2.0767	3.46643	2.84556
TRINITY_DN211559_c0_g1_i1.p1	4.67513	6.2894	6.0684	4.22521	5.75121	5.96519
TRINITY_DN34659_c0_g1_i1.p1	14.425	15.8473	16.035	17.8355	15.1159	14.5971
TRINITY_DN58438_c0_g1_i1.p1	15.3007	15.3371	15.7803	14.5372	16.6263	15.5105
TRINITY_DN138344_c0_g1_i1.p1	2.09826	2.39527	2.62421	1.48016	2.15994	2.21187
TRINITY_DN140865_c0_g1_i1.p1	20.8414	23.7707	22.055	22.2283	21.4933	20.1115
TRINITY_DN24183_c0_g1_i1.p1	108.237	113.162	116.53	101.182	118.874	114.904
TRINITY_DN25836_c0_g2_i1.p1	7.40687	8.45104	8.81321	8.10316	11.0124	9.71876
TRINITY_DN36502_c0_g1_i1.p1	119.213	125.353	132.298	109.024	125.195	121.194
TRINITY_DN391702_c0_g1_i1.p1	3.44245	3.91263	4.21626	4.3544	4.20328	3.93605
TRINITY_DN136887_c0_g2_i1.p1	43.7092	48.9286	54.8541	44.021	67.191	56.0997
TRINITY_DN261538_c0_g1_i1.p1	28.7588	32.1155	32.6244	29.7228	37.0868	34.4866
TRINITY_DN7483_c1_g1_i1.p1	36.4642	39.3161	36.0135	38.5499	36.8357	36.7604
TRINITY_DN9357_c0_g1_i1.p1	92.895	102.766	102.82	89.4136	104.215	99.2342
TRINITY_DN98974_c0_g2_i1.p1	20.1135	21.4263	20.2613	19.5916	20.0084	20.1906
TRINITY_DN98354_c0_g3_i3.p1	504.524	524.853	502.995	511.747	496.604	517.408
TRINITY_DN2479_c0_g1_i3.p1	11.4786	12.0567	10.9704	9.6756	12.9648	11.3248
TRINITY_DN3181_c0_g1_i2.p1	15.93	16.4731	16.8481	17.8826	21.6445	19.0532
TRINITY_DN31921_c0_g1_i2.p1	3.34421	3.29562	3.4015	3.68432	3.52065	4.41523
TRINITY_DN30733_c0_g2_i1.p1	2.44658	2.87896	2.56524	2.5965	3.01895	2.73356
TRINITY_DN31583_c0_g1_i6.p1	10.7093	11.7277	13.0902	10.7569	11.777	10.7692
TRINITY_DN62700_c0_g1_i1.p1	0.150582	0.607556	0.187054	3.82651	2.6432	3.51566
TRINITY_DN107184_c0_g2_i1.p1	38.3986	41.7833	43.0069	38.9566	44.0698	42.8152
TRINITY_DN13881_c0_g1_i1.p1	19.2795	18.367	18.5271	15.7308	21.1941	16.4945
TRINITY_DN56454_c0_g1_i1.p1	1.30647	2.40979	1.44258	1.98502	2.48446	2.2029
TRINITY_DN12666_c1_g1_i2.p2	0.210815	0.463952	0.052375	5.16493	4.17898	3.37565
TRINITY_DN1763_c0_g1_i2.p1	8.37677	9.08323	8.0894	7.78738	10.7888	9.69447
TRINITY_DN3976_c0_g4_i1.p1	38.029	41.7984	46.0747	31.6045	48.2483	44.6519
TRINITY_DN87986_c1_g1_i1.p1	30.3566	29.9027	29.7267	33.6956	29.5866	30.6304
TRINITY_DN26311_c0_g1_i1.p1	23.3075	26.4729	25.4812	20.9949	23.6509	23.4217
TRINITY_DN69677_c0_g1_i1.p1	11.9897	11.989	12.5025	10.1651	11.7734	12.9431
TRINITY_DN322150_c0_g1_i1.p1	3.62902	3.52106	3.99048	3.55196	3.56983	4.04456
TRINITY_DN387411_c0_g1_i1.p1	4.07603	4.04255	4.41481	4.16805	4.40408	4.99752
TRINITY_DN86353_c0_g1_i1.p1	11.0073	13.5129	11.6642	10.0754	12.2101	11.6682
TRINITY_DN13559_c0_g1_i1.p1	40.3404	42.625	43.2475	37.4887	44.373	39.9104
TRINITY_DN153832_c0_g1_i1.p1	153.615	163.31	160.373	153.011	172.282	163.327
TRINITY_DN2320_c0_g1_i5.p1	232.527	259.377	253.348	237.179	203.037	224.146
TRINITY_DN305340_c0_g1_i1.p1	2.4169	3.72014	3.25247	6.6394	3.78789	3.70061
TRINITY_DN51728_c0_g2_i8.p1	12.6752	12.0638	11.9336	11.8119	12.7757	12.3294
TRINITY_DN5124_c0_g1_i10.p1	56.7477	59.9768	55.5324	45.0506	58.1768	59.3165
TRINITY_DN5064_c0_g4_i1.p1	9.32027	9.0294	8.66568	9.5496	10.4248	8.87965
TRINITY_DN138226_c0_g1_i2.p1	2.45271	1.92176	2.13608	2.32255	2.7531	1.90332
TRINITY_DN50883_c0_g1_i1.p1	0.947302	0.942982	0.918741	0.900526	1.00675	1.07282
TRINITY_DN34832_c0_g1_i1.p1	0.371976	0.712288	0.43489	7.8542	4.19399	4.95035
TRINITY_DN83687_c1_g1_i1.p1	10.7934	11.2313	11.6156	12.6091	12.7933	13.3286
TRINITY_DN42884_c0_g1_i1.p1	2.71978	2.01046	2.42472	1.92913	2.9397	2.46565
TRINITY_DN71859_c0_g1_i2.p1	17.1409	19.0074	19.4798	29.7919	29.4002	31.0178
TRINITY_DN95135_c0_g1_i1.p1	11.4515	11.6749	14.2906	11.3608	12.3505	12.7515
TRINITY_DN67632_c2_g1_i2.p1	7.4402	7.14829	8.6048	5.28979	6.78551	7.24925
TRINITY_DN869_c1_g1_i11.p1	41.6581	44.7759	44.9546	40.5438	51.5811	50.2198
TRINITY_DN45780_c1_g1_i1.p1	2.12456	1.96005	2.25753	1.97144	3.16924	2.36851
TRINITY_DN130152_c0_g2_i1.p1	12.8678	13.0698	12.7892	10.1782	11.3061	11.0768
TRINITY_DN335622_c0_g1_i1.p1	12.156	11.9478	12.1983	10.9342	12.6195	10.4017
TRINITY_DN453235_c0_g1_i1.p1	15.0121	16.607	16.6561	15.2277	18.037	17.9418
TRINITY_DN159549_c0_g1_i1.p1	32.1422	36.9872	31.1689	30.3489	30.8373	28.4281
TRINITY_DN46260_c0_g1_i5.p1	17.8044	18.0941	20.8489	16.3256	14.9104	16.0499
TRINITY_DN137190_c1_g1_i1.p1	2.70389	2.28869	2.62421	2.2307	3.34482	2.32562
TRINITY_DN141875_c0_g1_i1.p1	9.89633	10.6958	9.68527	9.1108	10.7452	9.48013
TRINITY_DN2724_c1_g2_i3.p1	44.3976	48.7353	47.8141	42.6634	53.3033	49.207
TRINITY_DN3607_c0_g1_i10.p1	20.1269	20.9074	22.754	18.4509	26.4184	23.6477
TRINITY_DN22027_c0_g1_i1.p1	8.47828	9.16095	10.4796	8.55358	9.82407	9.71624
TRINITY_DN113155_c0_g2_i2.p1	0.828338	1.42289	0.893849	1.20135	1.66206	1.33662
TRINITY_DN695_c0_g1_i10.p1	48.2238	52.7916	57.5306	49.9252	67.0217	58.4627
TRINITY_DN118437_c0_g1_i1.p1	52.398	51.9701	54.4842	46.763	52.3764	52.9545
TRINITY_DN6187_c1_g1_i1.p1	28.1224	30.5314	31.3624	27.689	27.2216	29.1352
TRINITY_DN342777_c0_g1_i1.p1	3.94072	6.58655	3.42663	57.7445	38.7513	47.8712
TRINITY_DN22942_c0_g1_i1.p1	96.3122	99.9039	94.6852	93.5817	93.6192	89.1477
TRINITY_DN92551_c0_g1_i1.p1	5.72828	6.34447	5.80418	5.42681	6.36792	5.95247
TRINITY_DN463508_c0_g1_i1.p1	1.67109	3.06472	1.4577	5.86511	4.74273	4.07415
TRINITY_DN26309_c0_g2_i1.p1	9.99909	10.3073	11.2468	10.8067	13.3446	11.6611
TRINITY_DN7297_c0_g1_i5.p1	31.765	34.7354	36.6478	31.3896	41.3916	39.6773
TRINITY_DN6207_c0_g1_i2.p1	44.8982	44.7883	44.5707	40.5614	47.7689	46.7168
TRINITY_DN261277_c0_g1_i2.p1	9.97258	10.4119	11.7191	9.17741	10.591	11.2138
TRINITY_DN69506_c0_g1_i2.p1	38.1896	40.0523	41.5261	32.8931	41.3826	38.2034
TRINITY_DN6845_c0_g1_i11.p1	177.248	190.997	187.244	169.336	178.809	176.731
TRINITY_DN1588_c0_g4_i1.p1	108.319	113.57	99.1871	121.857	92.8946	104.62
TRINITY_DN5976_c0_g1_i1.p1	2105.46	715.564	1689.81	1907.44	784.76	1476.63
TRINITY_DN832_c0_g2_i15.p1	93.9695	102.637	88.8222	106.505	88.6411	96.5446
TRINITY_DN56718_c0_g2_i1.p1	0.276362	0.644106	0.352834	6.40342	5.20418	5.71591
TRINITY_DN35151_c0_g1_i1.p1	48.7311	55.6606	35.7105	45.7468	40.8228	49.8334
TRINITY_DN2427_c0_g3_i1.p2	107.947	113.649	99.2557	104.18	86.874	95.2847
TRINITY_DN383954_c0_g1_i1.p1	8.69788	8.43071	7.56749	7.06659	9.08927	8.1092
TRINITY_DN325307_c0_g1_i1.p1	53.1434	58.3049	56.8544	53.3171	59.3273	56.0748
TRINITY_DN112473_c0_g1_i1.p1	30.7082	35.1674	26.7557	35.6524	32.7989	29.2263
TRINITY_DN333712_c0_g1_i1.p1	2.74059	3.47043	2.73791	3.10645	3.49613	3.68504
TRINITY_DN53557_c0_g1_i1.p1	32.6212	36.2493	35.089	33.6536	34.9304	35.1303
TRINITY_DN56187_c0_g2_i2.p1	14.5734	16.3134	15.6338	15.186	17.4189	15.851
TRINITY_DN94974_c0_g2_i1.p1	58.3952	59.257	59.5976	49.488	61.3519	60.8274
TRINITY_DN64821_c1_g2_i2.p1	3.94788	4.52353	3.85384	3.77207	4.79941	4.52991
TRINITY_DN54073_c0_g3_i3.p1	104.444	105.39	104.557	100.667	106.758	103.92
TRINITY_DN21047_c0_g1_i1.p1	184.456	195.576	199.821	173.738	198.704	196.749
TRINITY_DN164505_c0_g1_i1.p1	84.5878	90.5803	91.2756	88.5298	94.0161	93.8002
TRINITY_DN5288_c0_g1_i1.p1	12.355	14.6733	14.6967	13.6455	12.9096	13.7168
TRINITY_DN330297_c0_g1_i1.p1	27.3043	29.2732	29.9188	27.6898	33.5581	31.9958
TRINITY_DN388809_c0_g1_i1.p1	20.3635	19.8556	18.898	17.3262	20.8852	20.8965
TRINITY_DN73534_c0_g5_i1.p1	11.9681	12.9573	12.2953	11.4748	13.4241	13.4806
TRINITY_DN43484_c0_g2_i2.p1	985.037	1091.89	1024.99	976.04	1124.01	1028.66
TRINITY_DN134043_c0_g1_i1.p1	17.0266	16.7214	17.9372	14.0866	18.6418	17.031
TRINITY_DN263816_c0_g1_i1.p1	16.2571	17.4874	18.3346	15.0374	16.0485	17.4102
TRINITY_DN141761_c0_g1_i1.p1	16.9797	19.3761	20.2947	16.356	17.9907	17.1513
TRINITY_DN393123_c0_g1_i1.p1	10.8261	12.1211	11.6677	10.8787	12.1587	10.441
TRINITY_DN62310_c0_g1_i1.p1	28.8886	34.0909	31.7852	27.259	32.0481	31.6353
TRINITY_DN148483_c0_g1_i1.p1	32.8352	33.7465	37.9947	31.9024	36.7266	40.4442
TRINITY_DN2051_c1_g2_i1.p1	41.3142	40.9863	42.2068	36.846	43.8702	40.9327
TRINITY_DN127688_c0_g1_i4.p1	3.98327	2.70875	4.08178	4.07179	4.21251	4.25327
TRINITY_DN37015_c0_g4_i1.p1	50.29	50.6767	51.7809	47.6359	51.0712	48.8753
TRINITY_DN26433_c0_g1_i1.p1	50.0462	56.4394	47.5793	99.918	71.1148	81.9551
TRINITY_DN149741_c0_g1_i2.p1	1.63617	1.50034	1.53738	2.12979	2.05053	2.05432
TRINITY_DN271622_c0_g1_i1.p1	25.196	25.1135	26.4699	19.62	25.4556	23.9652
TRINITY_DN31728_c0_g1_i4.p1	13.3029	14.0084	13.5899	12.1576	13.2855	13.1571
TRINITY_DN60108_c0_g1_i2.p1	17.3482	18.6081	19.846	16.9793	19.1652	20.7987
TRINITY_DN2084_c0_g1_i4.p1	46.0356	51.7352	58.8452	46.8151	71.5411	61.4285
TRINITY_DN1737_c0_g1_i14.p1	70.4784	71.084	77.3404	60.5858	78.67	75.6084
TRINITY_DN135409_c0_g1_i1.p1	1.3029	0.700364	1.08642	1.05465	1.40502	1.56876
TRINITY_DN95506_c0_g1_i2.p1	1.29974	2.62204	2.07584	2.62364	2.71227	2.22506
TRINITY_DN43600_c0_g1_i3.p1	3.33053	4.20443	3.41365	4.5781	5.14524	4.26607
TRINITY_DN34468_c0_g1_i1.p1	121.421	130.976	128.156	121.942	122.225	124.113
TRINITY_DN269299_c0_g1_i1.p1	3.23457	2.51928	2.38727	2.18994	3.0173	2.86614
TRINITY_DN53838_c0_g1_i2.p1	9.90615	12.601	11.4262	10.2368	12.5506	10.9228
TRINITY_DN9963_c0_g1_i3.p1	56.574	57.7446	59.2163	43.0059	58.3564	56.0036
TRINITY_DN116624_c0_g2_i1.p1	5.48118	5.21345	6.17439	6.42053	5.4951	5.38102
TRINITY_DN86054_c0_g1_i1.p1	54.5416	60.2363	57.1977	52.287	56.615	54.3161
TRINITY_DN27004_c0_g1_i1.p1	0.255221	0.345478	0.261681	3.22685	3.86203	3.28946
TRINITY_DN46353_c0_g1_i4.p1	228.56	243.019	232.736	218.828	228.902	225.362
TRINITY_DN4002_c0_g2_i1.p1	25.5817	31.6065	29.0838	26.0133	32.0813	30.6899
TRINITY_DN4375_c0_g1_i3.p1	5.8036	6.62268	6.35483	4.75999	7.46294	6.36556
TRINITY_DN84226_c0_g2_i1.p1	5.82684	4.94464	6.39982	5.53696	6.61042	6.33575
TRINITY_DN445059_c0_g1_i1.p1	5.42913	4.87817	5.6815	4.51987	6.7267	5.56559
TRINITY_DN56401_c0_g1_i2.p1	3.71058	4.3061	4.1949	5.05291	4.45773	4.54899
TRINITY_DN260969_c0_g1_i1.p1	2.52275	1.75271	1.8564	1.65758	2.31811	1.8802
TRINITY_DN143534_c0_g1_i1.p1	28.2903	28.5562	26.9073	22.8621	24.3601	24.4589
TRINITY_DN631_c0_g1_i8.p1	317.27	339.454	356.199	297.429	388.848	358.557
TRINITY_DN154678_c0_g1_i1.p1	18.6187	18.4063	18.5771	15.3322	17.4032	17.0825
TRINITY_DN44022_c0_g1_i1.p1	2.63538	2.26957	2.50608	1.80413	2.84054	2.80531
TRINITY_DN285301_c0_g1_i1.p1	4.45138	4.32553	4.42913	4.61822	6.43426	7.20667
TRINITY_DN424475_c0_g1_i1.p1	0.983431	1.08745	0.958135	0.988806	1.35683	1.39692
TRINITY_DN323703_c0_g1_i1.p1	4.71346	5.1653	5.61112	5.04559	5.53845	5.33039
TRINITY_DN10571_c0_g1_i3.p1	10.3402	11.231	11.4246	13.1364	16.0904	15.0802
TRINITY_DN221154_c0_g1_i1.p1	19.591	21.3995	20.6046	17.8242	22.154	19.3053
TRINITY_DN21953_c0_g1_i1.p1	13.7387	14.4481	14.4898	13.1074	14.2739	13.8885
TRINITY_DN119606_c0_g1_i2.p1	14.0247	14.8241	15.469	13.5729	17.8196	15.9555
TRINITY_DN86108_c0_g1_i1.p1	27.3753	30.5632	31.1583	26.5801	31.4192	32.2535
TRINITY_DN330557_c0_g1_i3.p1	11.6607	12.1093	11.5319	11.3464	12.105	11.527
TRINITY_DN91643_c0_g2_i1.p1	11.7892	11.7494	11.7356	12.1362	11.6831	11.1494
TRINITY_DN202096_c0_g1_i1.p1	3.49727	5.21273	4.45491	4.63737	4.68912	4.7296
TRINITY_DN8894_c0_g4_i1.p1	16.337	16.3172	15.9833	14.6769	17.4041	17.5574
TRINITY_DN261539_c0_g1_i1.p1	19.8775	23.1248	20.5288	22.2559	26.7936	25.4637
TRINITY_DN451351_c0_g1_i1.p1	8.42629	9.35838	9.07833	7.66761	6.95307	6.31736
TRINITY_DN15150_c0_g1_i1.p1	4.26569	4.34267	4.61514	5.31821	6.48379	5.65054
TRINITY_DN140936_c0_g1_i1.p1	0	0	0	9.87456	10.269	9.84176
TRINITY_DN347387_c0_g1_i1.p1	0.0709793	0.412216	0.189404	4.20591	2.14017	2.85156
TRINITY_DN1678_c0_g1_i2.p1	90.4335	100.41	105.686	92.3318	113.017	105.674
TRINITY_DN97567_c0_g1_i9.p1	5.12792	5.4685	5.70935	4.87817	6.03717	4.97764
TRINITY_DN381988_c0_g1_i1.p1	19.0876	19.0251	18.0196	16.6314	17.3676	19.0203
TRINITY_DN1298_c0_g1_i2.p1	50.7963	54.0053	52.4264	47.1898	53.6235	53.4103
TRINITY_DN69549_c0_g1_i1.p1	1.41387	1.62506	1.59593	2.05256	2.26649	1.78075
TRINITY_DN496_c0_g1_i2.p1	77.5157	84.8449	86.3544	71.427	89.2689	84.5798
TRINITY_DN86147_c1_g1_i2.p1	29.2186	31.1466	30.8722	27.2779	34.2318	32.5364
TRINITY_DN6518_c0_g1_i1.p1	67.9598	69.0829	79.5586	63.3934	88.715	79.789
TRINITY_DN326622_c0_g1_i1.p1	42.8366	41.757	44.5628	40.9155	49.0478	44.5646
TRINITY_DN14252_c0_g1_i1.p1	5.74726	5.79064	5.281	7.3577	5.97681	7.40325
TRINITY_DN68003_c0_g1_i1.p1	19.0805	19.4951	18.2661	17.1092	21.6708	19.9918
TRINITY_DN446874_c0_g1_i2.p1	8.53893	9.18725	8.9167	9.47087	9.22121	8.21634
TRINITY_DN164818_c0_g1_i1.p1	2.22177	1.65672	1.75905	2.07271	2.24133	2.06822
TRINITY_DN64112_c0_g1_i1.p1	16.3278	11.7763	14.7074	15.0463	14.9251	13.6555
TRINITY_DN138282_c0_g2_i1.p1	6.09651	5.83345	6.13062	4.90831	7.93604	7.11954
TRINITY_DN26056_c0_g2_i1.p1	21.1177	23.7213	26.3276	19.798	30.7512	25.3751
TRINITY_DN97870_c0_g1_i2.p1	1.75439	1.86576	2.16642	2.28309	1.70701	2.04832
TRINITY_DN93603_c0_g1_i1.p1	7.06358	6.5471	7.02979	6.38717	7.75084	6.42065
TRINITY_DN456614_c0_g1_i1.p1	9.30448	11.2778	10.4373	9.50388	10.7858	10.1014
TRINITY_DN191270_c0_g1_i1.p1	2.02061	1.91675	2.03878	2.27607	1.89782	2.17138
TRINITY_DN10139_c0_g1_i2.p1	9.47413	9.88749	9.80385	8.29381	10.651	10.1993
TRINITY_DN1504_c0_g2_i2.p1	8.45597	9.44001	9.69731	8.00618	11.828	9.74445
TRINITY_DN2130_c0_g1_i1.p1	60.893	67.4794	56.9727	63.4049	56.1762	58.1772
TRINITY_DN384840_c0_g1_i1.p1	2.95	2.28765	2.86525	2.61459	3.10457	2.82179
TRINITY_DN344403_c0_g1_i1.p1	1.0297	1.64149	1.22006	1.62467	1.75792	1.35832
TRINITY_DN61802_c1_g1_i1.p1	2.63599	2.34042	2.6594	1.52573	2.80693	2.91764
TRINITY_DN55795_c0_g2_i1.p1	14.3653	17.6386	16.7382	16.0313	17.1355	16.5507
TRINITY_DN50572_c0_g1_i1.p1	22.8824	23.2011	23.8645	18.1922	22.1686	22.7407
TRINITY_DN36117_c0_g2_i2.p1	11.2324	12.95	12.4898	11.248	13.1339	12.31
TRINITY_DN63757_c1_g1_i1.p1	483.186	527.876	486.188	473.988	493.001	466.101
TRINITY_DN328604_c0_g1_i1.p1	1.76587	2.05214	2.16461	1.0659	2.04598	1.79715
TRINITY_DN347544_c0_g1_i1.p1	13.5838	11.8916	12.6307	11.7451	14.0239	15.3561
TRINITY_DN211562_c0_g1_i1.p1	15.2826	15.4275	13.9485	12.21	14.1308	13.4482
TRINITY_DN206521_c0_g1_i1.p1	17.0636	18.1906	16.9302	15.1039	19.367	18.397
TRINITY_DN314350_c0_g1_i2.p1	0.391513	0.71802	0.602134	3.72845	4.09066	3.69788
TRINITY_DN78703_c0_g1_i4.p1	53.1743	57.2102	53.7823	50.2129	56.5338	54.1299
TRINITY_DN91840_c0_g2_i1.p1	5.90592	5.79274	5.75073	5.29331	6.8999	6.08027
TRINITY_DN8453_c0_g1_i1.p1	5.52785	6.31448	7.15864	5.07897	9.18351	7.45517
TRINITY_DN391808_c0_g1_i2.p1	7.58676	9.33207	8.77388	7.75032	8.63133	8.05336
TRINITY_DN86498_c0_g2_i1.p1	2.33392	1.60512	2.21101	1.49097	2.28312	2.84946
TRINITY_DN14123_c0_g2_i1.p1	9.42816	9.07832	9.18692	9.41376	13.096	11.5415
TRINITY_DN156177_c0_g1_i1.p1	6.66644	7.25489	5.93902	7.49971	6.79072	6.39601
TRINITY_DN204533_c0_g1_i1.p1	13.1227	11.7277	12.769	11.5213	11.9182	11.6691
TRINITY_DN214511_c0_g1_i1.p1	15.281	15.9081	15.9502	18.4262	17.1084	16.2427
TRINITY_DN326541_c0_g1_i1.p1	12.4721	11.2871	12.2932	11.5808	10.4115	11.5204
TRINITY_DN28963_c0_g1_i3.p1	9.00318	9.87575	8.7876	11.9241	10.1107	10.19
TRINITY_DN448487_c0_g1_i1.p1	51.3233	53.5039	54.8027	46.0647	54.34	51.4556
TRINITY_DN221535_c0_g1_i1.p1	11.626	11.0665	13.0374	10.8114	10.4886	11.6422
TRINITY_DN346557_c0_g1_i1.p1	2.81086	3.49038	3.04551	2.61583	3.44999	2.85539
TRINITY_DN203897_c0_g1_i1.p1	41.0414	40.4939	42.032	36.8681	37.8277	35.3062
TRINITY_DN77475_c0_g1_i1.p1	89.1235	97.6394	94.488	86.4832	94.4036	90.4635
TRINITY_DN283263_c0_g1_i1.p1	2.10899	2.03463	1.8375	2.04026	2.38243	1.89503
TRINITY_DN446484_c0_g1_i2.p1	1.58141	1.18262	1.41134	0.997254	1.34751	1.33233
TRINITY_DN43232_c0_g1_i1.p1	8.76333	10.4586	10.084	10.0796	9.99383	9.86114
TRINITY_DN72484_c0_g1_i6.p1	12.7385	12.8022	13.5193	12.4228	15.7217	14.793
TRINITY_DN52563_c0_g1_i1.p1	4.89027	4.67114	4.94415	4.08657	5.47805	4.82039
TRINITY_DN47267_c0_g1_i3.p1	2.04181	2.81755	2.64306	2.19117	2.9997	2.71344
TRINITY_DN37065_c0_g1_i9.p1	99.9347	110.188	106.909	105.86	102.289	109.374
TRINITY_DN79731_c0_g1_i1.p1	106.208	111.501	97.1468	98.0675	97.969	92.2305
TRINITY_DN237994_c0_g1_i1.p1	3.15678	4.09004	4.16199	3.09613	4.91154	3.78033
TRINITY_DN207165_c0_g1_i1.p1	8.06453	7.27967	7.86541	8.25285	9.35926	8.25223
TRINITY_DN1593_c0_g1_i5.p1	270.966	267.329	277.068	264.256	260.501	252.437
TRINITY_DN238823_c0_g1_i1.p1	15.3579	16.9966	16.5998	13.3066	12.5013	15.9203
TRINITY_DN13710_c0_g2_i2.p1	2.63303	3.40073	3.64131	3.45145	4.02339	4.30235
TRINITY_DN386050_c0_g1_i1.p1	3.4219	2.87477	2.76592	2.20652	2.54251	2.75181
TRINITY_DN272099_c0_g1_i1.p1	31.4958	34.908	35.5783	25.1205	31.0835	29.7926
TRINITY_DN50966_c0_g1_i3.p1	51.9429	52.1777	53.2897	57.0074	55.1927	55.4639
TRINITY_DN402527_c0_g1_i1.p1	20.4433	24.4639	21.6809	17.6943	20.0527	19.5123
TRINITY_DN450152_c0_g1_i1.p1	32.9745	37.1142	34.7216	30.36	36.5305	34.3638
TRINITY_DN324850_c0_g1_i1.p1	2.17586	2.46738	2.10452	1.72237	2.07773	2.00757
TRINITY_DN66766_c0_g2_i2.p1	56.7772	58.12	60.1449	52.0415	66.5362	59.5388
TRINITY_DN6538_c0_g1_i1.p1	9.1353	9.42654	10.4182	8.9425	7.99438	8.76078
TRINITY_DN13908_c0_g1_i2.p1	6.36266	6.30472	6.02568	4.41965	5.67495	5.1988
TRINITY_DN107381_c1_g1_i1.p1	10.5006	11.8688	12.3421	11.2767	12.7628	11.7279
TRINITY_DN121413_c0_g2_i1.p1	47.781	51.8052	47.4315	43.5255	50.8313	49.1333
TRINITY_DN413160_c0_g1_i3.p1	2.48084	2.09018	2.57249	2.21085	2.42782	2.07
TRINITY_DN89793_c1_g1_i1.p1	2.60228	2.41443	2.39261	1.938	2.8319	2.32846
TRINITY_DN147499_c0_g1_i2.p1	45.1657	46.3498	48.0451	43.0374	51.1461	48.763
TRINITY_DN62569_c0_g1_i1.p1	6.33857	6.87	5.19849	6.11801	5.72508	6.48485
TRINITY_DN15516_c0_g1_i13.p1	2.74059	3.75549	3.36612	3.2107	3.9607	3.1334
TRINITY_DN60732_c3_g1_i1.p1	13.8692	13.9606	13.8469	13.4439	15.3242	14.1339
TRINITY_DN82395_c1_g3_i1.p1	7.29826	7.18674	7.73891	8.4986	7.71503	7.95209
TRINITY_DN103303_c0_g1_i2.p1	15.8056	17.4934	17.5502	15.4572	18.7437	17.3368
TRINITY_DN209820_c0_g1_i2.p1	5.44049	5.10609	5.69923	5.1862	6.30345	6.52705
TRINITY_DN151361_c0_g1_i1.p1	2.22007	2.41531	3.04342	2.34402	3.68208	3.0709
TRINITY_DN54608_c0_g2_i3.p1	11.4607	10.8138	11.1966	7.54562	12.9579	11.6451
TRINITY_DN76335_c0_g2_i1.p1	3.62699	4.27969	4.35191	4.28765	4.89073	3.78427
TRINITY_DN36759_c1_g1_i1.p1	3.16519	3.46875	3.27331	2.56876	3.39555	3.74834
TRINITY_DN40126_c0_g1_i2.p1	1.60627	1.01738	0.877664	1.33977	1.43665	1.12906
TRINITY_DN3596_c0_g1_i1.p1	100.594	109.539	115.036	109.021	143.519	127.34
TRINITY_DN30175_c0_g2_i1.p1	17.2339	16.5185	15.2751	15.7553	17.7066	16.6001
TRINITY_DN102584_c0_g1_i1.p1	1.21985	1.07383	1.27959	1.09351	1.23059	1.52901
TRINITY_DN40917_c0_g1_i1.p1	15.0387	16.435	15.1908	15.1116	15.9871	14.9036
TRINITY_DN107183_c0_g2_i1.p1	23.4191	25.1844	26.2385	22.5086	28.7074	25.1175
TRINITY_DN21528_c0_g1_i3.p1	52.7568	58.3074	54.8451	53.1233	56.938	56.3509
TRINITY_DN467303_c0_g1_i1.p1	35.4179	35.878	31.1689	55.1649	47.5259	51.7863
TRINITY_DN128983_c0_g1_i1.p1	1.65503	1.72978	1.63587	1.68316	1.43622	1.56267
TRINITY_DN55115_c0_g1_i2.p1	18.2338	18.8734	18.6875	18.8323	19.0075	20.0295
TRINITY_DN51645_c0_g1_i1.p1	16.2892	17.8405	16.3829	16.3183	17.0429	15.4185
TRINITY_DN135032_c0_g1_i3.p1	5.00049	7.05263	7.54287	6.75815	7.38099	7.1328
TRINITY_DN291325_c0_g1_i1.p1	3.39375	3.56893	3.79193	3.02323	4.18444	4.50765
TRINITY_DN77440_c0_g1_i4.p1	1.96042	2.65982	2.31928	1.70966	3.16833	2.94485
TRINITY_DN60569_c0_g1_i1.p1	3.40151	4.05108	4.66566	4.48531	5.79021	4.63672
TRINITY_DN119285_c0_g2_i1.p1	2.92544	2.87419	2.89522	2.30789	3.14578	3.55352
TRINITY_DN66354_c1_g1_i1.p1	427.985	447.453	452.868	453.391	456.112	455.955
TRINITY_DN75636_c0_g2_i4.p1	3.31578	2.48205	3.26228	2.13706	3.17919	3.23565
TRINITY_DN103657_c0_g1_i1.p1	73.9661	77.5841	80.6512	74.3397	82.37	81.0228
TRINITY_DN158279_c0_g1_i1.p1	1.59453	2.02188	1.98073	2.20028	2.41913	1.98183
TRINITY_DN359715_c0_g1_i1.p1	28.6531	30.79	27.7669	28.7656	30.2553	31.5357
TRINITY_DN33284_c0_g2_i1.p1	5.73089	6.7664	5.75926	5.8049	7.01572	6.84903
TRINITY_DN203203_c0_g1_i1.p1	4.4364	3.95116	4.91156	4.0433	5.81833	4.97365
TRINITY_DN403456_c0_g1_i1.p1	1.29273	0.900912	1.17333	1.37882	1.32498	1.42094
TRINITY_DN54507_c0_g1_i1.p1	6.36736	7.55426	5.98427	5.74728	7.41674	6.97343
TRINITY_DN288218_c0_g1_i1.p1	2.08807	2.37932	2.33951	2.46689	2.24585	2.5219
TRINITY_DN326002_c0_g1_i1.p1	5.5863	6.19661	6.33618	5.76681	6.60503	7.02756
TRINITY_DN27463_c0_g1_i1.p1	18.5566	22.2712	22.3883	18.3366	18.5327	20.3145
TRINITY_DN110681_c0_g1_i1.p1	3.40399	3.78955	3.31431	4.30029	4.4817	3.93221
TRINITY_DN101753_c0_g1_i1.p1	6.24268	6.53908	7.33755	6.80638	8.21814	6.71947
TRINITY_DN117067_c0_g1_i2.p1	1.08595	1.05869	1.09338	1.10721	1.94309	1.61192
TRINITY_DN264873_c0_g1_i1.p1	6.51068	6.8491	5.76215	6.13269	5.90189	6.64523
TRINITY_DN93000_c0_g2_i1.p1	3.11937	3.00343	1.82674	4.21475	3.75373	3.82096
TRINITY_DN68553_c0_g1_i1.p1	3.2431	2.8817	3.03785	3.27715	3.6538	3.68175
TRINITY_DN141661_c0_g1_i1.p1	4.62788	5.76257	4.8052	15.7407	10.9171	13.6167
TRINITY_DN449795_c0_g1_i1.p1	6.75344	6.92793	7.55926	7.86454	7.82385	8.13799
TRINITY_DN18819_c0_g1_i3.p1	9.90149	11.2059	10.7453	8.95822	9.90635	8.4725
TRINITY_DN12859_c1_g1_i1.p1	13.2953	13.1462	14.0538	9.79057	12.7797	11.3248
TRINITY_DN329083_c0_g1_i1.p1	19.0714	19.6912	18.8622	15.6714	22.8226	20.5168
TRINITY_DN91589_c0_g1_i1.p1	51.2201	55.1809	55.8233	53.1521	66.0642	60.5072
TRINITY_DN37199_c0_g2_i1.p1	22.2292	24.8515	23.9633	21.7147	22.0491	22.5626
TRINITY_DN58983_c0_g1_i1.p1	8.04956	7.79639	7.27733	7.32246	8.77067	7.7413
TRINITY_DN385051_c0_g1_i1.p1	17.3511	19.3271	19.6549	17.8942	19.3531	20.0157
TRINITY_DN26683_c0_g1_i1.p1	3.39213	3.86918	2.79202	4.85535	3.94364	3.4829
TRINITY_DN393956_c0_g1_i1.p1	1.20867	0.747478	1.53633	1.50544	2.35356	1.42286
TRINITY_DN76096_c0_g1_i1.p1	15.5232	13.6781	15.06	13.6805	15.8731	16.6984
TRINITY_DN21601_c0_g1_i1.p1	10.0793	10.4851	10.4149	9.59448	10.3677	10.3024
TRINITY_DN457707_c0_g1_i1.p1	4.80885	5.25603	5.0582	4.23323	4.95466	4.92074
TRINITY_DN336347_c0_g1_i2.p1	3.01118	3.37197	2.47069	2.16632	2.61774	2.75235
TRINITY_DN45926_c0_g1_i2.p1	2.55467	2.50044	2.60603	2.29908	3.52189	2.56088
TRINITY_DN8738_c0_g1_i2.p1	42.7789	43.806	41.5476	41.1648	36.5634	37.4071
TRINITY_DN76076_c0_g4_i1.p1	71.1334	61.6791	69.1399	73.891	69.5065	72.9082
TRINITY_DN52614_c0_g2_i3.p1	132.61	144.394	134.115	123.132	140.337	138.979
TRINITY_DN239_c0_g1_i4.p1	35.1262	42.4249	36.435	34.4971	37.3876	34.2621
TRINITY_DN146301_c0_g1_i1.p1	10.2165	10.9535	11.9416	10.6526	12.55	12.0795
TRINITY_DN119403_c0_g2_i1.p1	38.6315	40.5356	43.157	37.7123	47.9247	45.0428
TRINITY_DN74928_c0_g1_i1.p1	4.6599	5.23898	3.94774	3.72316	4.89905	4.22373
TRINITY_DN37930_c0_g1_i1.p1	3.0156	3.0609	3.54966	3.30668	2.69776	3.33081
TRINITY_DN94385_c0_g1_i1.p1	74.8057	82.3126	76.3964	74.987	77.5536	81.3003
TRINITY_DN342055_c0_g1_i1.p1	3.18752	3.03115	3.42183	2.76744	3.07947	3.0664
TRINITY_DN214335_c0_g1_i1.p1	1.20319	1.64814	1.42695	0.592435	1.93306	1.54987
TRINITY_DN462287_c0_g1_i1.p1	32.8121	37.4393	35.1371	31.264	37.9493	33.7831
TRINITY_DN34885_c0_g2_i2.p1	4.14652	4.01616	4.61428	4.16397	5.12421	3.86863
TRINITY_DN53404_c0_g1_i1.p1	2.98116	3.2971	3.15534	2.72659	3.81092	3.11666
TRINITY_DN107402_c0_g2_i1.p1	3.92242	4.35647	4.0807	4.76053	5.16108	4.77409
TRINITY_DN43530_c0_g2_i1.p1	2.36641	2.07722	2.5627	1.31373	2.20362	2.15212
TRINITY_DN121299_c0_g1_i1.p1	3.84928	3.57541	3.47659	3.6553	3.17943	3.10144
TRINITY_DN20836_c0_g2_i1.p1	17.6158	19.8349	18.2852	25.7844	27.5566	26.5356
TRINITY_DN127521_c0_g2_i1.p1	23.6085	25.8364	26.0076	24.749	29.2043	27.1138
TRINITY_DN134084_c0_g2_i1.p1	1.29901	1.45264	1.39061	1.20948	2.04557	1.53834
TRINITY_DN144894_c0_g1_i1.p1	4.42976	6.90699	5.36706	5.26389	6.69445	5.87606
TRINITY_DN217658_c0_g1_i1.p1	2.54882	2.8296	2.48326	2.58262	3.22903	2.6619
TRINITY_DN138283_c0_g1_i1.p1	36.6391	38.7304	34.6999	36.9446	34.907	36.507
TRINITY_DN404363_c0_g1_i1.p1	1.60299	1.87769	2.47513	1.28455	1.99269	2.17948
TRINITY_DN8509_c0_g1_i7.p1	117.021	117.866	133.798	110.049	142.616	134.476
TRINITY_DN26057_c0_g1_i2.p1	20.3788	21.5276	22.0918	25.1822	24.9764	25.0869
TRINITY_DN150807_c0_g1_i2.p1	356.403	316.321	387.677	355.58	395.41	380.632
TRINITY_DN83991_c0_g1_i1.p1	97.0783	89.4786	102.109	94.362	107.165	104.679
TRINITY_DN463373_c0_g1_i4.p1	50.4729	52.5039	51.8639	48.9456	55.3795	53.7293
TRINITY_DN328271_c0_g1_i1.p1	1.77221	1.93849	1.9813	1.75983	2.04321	2.36695
TRINITY_DN209071_c0_g1_i1.p1	7.19311	7.32577	6.3424	7.08445	6.08996	7.4154
TRINITY_DN146770_c0_g1_i1.p1	7.70676	7.69944	8.50713	7.74457	10.6878	9.68116
TRINITY_DN402876_c0_g1_i1.p1	15.4434	16.198	15.9839	18.057	20.7682	19.6171
TRINITY_DN16339_c0_g1_i1.p1	32.2607	34.5368	33.2786	24.4841	29.4798	32.4697
TRINITY_DN31416_c0_g1_i4.p1	4.4502	4.5714	5.50104	5.05625	4.5947	4.52991
TRINITY_DN78536_c0_g2_i4.p1	1.272	1.03916	1.18746	1.265	1.09656	0.800379
TRINITY_DN7443_c7_g1_i1.p1	31.7633	34.3152	32.006	29.5672	31.311	31.632
TRINITY_DN48619_c0_g1_i1.p1	22.1055	23.2757	21.3294	21.2363	24.3638	22.2292
TRINITY_DN32074_c0_g1_i1.p1	8.0599	8.36325	7.86727	8.8283	8.37863	7.95732
TRINITY_DN4551_c0_g1_i1.p1	134.537	143.009	147.168	123.75	165.147	152.891
TRINITY_DN59534_c0_g1_i2.p1	16.5797	17.8494	18.615	13.9339	20.3031	17.8425
TRINITY_DN93179_c0_g2_i2.p1	2.14251	1.87208	2.13583	2.0331	3.44954	2.83641
TRINITY_DN24528_c0_g2_i2.p1	18.198	17.9031	18.4381	17.7025	18.7196	17.9563
TRINITY_DN73385_c0_g1_i1.p1	3.35135	3.10185	4.0377	5.60352	4.76059	4.5353
TRINITY_DN42437_c0_g1_i1.p1	13.1132	15.96	15.0129	11.6109	15.8284	15.0314
TRINITY_DN17821_c0_g1_i2.p1	12.7848	13.6655	14.4954	12.1658	15.6275	15.5373
TRINITY_DN87544_c0_g1_i1.p1	6.46218	7.7248	7.60734	6.83745	8.73373	8.4616
TRINITY_DN127236_c0_g2_i1.p1	4.3281	5.754	5.21427	4.96254	8.65666	6.91731
TRINITY_DN33222_c0_g2_i1.p1	5.5675	5.07561	6.04031	6.24596	7.20025	7.42352
TRINITY_DN19923_c0_g1_i1.p1	17.875	18.0841	19.421	16.5177	20.7972	18.1252
TRINITY_DN66982_c0_g1_i1.p1	5.66263	5.78873	6.60527	6.8404	7.07006	7.22442
TRINITY_DN60409_c0_g2_i1.p1	9.8153	11.4936	12.2051	9.98057	15.9946	13.6326
TRINITY_DN276630_c0_g1_i1.p1	2.11536	2.78062	3.09802	2.743	3.29033	3.2295
TRINITY_DN138763_c0_g1_i1.p1	28.3206	31.0078	30.3892	28.0764	32.4661	31.85
TRINITY_DN391634_c0_g1_i1.p1	29.9326	24.5337	34.814	29.1666	39.6006	36.6358
TRINITY_DN203828_c0_g1_i1.p1	4.31536	4.93099	5.22661	4.43755	6.16982	5.77588
TRINITY_DN341289_c0_g1_i1.p1	18.0909	13.9844	18.7933	14.7332	17.8272	18.3899
TRINITY_DN11228_c0_g1_i1.p1	14.5467	15.6658	14.5355	14.6955	16.1162	17.1144
TRINITY_DN74539_c0_g1_i15.p1	38.9248	40.8311	41.4533	38.1892	48.3764	41.8313
TRINITY_DN39527_c0_g1_i5.p1	1.04116	1.61995	1.48524	1.53853	1.99223	1.58214
TRINITY_DN95407_c0_g2_i1.p1	5.97172	6.23867	7.08251	7.03581	7.51961	7.40296
TRINITY_DN2322_c0_g1_i2.p1	42.0108	44.1792	43.8087	36.0763	47.2417	42.3747
TRINITY_DN136940_c0_g1_i1.p1	120.606	126.651	129.225	111.683	121.239	116.88
TRINITY_DN110795_c1_g1_i1.p1	44.3092	47.0004	46.018	37.0093	43.2242	42.2748
TRINITY_DN86207_c0_g1_i6.p1	13.873	12.6633	16.4995	13.4202	14.0271	14.2336
TRINITY_DN36175_c0_g1_i1.p1	7.86711	8.23236	8.00436	6.98077	9.09286	8.54909
TRINITY_DN51302_c0_g1_i1.p1	1018.15	1105.86	1013.18	1047.94	1113.95	1049.61
TRINITY_DN86209_c0_g2_i1.p1	7.07922	8.38162	8.58606	8.02298	9.96079	8.85246
TRINITY_DN53297_c0_g2_i1.p1	4.49358	4.49032	4.91743	4.76418	5.24716	5.1225
TRINITY_DN447404_c0_g1_i1.p1	14.6302	14.1787	15.2894	13.3407	16.0571	14.9759
TRINITY_DN209404_c0_g1_i1.p1	1.23798	1.39844	1.28523	1.41071	1.61087	1.6218
TRINITY_DN5920_c1_g1_i2.p1	10.4262	10.2416	10.6668	8.53791	10.6793	10.7744
TRINITY_DN120506_c0_g1_i1.p1	38.1709	40.1975	39.0495	35.9959	40.9988	38.9363
TRINITY_DN444193_c0_g1_i1.p1	4.81708	5.42069	5.04266	4.60986	5.69929	5.51261
TRINITY_DN338626_c0_g1_i1.p1	1.17332	1.31936	0.851094	0.936893	1.14909	1.09709
TRINITY_DN204662_c0_g1_i1.p1	34.2332	31.7774	37.5882	29.0704	35.729	34.7802
TRINITY_DN32770_c0_g2_i3.p1	2.13215	2.42247	2.61842	2.66668	3.17917	3.22337
TRINITY_DN263199_c0_g1_i1.p1	5.42446	6.09249	5.51981	5.5349	7.29629	6.16782
TRINITY_DN140077_c0_g1_i1.p1	9.06763	10.3682	11.1416	8.53824	12.8027	11.4201
TRINITY_DN59314_c0_g1_i3.p1	97.5501	105.617	102.406	94.7355	107.452	103.802
TRINITY_DN23848_c1_g1_i1.p1	4.29554	4.7786	5.73745	4.49866	5.90199	5.48836
TRINITY_DN92597_c0_g5_i2.p1	3.69035	3.54863	3.82699	3.62373	4.77629	4.13452
TRINITY_DN111356_c0_g1_i3.p1	10.4596	13.0529	11.5561	11.1018	12.0151	12.7042
TRINITY_DN35030_c0_g1_i5.p1	0.90184	0.886696	1.14516	1.23891	1.12712	1.00929
TRINITY_DN388258_c0_g1_i1.p1	2.25869	2.32754	2.55899	2.16303	3.13954	2.85779
TRINITY_DN409226_c0_g1_i1.p1	30.9548	35.7968	32.705	31.7407	30.8833	31.2997
TRINITY_DN61595_c0_g1_i4.p1	6.66275	6.13972	6.75892	6.65737	7.38363	6.7813
TRINITY_DN45640_c0_g1_i3.p1	1.33613	1.19736	1.88608	1.21689	1.70274	1.6365
TRINITY_DN128112_c0_g1_i2.p1	2.23027	2.58586	2.47306	3.12729	3.11937	2.9132
TRINITY_DN48343_c0_g2_i1.p1	11.5413	13.0037	14.1497	11.7687	16.7651	14.3809
TRINITY_DN143107_c0_g1_i1.p1	8.58964	8.0958	9.63684	6.94461	10.6445	9.99468
TRINITY_DN276195_c0_g1_i1.p1	27.6432	26.7511	27.8447	30.7077	31.2455	32.2333
TRINITY_DN210562_c0_g1_i1.p1	189.253	188.693	219.912	166.276	207.853	195.641
TRINITY_DN25018_c0_g2_i6.p1	327.718	294.046	346.522	285.137	301.527	301.367
TRINITY_DN452321_c0_g1_i1.p1	2.07197	2.14251	1.9836	1.80848	2.41635	1.98108
TRINITY_DN390728_c0_g1_i1.p1	15.1978	18.4852	16.9794	14.3624	17.2462	16.48
TRINITY_DN216288_c0_g1_i1.p1	27.1979	27.9574	26.3356	25.2313	30.2954	27.2663
TRINITY_DN107068_c0_g1_i1.p1	0.942507	1.16633	1.46254	1.31384	1.59698	1.711
TRINITY_DN65422_c0_g2_i2.p1	9.65297	9.73582	8.52355	7.05562	8.83687	7.48693
TRINITY_DN2773_c0_g1_i9.p1	376.058	380.199	383.539	372.574	389.38	399.754
TRINITY_DN86347_c0_g1_i1.p1	19.0463	20.1326	19.7035	17.3712	18.8331	18.5583
TRINITY_DN26446_c0_g2_i3.p1	403.063	341.413	434.324	365.704	420.833	402.813
TRINITY_DN88459_c0_g1_i9.p1	10.7929	11.1974	12.3988	9.90622	13.0507	11.8537
TRINITY_DN67493_c1_g2_i5.p1	113.868	117.915	126.71	104.493	131.452	127.574
TRINITY_DN62676_c0_g1_i4.p1	2.13446	2.13799	2.16488	2.15261	3.64253	2.49314
TRINITY_DN127463_c0_g2_i2.p1	3.32808	3.17589	3.33178	3.24215	4.05244	3.85436
TRINITY_DN269926_c0_g1_i1.p1	1.02434	0.84898	0.82382	0.95401	1.4308	1.43976
TRINITY_DN453002_c0_g1_i1.p1	37.2702	38.5653	37.4909	39.0158	39.6766	37.5133
TRINITY_DN38081_c0_g1_i1.p1	19.7105	22.681	21.072	18.8353	22.5592	22.0242
TRINITY_DN74363_c0_g1_i2.p1	0.936421	1.35099	1.17357	0.931914	1.59334	1.09636
TRINITY_DN51460_c0_g1_i1.p1	5.8951	6.1153	6.04654	4.89833	7.64059	6.78849
TRINITY_DN260648_c0_g1_i1.p1	7.90497	7.68216	7.5042	7.41492	9.04495	8.59228
TRINITY_DN84989_c0_g1_i1.p1	2.785	3.4322	3.38861	3.19527	4.17268	4.06328
TRINITY_DN265991_c0_g1_i1.p1	1.3095	0.789087	1.68863	2.11041	1.43426	0.792347
TRINITY_DN209299_c0_g1_i1.p1	28.5703	29.5613	27.1891	23.991	28.1986	25.0552
TRINITY_DN392843_c0_g1_i1.p1	1.67017	2.32511	1.9238	1.24573	2.45072	1.96066
TRINITY_DN261869_c0_g1_i1.p1	9.84812	10.0471	10.7048	11.4659	13.3127	12.627
TRINITY_DN16048_c0_g2_i2.p1	6.31022	7.01142	6.33647	7.08838	6.0728	6.34973
TRINITY_DN103011_c1_g1_i2.p1	1.22514	1.5547	1.45696	1.1248	1.49951	1.73351
TRINITY_DN277331_c0_g1_i1.p1	4.02929	3.99408	4.44596	4.3991	5.4159	5.15079
TRINITY_DN347632_c0_g1_i1.p1	3.5034	3.52623	3.86839	3.66513	4.16493	4.07822
TRINITY_DN108810_c0_g1_i3.p1	3.26746	3.34535	3.33654	2.89594	4.58256	3.4944
TRINITY_DN81830_c0_g1_i1.p1	3.02907	2.81728	3.23714	3.25447	4.43083	4.33619
TRINITY_DN117863_c0_g1_i1.p1	0.886153	1.04645	1.05604	1.11816	1.62438	1.266
TRINITY_DN15607_c0_g2_i1.p1	15.7687	15.9498	13.9482	16.4153	13.7819	14.8673
TRINITY_DN9187_c0_g2_i1.p1	11.5803	12.2327	12.9388	12.9359	15.8836	13.2886
TRINITY_DN46282_c0_g1_i1.p1	11.8112	12.3345	11.8304	11.3608	11.4072	13.7918
TRINITY_DN3185_c0_g1_i18.p1	41.3142	43.7576	45.7912	38.3881	40.8547	41.328
TRINITY_DN400738_c0_g1_i1.p1	13.4766	15.4062	15.295	11.5958	14.617	14.8453
TRINITY_DN159468_c0_g1_i1.p1	2.47291	3.81052	3.3991	3.7621	4.16637	3.56862
TRINITY_DN30464_c0_g1_i1.p1	35.592	35.3868	36.1407	30.0981	37.815	36.2018
TRINITY_DN331299_c0_g1_i1.p1	15.4377	16.4285	16.9494	13.3557	16.3089	16.0685
TRINITY_DN36094_c0_g3_i1.p1	16.242	19.3285	16.8633	14.2601	19.3531	18.6734
TRINITY_DN24525_c0_g2_i1.p1	18.6624	19.5909	18.7752	16.8103	18.7824	18.2808
TRINITY_DN448998_c0_g1_i1.p1	62.0421	59.8045	64.5468	58.3061	60.3638	61.2046
TRINITY_DN64655_c0_g1_i1.p1	34.6537	34.6224	37.0813	31.1826	34.3212	34.5577
TRINITY_DN205918_c0_g1_i1.p1	7.46923	8.77515	8.22259	6.52754	8.81538	8.36594
TRINITY_DN337260_c0_g1_i1.p1	5.73612	6.01437	5.74833	4.17277	6.00874	5.03988
TRINITY_DN22596_c0_g1_i2.p1	86.5079	90.1594	88.6834	75.1339	73.7367	77.0375
TRINITY_DN22688_c0_g2_i1.p1	6.7255	6.26146	6.75339	6.67954	8.84918	7.61713
TRINITY_DN84640_c0_g3_i1.p1	1.28591	1.81295	1.93014	1.61186	2.01071	1.92621
TRINITY_DN420191_c0_g1_i1.p1	34.8988	35.5573	35.5286	35.9143	27.7943	35.5104
TRINITY_DN92199_c0_g1_i1.p1	3.83642	3.79736	4.21494	2.9666	4.27331	3.93406
TRINITY_DN104240_c0_g1_i4.p1	1.96495	1.97325	1.61407	2.67425	2.86905	2.41617
TRINITY_DN241_c0_g1_i10.p1	199.183	215.159	228.259	191.903	259.167	232.332
TRINITY_DN51171_c0_g1_i1.p1	15.2013	16.9801	16.9767	17.6632	23.9439	21.2195
TRINITY_DN383238_c0_g1_i1.p1	53.4507	52.6777	60.22	52.7925	66.0152	64.3918
TRINITY_DN398892_c0_g1_i1.p1	6.38161	5.72076	6.29092	5.65149	7.52639	7.12781
TRINITY_DN82086_c0_g1_i1.p1	9.80779	10.5761	9.93383	8.50336	10.7401	9.73026
TRINITY_DN90294_c0_g1_i1.p1	1.50234	1.21618	1.77873	1.8992	2.09574	2.10975
TRINITY_DN152374_c0_g1_i1.p1	2.91659	3.96558	4.60163	3.86791	4.05831	3.55847
TRINITY_DN147533_c0_g1_i1.p1	1.15105	2.26176	1.4374	1.49903	2.85688	2.43483
TRINITY_DN331724_c0_g1_i1.p1	16.769	17.0005	15.4666	15.9635	13.5215	16.0658
TRINITY_DN63779_c0_g2_i2.p1	1.09624	1.64722	1.54866	1.55362	2.15602	2.32205
TRINITY_DN278207_c0_g1_i1.p1	7.33694	8.16638	7.44645	6.61657	7.88404	8.06371
TRINITY_DN268870_c0_g1_i1.p1	7.64597	7.60014	7.78994	5.48887	7.98697	7.13232
TRINITY_DN54612_c0_g1_i1.p1	20.1244	21.243	20.4013	22.4138	21.2063	20.3334
TRINITY_DN225307_c0_g1_i1.p1	1.96917	2.03838	2.40408	1.61932	2.8876	2.3069
TRINITY_DN330745_c0_g1_i1.p1	1.76513	1.5334	1.80028	0.995119	1.49951	1.36281
TRINITY_DN56399_c0_g1_i1.p1	10.2894	12.3869	11.311	9.92331	13.1447	12.0619
TRINITY_DN39608_c0_g1_i2.p1	10201.1	10188.7	10460	12200.2	8791.1	9686.03
TRINITY_DN2777_c0_g1_i1.p1	963.24	1034.17	914.956	1016.07	915.999	951.706
TRINITY_DN60838_c1_g3_i1.p1	8.92237	6.4055	5.35826	7.25564	8.08629	6.81189
TRINITY_DN5874_c0_g1_i1.p1	58.5543	60.0126	58.0051	53.9877	63.4272	58.8244
TRINITY_DN26487_c0_g1_i1.p1	2.65539	3.11204	2.68117	7.0712	5.51512	6.19048
TRINITY_DN446614_c0_g1_i1.p1	9.51163	8.73272	9.34477	9.08563	10.1206	9.68104
TRINITY_DN58513_c0_g3_i1.p1	4.88025	4.80072	5.38366	4.88679	4.99671	4.08218
TRINITY_DN134172_c0_g2_i1.p1	20.3431	24.1464	23.5572	21.8987	19.7507	21.2364
TRINITY_DN41265_c0_g1_i2.p1	233.743	245.478	240.641	233.888	249.714	250.92
TRINITY_DN5187_c0_g1_i3.p1	21.4385	24.5835	21.5976	19.3171	21.0587	20.5261
TRINITY_DN210322_c0_g1_i1.p1	37.0706	37.7538	35.7519	32.0685	35.2087	34.4445
TRINITY_DN58331_c0_g1_i1.p1	3.26803	2.75015	3.33158	2.23912	3.38026	3.52564
TRINITY_DN50541_c0_g1_i1.p1	24.9029	24.4044	25.0704	24.334	19.1773	20.5548
TRINITY_DN19204_c0_g1_i1.p1	2.61156	3.41702	1.67547	14.8797	9.28863	12.1565
TRINITY_DN1143_c0_g1_i6.p1	75.3257	82.8308	76.5027	72.6703	67.8919	73.2663
TRINITY_DN46117_c0_g2_i1.p1	4.98168	4.9895	4.52262	4.46248	5.90905	5.62798
TRINITY_DN268004_c0_g1_i1.p1	15.7623	17.9181	15.6499	13.2682	15.6511	14.2439
TRINITY_DN105248_c0_g1_i1.p1	2.94496	3.35396	3.11579	3.48125	3.72154	4.03837
TRINITY_DN470006_c0_g1_i3.p1	2.82797	2.66604	1.592	2.10009	1.85917	2.13365
TRINITY_DN5573_c0_g1_i1.p1	33.3457	33.9829	30.6718	44.0914	42.7008	43.6119
TRINITY_DN503_c0_g1_i16.p1	158.623	171.907	178.054	146.12	183.956	175.184
TRINITY_DN12321_c0_g1_i2.p1	6.02004	5.99122	5.60597	5.51678	6.11551	6.21036
TRINITY_DN47030_c0_g1_i1.p1	9.21498	9.0395	10.4367	8.50014	10.7679	9.54942
TRINITY_DN73282_c0_g1_i2.p1	13.1943	15.7746	14.0702	16.454	12.177	13.3325
TRINITY_DN25054_c0_g1_i5.p1	21.5753	22.7571	23.3148	19.6191	25.8389	23.7593
TRINITY_DN202855_c0_g1_i1.p1	2.30846	2.48179	3.15481	2.74718	3.26948	2.90168
TRINITY_DN394411_c0_g1_i2.p1	100.585	102.755	106.214	87.6866	110.53	98.5581
TRINITY_DN80118_c0_g2_i1.p1	2.77843	3.46972	2.65904	8.43882	7.13265	7.23155
TRINITY_DN446336_c0_g1_i2.p1	60.2028	62.8021	63.7772	60.8019	59.0253	62.764
TRINITY_DN68839_c1_g2_i1.p1	24.9096	27.3471	28.7612	24.1019	29.2344	27.1126
TRINITY_DN264919_c0_g1_i1.p1	39.1914	37.3453	42.9697	32.3223	41.2706	41.1473
TRINITY_DN394794_c0_g1_i1.p1	2.01953	2.55785	2.13636	9.8927	7.6595	8.00984
TRINITY_DN1205_c0_g3_i1.p1	18.0741	20.3335	18.834	16.6922	19.6049	19.4398
TRINITY_DN14519_c0_g1_i1.p1	2.51838	2.00366	2.38204	2.75722	3.63648	2.33382
TRINITY_DN22235_c0_g3_i3.p1	6.31299	6.06991	5.7936	1.63632	3.19754	2.41511
TRINITY_DN382556_c0_g1_i1.p1	16.4301	15.0866	17.0348	14.0967	16.4215	14.1282
TRINITY_DN3503_c0_g1_i2.p1	70.9678	73.8102	75.5898	71.0276	79.949	76.454
TRINITY_DN62832_c0_g1_i1.p1	4.00618	3.6402	3.48355	3.09185	4.02308	2.97228
TRINITY_DN19583_c0_g1_i1.p1	11.0293	10.8263	12.1609	11.2631	12.5106	12.5848
TRINITY_DN16636_c0_g1_i1.p1	57.3721	65.0753	66.1165	66.6235	69.2635	67.6009
TRINITY_DN98250_c0_g1_i1.p1	6.63008	5.41024	5.65909	6.28687	5.16725	4.67332
TRINITY_DN16407_c0_g2_i1.p1	16.0737	17.3302	17.4361	15.9707	18.4845	16.5706
TRINITY_DN6453_c0_g1_i1.p1	4.84384	4.83133	4.01136	5.05971	6.30099	5.37707
TRINITY_DN334135_c0_g1_i2.p1	1.79239	2.28928	2.03434	2.006	1.74359	2.11616
TRINITY_DN977_c0_g2_i2.p1	20.1696	24.9196	23.7681	21.7871	22.6838	22.9839
TRINITY_DN396256_c0_g1_i1.p1	10.727	10.5919	10.5612	10.5568	9.8631	10.6561
TRINITY_DN395372_c0_g1_i1.p1	2.07783	2.10244	2.12124	2.24528	2.33104	2.70166
TRINITY_DN120495_c0_g1_i1.p1	2.20479	2.46224	1.70346	2.56856	2.5597	2.30313
TRINITY_DN394514_c0_g1_i2.p1	2.64306	2.03013	2.54419	2.08939	2.64666	2.19644
TRINITY_DN452342_c0_g1_i1.p1	12.7457	13.3229	13.2809	12.7908	11.7997	11.2164
TRINITY_DN235607_c0_g1_i1.p1	0.203846	0.290769	0.337624	3.58755	2.2392	2.7376
TRINITY_DN27319_c0_g2_i1.p1	6.09597	6.05043	6.71911	5.15069	6.77859	5.79656
TRINITY_DN65468_c0_g1_i1.p1	37.6266	42.5305	39.7141	34.1537	37.9694	35.4742
TRINITY_DN136917_c0_g1_i6.p1	12.646	12.6875	14.6845	10.2026	14.4426	13.883
TRINITY_DN99451_c1_g2_i3.p1	12.7203	12.9341	12.4638	13.5313	13.1209	12.0186
TRINITY_DN169585_c0_g1_i1.p1	20.4583	21.4493	20.6054	20.1487	20.6869	19.5948
TRINITY_DN24522_c0_g2_i1.p1	1.9436	1.76051	2.27694	2.24179	2.86933	2.2221
TRINITY_DN460430_c0_g1_i1.p1	2.48222	1.88692	2.46827	1.79808	2.1131	2.28783
TRINITY_DN148346_c0_g1_i1.p1	10.5122	10.8046	10.1636	12.8165	10.6106	9.57072
TRINITY_DN146101_c0_g1_i1.p1	7.83692	10.9078	10.0345	7.40212	11.1883	8.83091
TRINITY_DN106119_c0_g2_i3.p1	24.4261	26.5455	25.854	23.7214	27.0592	27.142
TRINITY_DN113161_c0_g1_i2.p1	2.81119	2.7426	3.30604	2.16487	2.87479	2.65217
TRINITY_DN24802_c0_g1_i2.p1	11.2848	12.252	11.0862	10.6696	10.2913	10.1257
TRINITY_DN448688_c0_g1_i1.p1	16.3858	15.2374	17.0766	14.1569	17.496	15.8786
TRINITY_DN94873_c0_g1_i3.p1	26.9526	27.3049	25.1675	22.7826	22.969	22.8512
TRINITY_DN205703_c0_g1_i1.p1	10.4235	10.6245	11.342	8.92857	12.139	12.0829
TRINITY_DN54411_c0_g1_i1.p1	49.8576	52.6889	53.9425	49.7998	57.5778	57.3611
TRINITY_DN103219_c0_g1_i4.p1	4.79417	5.4233	5.44205	5.63327	5.68011	5.25352
TRINITY_DN34516_c0_g1_i1.p1	16.3394	18.3484	17.7154	16.0258	18.4921	17.8233
TRINITY_DN11836_c0_g2_i6.p1	6.40533	7.13498	7.38054	12.4677	9.98729	10.809
TRINITY_DN455090_c0_g1_i1.p1	9.04893	11.3134	9.81285	10.0957	9.55086	8.57079
TRINITY_DN473464_c0_g1_i1.p1	76.1201	83.0403	71.8517	74.2913	74.625	77.01
TRINITY_DN230126_c0_g1_i1.p1	65.8228	73.2078	75.4297	68.4562	67.5426	69.405
TRINITY_DN98152_c0_g1_i1.p1	32.9276	38.5131	33.9767	26.7376	30.6911	31.8126
TRINITY_DN205229_c0_g1_i1.p1	69.103	71.1812	68.3975	64.6152	65.6318	69.5437
TRINITY_DN74460_c0_g1_i2.p1	1.9065	2.44023	1.72686	2.03672	2.70462	2.50294
TRINITY_DN70100_c0_g1_i3.p1	26.9843	31.7258	26.7037	47.4957	41.5047	47.944
TRINITY_DN3491_c0_g1_i1.p1	29.6396	30.7502	27.4671	28.6375	27.8509	28.4822
TRINITY_DN214626_c0_g1_i1.p1	21.4101	21.4123	21.2478	19.077	23.081	21.1379
TRINITY_DN59774_c0_g2_i2.p1	18.1269	17.6574	18.933	18.886	20.2263	20.2036
TRINITY_DN202521_c0_g1_i1.p1	4.76872	5.24391	4.49983	4.24335	6.18109	4.82824
TRINITY_DN63806_c0_g1_i1.p1	5.09224	6.06312	6.11428	5.60804	7.53438	6.76095
TRINITY_DN156200_c0_g1_i2.p1	2.58019	2.45256	2.6457	2.34445	2.92528	2.90739
TRINITY_DN351843_c0_g1_i1.p1	5.5555	6.68732	6.06248	6.54237	6.86026	5.31688
TRINITY_DN129275_c0_g1_i1.p1	1.81233	1.78347	1.72049	1.46075	2.0178	2.43163
TRINITY_DN20192_c0_g3_i1.p1	42.7183	51.0441	44.6124	46.9677	45.0862	46.9776
TRINITY_DN992_c1_g4_i1.p1	34.4794	39.3282	39.4007	37.3972	38.6559	35.7418
TRINITY_DN147_c0_g1_i1.p1	3.23811	3.209	3.33803	3.27672	3.76002	3.9114
TRINITY_DN2409_c0_g1_i2.p1	26.992	29.7588	30.1984	24.9608	30.4832	30.0325
TRINITY_DN95992_c0_g1_i3.p1	0.473408	0.800384	0.226652	6.03523	4.06686	4.47412
TRINITY_DN47074_c1_g1_i1.p1	12.542	13.1244	14.6711	11.2596	11.4546	12.4967
TRINITY_DN711_c0_g3_i4.p1	38.784	40.9716	40.3632	39.6949	37.5583	38.3595
TRINITY_DN25577_c0_g4_i1.p1	3.38608	2.9896	2.93551	3.15415	3.8077	2.98377
TRINITY_DN2699_c0_g2_i1.p1	43.7381	51.3988	47.9891	48.9878	55.878	56.25
TRINITY_DN44791_c1_g1_i1.p1	24.7914	27.6071	26.858	23.743	29.7138	27.5302
TRINITY_DN60383_c0_g1_i1.p1	23.924	23.7059	23.471	22.0059	24.1535	22.7772
TRINITY_DN455136_c0_g1_i2.p1	23.8517	24.3955	25.4239	27.2904	30.3399	29.3903
TRINITY_DN337340_c0_g1_i1.p1	16.4075	15.3172	17.2807	13.4416	18.3183	17.6411
TRINITY_DN41179_c0_g2_i1.p1	16.8561	17.9315	18.8217	22.0284	25.1149	23.8691
TRINITY_DN5243_c0_g1_i1.p1	32.03	34.4053	37.8451	32.1011	36.2531	37.162
TRINITY_DN23594_c0_g1_i2.p1	21.0186	20.0135	21.5199	18.4606	23.102	22.1059
TRINITY_DN46649_c0_g1_i1.p1	26.7422	28.9746	28.9918	25.7619	27.0545	27.4688
TRINITY_DN148909_c0_g1_i1.p1	21.7581	24.6468	22.8799	27.1995	26.6852	28.838
TRINITY_DN455455_c0_g1_i1.p1	10.858	10.8765	12.1487	9.2089	12.929	11.3082
TRINITY_DN31557_c0_g2_i1.p1	33.2309	36.4715	34.7308	33.2342	37.3438	36.3525
TRINITY_DN383817_c0_g1_i1.p1	17.1984	19.093	19.9743	15.8707	20.6534	19.8303
TRINITY_DN76869_c0_g1_i1.p1	5.64239	5.48605	5.9385	5.53155	6.963	6.30079
TRINITY_DN43106_c0_g1_i1.p1	9.77549	10.5905	10.2649	9.09352	10.9892	10.2458
TRINITY_DN93154_c0_g1_i1.p1	23.4465	24.8691	26.2986	25.0561	27.5157	26.0448
TRINITY_DN84367_c0_g1_i2.p1	32.1826	36.5021	32.4279	30.2546	33.8874	32.8121
TRINITY_DN19801_c0_g4_i1.p1	28.5583	28.5121	26.679	30.6018	31.63	31.2
TRINITY_DN270314_c0_g1_i1.p1	11.308	12.7238	12.6724	11.979	11.6872	11.9558
TRINITY_DN49292_c0_g2_i1.p1	12.0672	13.1709	14.8113	11.4788	13.8454	13.6388
TRINITY_DN985_c0_g3_i1.p1	24.7646	26.9053	24.3806	28.1025	29.5109	28.8088
TRINITY_DN21289_c1_g2_i1.p1	15.1831	16.6068	16.3918	15.218	15.3963	16.3275
TRINITY_DN139032_c0_g1_i1.p1	84.2926	88.8931	86.914	102.771	107.884	106.059
TRINITY_DN1213_c0_g1_i7.p1	22.3746	24.0613	20.8126	29.3123	25.4119	25.7303
TRINITY_DN7226_c0_g1_i4.p2	3.66299	3.44836	3.35663	7.54972	5.60102	6.7802
TRINITY_DN473180_c0_g1_i1.p1	1.77834	2.09236	2.44106	2.09124	2.53945	1.81196
TRINITY_DN155951_c0_g1_i1.p1	1.52565	1.28576	1.53065	1.39808	1.80832	1.86003
TRINITY_DN18302_c0_g2_i2.p1	1.80796	1.93975	1.79064	1.50212	2.01835	1.95654
TRINITY_DN24453_c0_g1_i2.p1	87.6645	96.0151	91.5701	90.0226	97.4505	92.4923
TRINITY_DN445318_c0_g1_i1.p1	2.28329	2.9324	2.73303	2.4634	3.12281	2.61646
TRINITY_DN332252_c0_g1_i1.p1	206.241	226.259	206.094	199.124	211.841	194.967
TRINITY_DN34542_c0_g4_i2.p1	6.26164	6.42458	7.1542	5.88817	7.09054	7.46026
TRINITY_DN4951_c0_g1_i1.p1	35.1982	39.669	35.9034	31.7425	44.4295	38.9141
TRINITY_DN29696_c0_g2_i1.p1	21.4746	22.172	22.4517	18.983	23.7332	22.8471
TRINITY_DN25778_c0_g2_i1.p1	36.2824	37.8078	38.233	36.374	36.287	37.3875
TRINITY_DN136835_c0_g1_i1.p1	7.52375	6.20136	7.65688	6.53283	7.34181	7.94389
TRINITY_DN11463_c0_g2_i1.p1	16.0646	18.2535	18.5949	16.5566	20.9941	18.1412
TRINITY_DN205387_c0_g1_i2.p1	41.1716	47.6872	47.0573	38.6284	49.1282	46.2307
TRINITY_DN2604_c0_g1_i2.p1	11.9615	11.7827	13.0179	11.9249	17.1025	14.0299
TRINITY_DN32866_c0_g2_i1.p1	20.0108	21.8498	21.7272	18.4107	23.4318	22.6056
TRINITY_DN10885_c0_g2_i7.p1	16.905	20.6303	25.996	18.945	32.0059	26.2174
TRINITY_DN154914_c0_g1_i2.p1	11.0781	10.5772	11.3076	10.8888	13.0249	11.3877
TRINITY_DN70393_c0_g1_i2.p1	0.148627	0.280836	0.17903	3.59771	2.56708	2.87074
TRINITY_DN144224_c0_g1_i1.p1	0.570165	1.46392	0.554018	10.9499	6.81019	8.00273
TRINITY_DN280756_c0_g1_i1.p1	0.682601	1.67227	0.573724	12.8054	8.2325	8.07258
TRINITY_DN70393_c0_g4_i1.p1	0.502367	0.534696	0.297163	6.70597	3.63803	4.6059
TRINITY_DN56955_c0_g2_i1.p1	0.515651	0.569162	0.403306	8.70517	3.67024	5.58347
TRINITY_DN71352_c0_g1_i1.p1	14.3832	16.2949	15.203	14.7179	14.4903	13.7042
TRINITY_DN336700_c0_g1_i1.p1	9.01868	11.086	7.05019	13.3336	9.96084	10.5216
TRINITY_DN139845_c0_g1_i1.p1	251.017	351.97	236.595	351.789	735.068	478.843
TRINITY_DN76572_c0_g1_i1.p1	9.5691	10.0488	10.7029	8.79755	10.6496	10.4904
TRINITY_DN97184_c0_g1_i3.p1	8.1307	6.8559	7.73441	5.32133	7.60925	6.64603
TRINITY_DN17629_c0_g3_i1.p1	0.279468	0.434001	0.242636	3.34385	2.33273	2.59371
TRINITY_DN191959_c0_g1_i1.p2	0	0	0	3.26891	3.41068	3.59852
TRINITY_DN213530_c0_g1_i1.p1	1.91044	1.74186	1.61813	1.27232	2.20519	1.89682
TRINITY_DN64453_c0_g2_i2.p1	4.39473	4.17349	4.7337	3.12298	4.53217	4.23668
TRINITY_DN22138_c0_g2_i3.p1	103.08	105.992	95.7124	117.82	91.9909	102.098
TRINITY_DN22487_c0_g1_i1.p1	18.7926	21.7959	19.3527	18.6982	19.1073	18.3353
TRINITY_DN6911_c0_g1_i9.p1	24.721	23.2874	24.4873	28.3842	23.9282	25.4592
TRINITY_DN231049_c0_g1_i1.p1	4.22485	2.96675	3.62765	3.43338	4.23961	4.14629
TRINITY_DN159337_c0_g1_i1.p1	686.77	716.984	592.188	764.531	552.211	599.334
TRINITY_DN944_c0_g1_i5.p1	149.494	162.758	143.431	163.13	132.973	144.347
TRINITY_DN132171_c0_g2_i1.p1	1470.18	1451.47	1540.18	1594.96	1102.26	1250.44
TRINITY_DN66688_c0_g1_i2.p1	1475.09	1509.25	1546.54	1711.95	1240.23	1385.37
TRINITY_DN16179_c1_g1_i1.p1	89.3803	103.275	92.4263	93.4307	80.8554	89.4691
TRINITY_DN127478_c0_g1_i3.p6	547.232	520.357	529.495	540.087	375.482	422.018
TRINITY_DN8351_c0_g1_i8.p1	150.748	157.18	155.498	151.798	127.597	145.6
TRINITY_DN556_c0_g1_i1.p2	146.458	151.549	120.892	136.291	129.762	127.388
TRINITY_DN140_c0_g1_i4.p1	101.047	114.709	100.898	248.202	202.355	226.148
TRINITY_DN23212_c0_g1_i2.p1	84.4641	92.1253	87.0844	112.781	108.632	112.726
TRINITY_DN27360_c0_g1_i1.p1	15.4888	16.0512	15.6967	16.7633	14.5906	11.8362
TRINITY_DN38303_c0_g1_i1.p1	0.566444	1.45132	0.469093	13.3272	8.92442	9.58647
TRINITY_DN5793_c0_g2_i1.p1	44.8297	46.4145	41.062	42.5686	33.9635	41.8581
TRINITY_DN1511_c0_g1_i3.p1	33.0103	35.8395	36.7993	41.7021	33.97	37.7755
TRINITY_DN76535_c0_g1_i1.p1	88.5818	100.451	95.2863	94.1974	99.2389	98.2022
TRINITY_DN342904_c0_g1_i2.p1	40.2356	42.8392	44.0455	43.5074	36.3344	42.2875
TRINITY_DN4206_c0_g1_i2.p1	139.235	151.81	146.676	149.305	141.568	151.28
TRINITY_DN280364_c0_g1_i1.p1	31.5673	32.114	30.153	34.0649	33.5079	34.4309
TRINITY_DN447444_c0_g1_i1.p1	0.383896	0.899621	0.141297	7.46112	5.48641	5.92678
TRINITY_DN283362_c0_g1_i1.p1	65.7531	74.5029	64.7704	86.4825	72.2975	74.1555
TRINITY_DN4997_c0_g2_i1.p1	53.1176	59.0648	50.1509	56.3272	46.8159	51.991
TRINITY_DN26893_c0_g3_i1.p1	53.6754	56.0185	59.8739	58.0604	60.0995	60.2479
TRINITY_DN158_c0_g1_i1.p1	164.84	173.612	135.728	164.856	148.818	155.646
TRINITY_DN85461_c2_g1_i1.p1	5.81415	5.03554	6.1703	5.3937	6.34077	6.47999
TRINITY_DN81730_c0_g1_i1.p1	9.08103	9.11507	8.05964	9.00819	9.64459	9.26912
TRINITY_DN390127_c0_g1_i1.p1	9.4854	8.23144	8.68421	8.0038	10.4132	11.4773
TRINITY_DN59680_c0_g1_i1.p1	306.252	319.626	297.103	302.061	288.177	283.558
TRINITY_DN86079_c0_g2_i4.p1	6.25036	7.62113	8.3799	6.71699	11.091	9.50405
TRINITY_DN230359_c0_g1_i1.p3	0.361965	2.18116	0.984913	3.1819	4.43399	4.30021
TRINITY_DN274938_c0_g1_i1.p1	4.7459	5.49198	4.6997	5.1034	6.08239	4.9028
TRINITY_DN71339_c0_g1_i1.p1	37.0074	38.5952	39.6683	35.9143	43.0054	41.4549
TRINITY_DN6719_c0_g1_i1.p1	23.564	23.6775	27.0965	22.5815	30.9436	26.9264
TRINITY_DN2134_c0_g1_i2.p1	25.0711	26.269	26.4519	23.4948	34.2832	30.4007
TRINITY_DN1667_c0_g1_i14.p1	38.8641	41.5814	43.7974	36.5791	50.0196	45.1825
TRINITY_DN29312_c0_g1_i1.p1	15.4525	16.182	15.0328	13.4945	19.0113	15.4828
TRINITY_DN65804_c0_g2_i4.p1	10.6825	9.60099	10.317	11.1174	10.7668	10.3079
TRINITY_DN70740_c0_g1_i1.p1	142.81	150.803	143.324	138.441	136.549	139.58
TRINITY_DN9152_c0_g1_i1.p1	41.9507	47.9947	36.343	36.9859	39.1398	37.6012
TRINITY_DN46015_c0_g1_i2.p1	11.4208	12.3369	11.2241	10.9929	8.72647	10.4806
TRINITY_DN156162_c0_g1_i1.p1	1819.16	1993.71	1439.65	2551.82	1490.24	1869.83
TRINITY_DN278454_c0_g1_i1.p1	9.42368	10.2866	8.9437	7.62218	10.0983	9.4653
TRINITY_DN17067_c0_g1_i9.p1	5.3586	4.76921	4.88722	3.39237	4.71681	4.7488
TRINITY_DN40375_c0_g1_i4.p1	3.96376	3.78812	3.46888	3.169	3.49228	3.56432
TRINITY_DN1304_c0_g1_i12.p2	107.445	114.178	114.295	109.258	85.8834	100.459
TRINITY_DN762_c0_g4_i1.p1	73.0128	77.993	73.0518	82.0699	69.9957	75.9299
TRINITY_DN19666_c0_g2_i1.p1	49.5418	46.0717	48.1298	40.719	51.7075	45.7004
TRINITY_DN50092_c0_g1_i1.p1	17.1803	17.5021	17.3883	12.7673	15.4872	15.0299
TRINITY_DN163732_c0_g1_i1.p1	18.9671	20.6893	21.0891	16.7796	21.1278	21.916
TRINITY_DN50574_c0_g1_i1.p1	22.6229	21.7663	19.4298	18.1454	18.896	17.8542
TRINITY_DN1992_c0_g2_i2.p1	3.94719	4.54039	5.23375	4.22126	6.71326	5.47617
TRINITY_DN266051_c0_g1_i1.p1	10.2327	11.0718	11.2364	10.2252	12.0842	11.4683
TRINITY_DN76135_c0_g3_i2.p1	3.19842	3.77644	4.1512	3.41417	5.98056	4.82645
TRINITY_DN38033_c0_g1_i1.p1	6.47864	7.00641	7.87537	6.81979	8.42117	7.30307
TRINITY_DN390045_c0_g1_i1.p1	30.7472	34.0049	35.8539	29.1193	42.0074	36.6698
TRINITY_DN1060_c0_g4_i1.p1	12.2877	13.4656	13.0823	10.9631	16.8277	12.846
TRINITY_DN90740_c0_g2_i2.p1	2.95656	3.8857	3.26869	3.38606	3.93672	3.46975
TRINITY_DN222089_c0_g1_i1.p1	7.80804	7.6961	8.85163	6.18924	9.78479	8.0276
TRINITY_DN303394_c0_g1_i1.p1	1.19296	2.06959	0.694225	6.83381	9.53016	7.72749
TRINITY_DN282541_c0_g1_i1.p1	1.23576	1.62664	0.990364	1.43089	1.89006	1.23543
TRINITY_DN27254_c0_g2_i2.p1	2.59614	1.99795	2.33272	1.94329	2.60281	2.10578
TRINITY_DN47627_c0_g1_i1.p1	3.79143	4.27839	4.29666	3.83028	5.80931	5.02696
TRINITY_DN57611_c1_g1_i1.p1	71.03	74.182	77.7123	67.641	73.214	74.9
TRINITY_DN9715_c1_g1_i1.p1	34.9561	37.7876	31.0677	34.4769	27.8486	29.6994
TRINITY_DN71681_c1_g2_i3.p1	1792.53	1799.94	1802.73	1991.98	1272.79	1495.78
TRINITY_DN70554_c0_g1_i1.p1	1.50858	1.29821	1.58246	0.866147	2.37255	1.7163
TRINITY_DN43336_c0_g1_i2.p1	2.36448	2.41315	2.83528	2.18435	3.60277	2.59758
TRINITY_DN59316_c0_g1_i1.p1	4.93609	4.16531	5.48378	4.46304	4.64351	4.93243
TRINITY_DN13766_c0_g1_i1.p1	10.8493	10.7259	9.67888	10.1309	11.6289	9.94322
TRINITY_DN5654_c0_g1_i2.p1	25.0955	25.5398	28.4885	19.101	24.4163	24.7894
TRINITY_DN411624_c0_g1_i1.p1	66.8489	110.957	55.5492	217.323	213.399	167.013
TRINITY_DN455537_c0_g1_i1.p2	2.89285	5.67768	2.64785	3.41214	1.94554	3.35549
TRINITY_DN270669_c0_g1_i1.p1	3.35503	3.6131	3.86071	4.17879	4.40781	4.17122
TRINITY_DN25768_c0_g1_i1.p1	26.2649	24.1369	25.2243	26.1475	29.0769	28.2258
TRINITY_DN37500_c0_g2_i1.p1	5.0332	5.60608	4.92325	4.32412	5.66768	5.28126
TRINITY_DN6278_c0_g2_i3.p1	68.2971	76.3199	74.8856	65.8306	68.1103	71.9573
TRINITY_DN35703_c0_g1_i1.p1	2.5061	2.78185	2.28172	2.17105	3.14173	2.30129
TRINITY_DN455075_c0_g1_i1.p1	63.8058	62.5713	67.7138	63.1049	71.1771	68.3553
TRINITY_DN127701_c0_g1_i3.p1	36.9533	38.8329	36.6774	33.9685	38.2025	37.9257
TRINITY_DN301042_c0_g1_i1.p1	10.3379	11.5156	11.9656	11.4641	9.09908	9.89125
TRINITY_DN71774_c0_g1_i2.p1	11.0705	11.6082	10.9105	10.3783	11.8308	9.65784
TRINITY_DN42028_c0_g1_i1.p1	2.16804	1.49104	1.59313	10.3432	10.2503	10.9147
TRINITY_DN261635_c0_g1_i2.p1	3.07734	3.48695	3.89562	4.58116	4.00336	3.97116
TRINITY_DN400962_c0_g1_i1.p1	10.0749	15.3896	7.8895	17.4887	16.6542	14.102
TRINITY_DN37007_c0_g2_i2.p1	14.3941	16.9578	15.0582	12.5462	11.8763	12.9496
TRINITY_DN5030_c0_g1_i2.p1	30.9644	32.6755	35.1432	29.1675	42.7362	36.5596
TRINITY_DN917_c0_g1_i15.p1	27.8365	30.1415	31.3816	26.3532	36.6957	31.6604
TRINITY_DN372_c0_g1_i13.p1	33.2336	36.7717	40.8212	32.8379	44.1434	40.7594
TRINITY_DN405398_c0_g1_i2.p1	2.49502	1.76545	1.95233	2.35063	1.44677	2.11071
TRINITY_DN396760_c0_g1_i1.p1	1.98386	2.25051	2.33733	2.0043	2.20765	1.54237
TRINITY_DN5957_c0_g1_i1.p1	37.3893	41.1955	46.6585	34.2537	47.9846	46.5966
TRINITY_DN40722_c1_g1_i1.p2	1.18971	1.09095	1.02043	1.40413	1.35021	1.18515
TRINITY_DN1825_c1_g1_i4.p1	0.59621	1.44683	0.551029	9.86441	6.94503	8.65011
TRINITY_DN491475_c0_g1_i1.p1	1.13574	1.76594	0.654294	4.55786	5.42981	5.86643
TRINITY_DN5977_c0_g1_i6.p1	10.5916	13.2158	13.257	9.89555	14.9132	11.8744
TRINITY_DN14150_c0_g1_i1.p1	6.26576	5.3459	7.26447	5.87343	7.34877	6.11267
TRINITY_DN68849_c0_g2_i1.p1	6.96421	7.3876	7.8004	6.06326	8.14759	7.74308
TRINITY_DN95322_c0_g1_i1.p1	2457.51	2168.88	2434.74	2210.03	1374.17	1660.76
TRINITY_DN2470_c0_g1_i6.p2	65.1232	67.8433	58.2005	63.8476	57.3177	61.2991
TRINITY_DN61729_c0_g2_i4.p1	1475.46	1557.07	1329.13	1553.84	1156.4	1231.93
TRINITY_DN1563_c0_g2_i1.p1	244.477	258.834	237.094	260.386	213.859	219.681
TRINITY_DN159759_c0_g1_i2.p1	223.951	263.732	223.181	248.941	223.396	231.809
TRINITY_DN3876_c0_g1_i13.p1	334.387	353.23	332.24	318.702	319.215	330.18
TRINITY_DN356580_c0_g1_i1.p1	7.35509	6.65856	5.70305	23.1154	20.889	21.972
TRINITY_DN331101_c0_g1_i1.p1	7.95598	8.80658	8.52072	8.14397	9.36669	8.61561
TRINITY_DN325660_c0_g1_i1.p1	6.45933	7.53113	7.2758	6.20579	8.57864	7.20088
TRINITY_DN9541_c0_g2_i4.p2	4518.86	4726.99	4597.61	5273.51	3864.6	4315.86
TRINITY_DN9541_c0_g1_i12.p1	2467.53	2528.77	2463.05	2846.57	1991.05	2309.62
TRINITY_DN4332_c0_g1_i29.p1	88.2862	90.0799	83.9778	91.2356	72.9784	84.6146
TRINITY_DN1281_c0_g3_i1.p1	23.2396	23.6926	20.1114	22.962	16.061	19.4092
TRINITY_DN3794_c0_g1_i2.p1	96.4081	112.274	95.7172	100.355	95.1261	98.5881
TRINITY_DN291882_c0_g1_i1.p1	79436.9	65739.8	58833.8	89422.5	60584.6	69699.7
TRINITY_DN45918_c0_g2_i6.p2	5824.59	6174.35	6543.42	6722.54	4936.03	5499.8
TRINITY_DN50170_c0_g1_i1.p2	6444.45	6297.66	6192.18	7174.13	6262.45	6223.04
TRINITY_DN50170_c0_g1_i1.p1	3259.48	3416.98	3305.23	3960.77	3619.11	3607.44
TRINITY_DN1003_c0_g2_i4.p1	225.983	243.138	235.542	242.256	217.599	233.824
TRINITY_DN2844_c0_g1_i9.p1	285.058	288.853	281.977	290.334	240.421	273.379
TRINITY_DN1198_c0_g2_i1.p1	31.2474	34.3095	29.2912	32.1996	26.4263	26.9971
TRINITY_DN3056_c0_g3_i1.p1	25.3905	29.9808	28.0828	32.2748	29.4975	29.9423
TRINITY_DN6586_c0_g2_i1.p1	17.6018	21.4957	16.6976	24.1659	20.0607	19.8352
TRINITY_DN3128_c0_g1_i1.p1	60.962	59.6409	58.473	58.3284	48.9377	46.8596
TRINITY_DN429250_c0_g1_i2.p1	0.0630021	0.115543	0.173914	3.20674	2.56346	3.47119
TRINITY_DN7789_c0_g1_i4.p1	46.4804	48.2327	47.9418	43.1652	35.8509	40.553
TRINITY_DN4330_c0_g3_i1.p1	23.3002	29.1215	22.9678	25.5453	26.3011	25.1732
TRINITY_DN104763_c1_g1_i1.p1	31.4543	37.1434	34.9196	43.5403	32.213	33.8216
TRINITY_DN3328_c0_g3_i1.p1	31.7958	38.3897	36.683	44.2022	31.8006	37.1258
TRINITY_DN3418_c0_g1_i3.p1	32.0133	31.7108	30.5681	26.8244	26.7657	28.9684
TRINITY_DN1053_c0_g1_i1.p1	20.1903	23.5491	22.426	29.7884	23.5388	25.4906
TRINITY_DN2874_c0_g1_i1.p1	51.2609	54.3191	52.8941	49.8016	44.4009	48.5535
TRINITY_DN7267_c0_g1_i2.p1	7.98172	8.32799	9.60845	8.66228	6.64946	8.78289
TRINITY_DN19135_c0_g3_i1.p1	20.1156	23.2007	22.6958	19.4115	19.85	21.4282
TRINITY_DN81636_c0_g1_i1.p1	2.0639	1.82534	2.54044	1.91491	2.29256	2.66225
TRINITY_DN261928_c0_g1_i1.p1	5.54025	5.21029	5.14569	4.71139	5.75586	4.85696
TRINITY_DN38165_c0_g1_i2.p1	0.96322	0.97789	1.02559	1.41122	1.24933	1.17275
TRINITY_DN310039_c0_g1_i1.p2	1.79556	3.33632	1.60436	10.392	9.58119	8.64002
TRINITY_DN1107_c0_g1_i2.p1	20.1022	17.802	16.4349	21.3686	18.2226	18.7305
TRINITY_DN3925_c0_g1_i2.p1	44.7973	47.3515	37.3201	45.6471	40.0781	43.5322
TRINITY_DN459087_c0_g1_i1.p1	122.5	130.584	121.873	169.225	150.055	163.064
TRINITY_DN52161_c0_g1_i2.p1	2.6023	4.24225	2.26958	35.7137	23.7791	28.7535
TRINITY_DN1334_c0_g1_i1.p1	50.0792	53.554	47.6823	52.0496	48.485	51.8659
TRINITY_DN53479_c0_g1_i1.p1	146.296	163.207	143.412	149.856	130.881	152.372
TRINITY_DN54461_c0_g1_i1.p1	112.3	122.286	120.364	145.087	132.399	141.703
TRINITY_DN3718_c0_g1_i1.p1	47.7053	46.7891	45.5707	50.7755	45.0466	51.9439
TRINITY_DN274714_c0_g1_i1.p1	91.4191	102.266	88.5234	187.379	137.742	164.209
TRINITY_DN785_c0_g1_i1.p1	141.399	145.037	143.002	195.135	169.656	187.242
TRINITY_DN39406_c0_g2_i3.p4	674.58	648.047	613.081	794.045	575.281	632.171
TRINITY_DN163324_c0_g1_i1.p1	127.132	134.223	148.225	181.829	147.326	169.22
TRINITY_DN404190_c0_g1_i1.p1	25.8617	26.2822	24.2276	28.6192	26.5858	26.4186
TRINITY_DN22691_c0_g3_i3.p1	92.364	100.221	96.1799	111.511	94.5289	102.451
TRINITY_DN5181_c0_g2_i2.p1	95.0181	100.508	84.1512	99.0003	75.0945	85.2748
TRINITY_DN385994_c0_g1_i1.p1	99.6441	110.922	98.9069	164.786	137.016	144.508
TRINITY_DN5236_c0_g2_i1.p1	31.9906	32.1767	25.6972	33.769	24.96	32.519
TRINITY_DN3467_c0_g1_i19.p1	169.407	175.927	168.54	169.846	130.765	153.767
TRINITY_DN97245_c0_g2_i1.p1	136.372	154.059	138.691	205.255	157.777	180.889
TRINITY_DN242272_c0_g1_i1.p1	4.74333	7.73253	2.72786	65.8228	41.8696	56.5149
TRINITY_DN204256_c0_g1_i1.p1	2.89769	2.46505	2.34186	165.18	111.962	109.497
TRINITY_DN19701_c0_g1_i1.p1	16.2667	16.4787	13.6508	14.7998	13.329	14.87
TRINITY_DN386621_c0_g1_i1.p1	150.401	151.972	166.141	243.009	194.077	215.777
TRINITY_DN2148_c0_g1_i3.p1	47.6222	46.9542	41.9725	49.2646	42.0094	44.6005
TRINITY_DN40974_c0_g1_i1.p1	141.752	153.394	163.515	172.533	147.19	172.877
TRINITY_DN24462_c0_g1_i2.p2	4.36302	4.8251	4.26682	4.54706	5.48521	4.14487
TRINITY_DN3374_c0_g2_i14.p1	128.009	130.881	124.114	171.175	120.826	157.366
TRINITY_DN153211_c0_g1_i1.p1	103.122	114.104	99.1252	124.986	95.4711	108.655
TRINITY_DN146192_c0_g1_i1.p1	17.0594	17.535	16.4736	15.0418	10.7068	14.7604
TRINITY_DN485728_c0_g1_i1.p1	141.853	151.463	142.439	281.021	200.581	240.227
TRINITY_DN48372_c0_g1_i2.p2	139.144	145.867	146.444	195.437	159.432	184.954
TRINITY_DN18405_c5_g1_i1.p1	46.6669	52.8919	46.4204	49.8217	40.9799	46.0532
TRINITY_DN145025_c0_g1_i1.p1	95.1411	104.186	99.0648	125.627	100.378	115.487
TRINITY_DN327245_c0_g1_i1.p1	121.293	141.597	123.521	179.722	144.821	175.625
TRINITY_DN95493_c0_g1_i1.p1	25.3018	25.9657	26.3491	33.4662	31.4822	30.0837
TRINITY_DN14648_c0_g1_i3.p1	175.002	185.875	171.921	181.209	156.645	175.171
TRINITY_DN63937_c0_g1_i1.p1	20.5741	25.6492	20.6539	33.6637	35.7275	33.447
TRINITY_DN466960_c0_g1_i1.p2	141.845	148.199	134.943	244.975	193.373	243.685
TRINITY_DN160013_c0_g1_i1.p3	99.8215	120.04	110.182	173.109	129.639	167.268
TRINITY_DN22505_c0_g1_i1.p1	159.733	171.397	156.651	171.508	166.019	174.25
TRINITY_DN207935_c0_g1_i1.p2	214.65	213.214	210.31	245.524	206.245	237.857
TRINITY_DN277340_c0_g1_i1.p1	86.8224	95.4741	76.5422	95.068	73.3523	91.0573
TRINITY_DN344_c0_g3_i1.p1	188.012	144.071	152.264	191.208	129.525	183.31
TRINITY_DN109001_c0_g1_i1.p1	6.38499	3.31511	3.13879	4.61802	3.41178	4.87929
TRINITY_DN36726_c3_g1_i1.p5	0.179711	0.0411979	0.0372063	9.06176	9.10998	9.74673
TRINITY_DN7203_c0_g1_i32.p3	242.139	253.968	233.278	247.45	229.797	263.44
TRINITY_DN95163_c0_g1_i2.p1	26.783	30.3472	20.1855	30.52	23.3745	26.7247
TRINITY_DN3683_c0_g1_i10.p1	109.443	112.116	117.975	138.125	150.886	151.974
TRINITY_DN2749_c0_g1_i1.p1	14.4937	14.3041	12.6575	12.037	13.4286	13.2915
TRINITY_DN117482_c1_g2_i4.p1	49.0799	47.1998	48.6474	49.0067	40.5032	45.146
TRINITY_DN98054_c0_g2_i1.p1	69.3162	66.3197	66.1702	72.8094	60.5544	66.4052
TRINITY_DN159_c0_g1_i13.p1	95.6979	106.354	98.4641	143.38	124.971	126.344
TRINITY_DN325_c0_g1_i28.p1	164.898	173.343	172.218	227.106	199.381	213.064
TRINITY_DN1474_c0_g1_i2.p1	20.7227	28.5035	19.7693	33.4487	21.948	20.4392
TRINITY_DN294789_c0_g1_i1.p2	125.407	140.27	123.4	270.667	190.1	214.847
TRINITY_DN1779_c0_g1_i5.p1	47.6625	52.3542	46.5606	48.1607	44.7718	47.9409
TRINITY_DN68702_c0_g1_i1.p1	124.825	135.528	128.739	229.664	180.347	204.993
TRINITY_DN4768_c0_g1_i2.p1	82.8012	88.1898	86.0471	106.304	92.2658	107.125
TRINITY_DN70433_c0_g1_i1.p1	126.45	131.26	128.957	159.485	146.487	164.359
TRINITY_DN2798_c0_g2_i5.p1	19.3573	18.4603	18.3592	19.3648	15.9306	19.1553
TRINITY_DN7610_c0_g1_i3.p1	92.063	98.0687	99.2826	139.114	124.704	129.953
TRINITY_DN1421_c0_g1_i2.p1	124.243	135.852	142.478	142.356	148.122	147.56
TRINITY_DN1086_c2_g3_i1.p1	1.88483	3.09912	2.9065	2.91313	2.55709	2.99905
TRINITY_DN4751_c2_g1_i2.p1	43.5714	41.9574	52.5129	48.7909	41.2705	45.4017
TRINITY_DN227209_c0_g1_i1.p1	155.492	125.143	58.9238	145.066	105.101	97.7506
TRINITY_DN10521_c0_g1_i13.p1	84.5762	91.0626	84.6838	125.97	108.369	121.877
TRINITY_DN204401_c0_g1_i1.p1	188.404	186.328	202.808	183.79	180.425	199.341
TRINITY_DN25141_c0_g1_i1.p1	12.8926	16.3642	11.1896	15.1065	12.9694	13.9584
TRINITY_DN354717_c0_g1_i1.p1	88.775	96.7301	90.839	154.041	125.379	152.276
TRINITY_DN3577_c0_g1_i2.p1	46.9876	51.251	45.6033	46.4725	38.3337	45.123
TRINITY_DN35730_c0_g1_i3.p1	145.828	139.469	125.967	139.966	136.966	142.562
TRINITY_DN13933_c0_g1_i1.p2	149.819	147.696	130.746	261.146	198.608	219.871
TRINITY_DN159818_c0_g1_i1.p1	5.92993	5.39355	4.51262	6.46511	5.83663	6.90413
TRINITY_DN99487_c0_g1_i1.p1	89.9827	99.4474	90.9367	128.816	125.048	132.683
TRINITY_DN33562_c0_g1_i1.p1	109.175	118.048	106.952	155.389	143.851	157.457
TRINITY_DN2200_c0_g3_i1.p1	29.1294	34.1726	27.2584	32.4854	25.538	29.0416
TRINITY_DN269_c0_g1_i6.p1	103.434	118.99	102.361	152.394	131.402	143.357
TRINITY_DN261494_c0_g1_i1.p1	3.91036	3.98414	2.93385	4.57021	3.37161	4.07415
TRINITY_DN4984_c0_g1_i24.p1	138.33	148.876	158.655	157.533	150.66	171.538
TRINITY_DN2997_c0_g1_i1.p1	173.069	192.322	169.278	186.214	167.545	171.28
TRINITY_DN39406_c0_g1_i1.p4	1285.95	1371.32	1288.29	1600.36	1066.02	1215.57
TRINITY_DN166858_c0_g1_i1.p1	57.7645	56.6338	57.5637	62.5897	48.8763	55.4947
TRINITY_DN180988_c0_g1_i1.p2	0	0	0.0391307	73.7131	56.9151	58.7716
TRINITY_DN8115_c0_g2_i1.p1	92.8926	93.3175	83.1493	96.3537	85.2037	89.3904
TRINITY_DN11959_c0_g2_i1.p1	82.7781	86.6402	76.7608	107.075	97.9299	103.775
TRINITY_DN4237_c0_g4_i1.p1	53.1571	55.6827	52.7	161.688	119.492	145.584
TRINITY_DN13033_c0_g2_i1.p1	96.2252	107.181	109.561	133.781	136.015	154.82
TRINITY_DN158850_c0_g1_i1.p3	195.874	195.499	196.935	193.848	177.712	182.147
TRINITY_DN334377_c0_g1_i1.p1	228.287	253.173	231.896	324.906	250.3	291.898
TRINITY_DN1809_c1_g2_i2.p1	36.4525	33.7679	27.1909	30.8659	26.3588	26.058
TRINITY_DN8335_c1_g3_i4.p1	42.7598	47.7786	45.2823	78.2061	69.5511	79.0517
TRINITY_DN240999_c0_g1_i1.p1	0	0	0	68.9894	76.2672	68.1202
TRINITY_DN51333_c0_g1_i1.p1	136.386	160.499	151.331	209.868	201.352	209.594
TRINITY_DN16994_c0_g2_i1.p1	107.472	122.753	114.903	142.829	117.238	127.82
TRINITY_DN157141_c0_g1_i1.p1	111.245	120.055	117.027	171.556	164.23	167.757
TRINITY_DN6587_c0_g1_i2.p1	39.3728	44.2941	41.2142	41.5816	32.8682	38.2606
TRINITY_DN279012_c0_g1_i1.p1	90.0198	101.587	86.7042	132.966	118.584	126.307
TRINITY_DN17034_c0_g3_i1.p1	146.244	163.957	155.899	202.534	181.136	194.498
TRINITY_DN501836_c0_g1_i1.p1	13.5448	11.4055	10.4314	14.8341	12.2286	12.577
TRINITY_DN1953_c0_g1_i16.p1	199.472	227.398	200.244	309.834	243.283	292.067
TRINITY_DN447868_c0_g1_i1.p1	0	0	0	50.9016	53.3307	49.1093
TRINITY_DN2901_c0_g1_i3.p1	117.211	123.867	118.834	181.52	166.706	177.055
TRINITY_DN298285_c0_g1_i1.p1	406.02	401.506	331.683	415.967	280.505	341.978
TRINITY_DN40770_c0_g2_i1.p1	82.2582	83.6639	77.7353	111.828	103.294	104.148
TRINITY_DN382118_c0_g1_i1.p1	107.763	98.64	97.8003	147.315	124.083	140.607
TRINITY_DN31110_c0_g1_i1.p1	2.78856	2.83519	3.04747	2.47581	3.57806	3.43068
TRINITY_DN284819_c0_g1_i1.p1	4.92377	5.62246	6.53948	4.83444	5.52944	5.15053
TRINITY_DN74384_c1_g1_i1.p1	6.22966	7.04821	6.28069	9.36237	12.9408	12.5203
TRINITY_DN389361_c0_g1_i1.p1	2.29261	2.51307	2.14956	3.21306	2.89764	3.02175
TRINITY_DN87818_c0_g2_i1.p1	10.1402	11.4512	11.5465	8.87967	12.6025	12.1364
TRINITY_DN95513_c0_g2_i1.p1	12.717	15.8758	14.2412	13.7836	14.317	12.8486
TRINITY_DN42793_c0_g1_i2.p1	12.0238	10.8501	11.0741	11.9565	10.1461	10.3541
TRINITY_DN82944_c0_g2_i1.p1	1.01333	2.06959	1.60206	1.6271	1.11518	1.23716
TRINITY_DN479972_c0_g1_i1.p1	1.44382	2.18208	2.90064	2.22417	2.48151	2.09923
TRINITY_DN316764_c0_g1_i1.p1	5.93293	7.1802	6.63417	6.41755	4.49647	4.57346
TRINITY_DN5781_c0_g1_i2.p1	14.5949	14.097	12.946	13.1572	11.5497	10.1688
TRINITY_DN202117_c0_g1_i2.p1	3.4448	3.47964	3.59939	3.14342	4.40274	4.47152
TRINITY_DN486925_c0_g1_i1.p1	14.1333	12.503	12.4921	11.0466	8.15707	9.61669
TRINITY_DN74600_c0_g1_i7.p1	2.05717	1.83152	2.14953	2.29438	3.32417	2.82881
TRINITY_DN152564_c0_g1_i1.p1	2.93003	2.8026	2.74023	2.12996	2.47169	2.76596
TRINITY_DN24773_c0_g3_i1.p1	8.76395	9.05114	8.66009	10.3338	9.32063	9.36058
TRINITY_DN34672_c0_g1_i3.p1	8.98616	9.04933	10.2903	12.0599	12.714	13.4241
TRINITY_DN5424_c0_g3_i2.p1	19.9218	20.1836	19.53	16.6886	19.0434	18.2776
TRINITY_DN56252_c0_g1_i2.p1	34.188	38.3005	35.5233	30.6269	28.0497	30.5787
TRINITY_DN273855_c0_g1_i1.p1	9.39877	8.42942	8.90047	6.93125	10.7295	9.67398
TRINITY_DN1109_c0_g1_i2.p1	9.36954	10.6795	11.8329	10.9278	13.696	12.3024
TRINITY_DN10862_c1_g1_i2.p1	23.5906	24.8548	24.507	22.3507	20.4915	20.9841
TRINITY_DN412028_c0_g1_i1.p1	18.3578	19.9301	19.5253	17.6133	17.8477	20.0333
TRINITY_DN229855_c0_g1_i1.p1	20.2133	23.3069	22.4373	22.0322	19.4755	19.5854
TRINITY_DN1517_c0_g1_i1.p1	41.8731	44.7037	44.917	38.9622	38.1013	42.0323
TRINITY_DN38962_c0_g1_i1.p1	16.8913	20.5649	17.4207	15.5994	17.8064	17.9542
TRINITY_DN374592_c0_g1_i1.p1	32.2355	41.7908	19.6803	40.1401	36.7727	31.6777
TRINITY_DN18982_c0_g2_i2.p1	11.5026	13.3342	12.3406	12.1969	11.7515	11.9759
TRINITY_DN8456_c0_g1_i1.p1	19.492	22.6121	19.0265	23.5324	21.9168	23.6224
TRINITY_DN1058_c0_g1_i3.p1	26.7368	28.4225	26.3027	21.0471	24.7462	23.8857
TRINITY_DN463341_c0_g1_i1.p1	5.91799	6.17608	6.62788	7.36991	6.14067	6.17185
TRINITY_DN6550_c0_g1_i1.p1	19.3367	20.1771	18.5076	21.0431	19.0623	22.5269
TRINITY_DN143524_c0_g1_i1.p1	8.57924	8.90501	8.53561	8.79186	8.77499	8.73977
TRINITY_DN104561_c0_g1_i1.p1	1.90048	1.83666	2.28019	2.04891	2.86808	2.76769
TRINITY_DN436264_c0_g1_i1.p1	1.04403	1.77795	1.17339	6.03351	6.69552	4.54531
TRINITY_DN202991_c0_g1_i1.p1	1.05308	1.08438	1.40107	0.747548	1.21038	1.31974
TRINITY_DN152468_c0_g1_i1.p2	7.99126	13.4813	3.6483	8.23065	12.0924	8.91693
TRINITY_DN44568_c0_g2_i1.p1	0.367454	1.09508	0.710037	9.21191	4.23203	6.67465
TRINITY_DN150207_c0_g1_i1.p1	31.2045	34.6103	31.3767	28.9772	31.068	31.9376
TRINITY_DN14962_c0_g1_i1.p1	19.4046	22.2229	19.6002	24.0505	19.4696	20.4909
TRINITY_DN70721_c2_g1_i1.p1	0.619315	0.742295	0.417975	5.84308	3.99212	5.32486
TRINITY_DN19449_c0_g1_i12.p1	7.14877	7.59562	7.65206	5.95001	9.41798	8.98074
TRINITY_DN1200_c0_g1_i5.p1	67.6231	65.6405	61.9194	58.455	55.1357	52.3161
TRINITY_DN76567_c0_g1_i1.p1	8.782	8.01128	7.57364	8.17841	4.73516	5.4434
TRINITY_DN58223_c0_g1_i1.p1	0.965597	0.937519	1.3641	0.38835	0.945449	1.51095
TRINITY_DN323636_c0_g1_i1.p1	12.3459	12.4637	11.0462	10.4581	12.4599	11.4775
TRINITY_DN44113_c0_g1_i1.p1	5.87563	5.94547	5.92065	5.17843	5.1481	6.26513
TRINITY_DN403912_c0_g1_i1.p1	37.5134	36.6586	30.8996	23.1502	26.4805	28.5717
TRINITY_DN480515_c0_g1_i1.p1	1.3029	1.9363	0.372063	10.5465	6.34526	7.61173
TRINITY_DN449032_c0_g1_i1.p1	44.9842	46.6638	42.3974	44.7298	37.445	36.875
TRINITY_DN49321_c0_g1_i1.p1	1.64767	1.60199	1.45363	1.73604	1.63712	1.73635
TRINITY_DN332364_c0_g1_i1.p1	25.4932	39.9212	22.2703	35.0034	35.663	29.9831
TRINITY_DN48013_c0_g2_i9.p1	4.74458	5.54266	4.96976	5.57939	4.74264	4.76715
TRINITY_DN150194_c0_g1_i1.p1	1.03867	1.22785	1.50269	1.6827	1.08569	0.788597
TRINITY_DN151671_c0_g1_i1.p1	4.52539	4.85622	3.96571	3.3008	4.76201	4.20145
TRINITY_DN50374_c0_g2_i1.p1	31.9272	33.0207	31.1808	31.2932	29.4295	33.112
TRINITY_DN270240_c0_g1_i1.p1	24.3434	24.5324	21.0675	19.6103	17.3168	17.859
TRINITY_DN86287_c0_g1_i1.p1	4.60918	4.13918	4.46635	5.00178	5.04894	4.96594
TRINITY_DN31452_c1_g1_i1.p1	41.6696	46.3199	51.7982	42.7972	60.9322	54.5321
TRINITY_DN24542_c0_g1_i1.p1	21.3481	22.0354	24.9805	20.054	28.8602	25.1433
TRINITY_DN26112_c0_g2_i2.p1	1.29935	1.12985	1.1688	1.11474	1.13	1.38088
TRINITY_DN107623_c0_g1_i3.p1	22.6777	22.7139	24.7734	23.9722	30.8877	28.3918
TRINITY_DN29103_c0_g1_i1.p1	5.5633	6.72035	5.4402	7.57936	5.07383	5.74721
TRINITY_DN99022_c0_g1_i1.p1	33.2876	33.6715	33.1529	32.3613	32.4821	31.7312
TRINITY_DN80626_c0_g1_i1.p1	423.961	478.123	454.16	671.327	635.338	649.433
TRINITY_DN388133_c0_g1_i1.p1	22.266	22.5981	20.1746	19.7708	19.1056	18.1328
TRINITY_DN35801_c1_g2_i1.p1	134.739	148.773	145.85	195.111	193.597	188.611
TRINITY_DN47368_c3_g1_i1.p1	87.3381	94.4954	97.1266	86.6225	109.935	99.1827
TRINITY_DN458764_c0_g1_i2.p1	27.8503	25.4296	32.9642	31.2635	23.941	27.3937
TRINITY_DN31210_c0_g2_i3.p1	13.7397	16.0082	16.2217	17.482	18.3228	19.7652
TRINITY_DN3428_c0_g2_i1.p1	28.4366	33.9157	27.9333	28.6673	25.0715	25.1662
TRINITY_DN4403_c0_g1_i5.p1	15.1182	18.0447	15.4778	20.7729	17.5288	18.542
TRINITY_DN5025_c0_g3_i1.p1	4.30271	4.28369	4.61815	4.89339	6.064	5.29234
TRINITY_DN455010_c0_g1_i1.p1	12.8224	13.1871	13.5083	12.4168	14.6787	11.5777
TRINITY_DN79801_c0_g1_i2.p1	27.2125	32.0934	24.0442	27.0138	24.541	28.1787
TRINITY_DN388706_c0_g1_i1.p1	35.1576	37.0861	40.0372	31.6947	34.5545	34.3225
TRINITY_DN14643_c0_g1_i1.p1	20.5505	19.7569	20.0665	18.5399	19.3291	19.6307
TRINITY_DN8767_c0_g2_i1.p1	41.4013	45.7085	41.8306	43.0488	38.5673	41.0701
TRINITY_DN79934_c0_g2_i1.p1	4.85933	5.44974	5.06886	5.78029	5.86999	5.06586
TRINITY_DN58708_c0_g1_i8.p1	14.3077	16.4823	17.1685	14.3297	18.8804	17.7358
TRINITY_DN72700_c0_g1_i1.p1	6.64565	7.91668	8.44567	9.38161	11.9119	11.455
TRINITY_DN17859_c0_g2_i2.p1	144.97	154.542	143.421	139.087	141.82	141.079
TRINITY_DN284395_c0_g1_i1.p1	70.5267	74.5205	71.6395	63.7999	66.1615	67.5272
TRINITY_DN6977_c0_g1_i12.p1	33.1106	37.0575	39.0784	32.7266	43.6851	38.3259
TRINITY_DN15963_c0_g2_i1.p1	17.9783	19.5818	19.3232	18.3381	19.6848	17.7912
TRINITY_DN104297_c0_g2_i11.p1	246.905	266.196	252.237	257.757	211.553	253.706
TRINITY_DN104479_c0_g1_i3.p1	14.0704	17.8302	15.4687	14.5419	17.2988	16.2279
TRINITY_DN91452_c0_g1_i1.p1	52.2992	55.8903	52.1477	61.1729	54.3051	55.7531
TRINITY_DN465124_c0_g1_i1.p1	1.4924	0.78378	1.05614	0.680253	1.39605	1.3315
TRINITY_DN40570_c0_g1_i1.p1	10.1211	10.3531	10.4585	11.8709	13.2792	12.5737
TRINITY_DN144930_c0_g1_i1.p1	354.917	359.572	360.177	358.25	381.397	360.009
TRINITY_DN300065_c0_g1_i1.p1	44.777	71.4485	40.5208	510.499	352.183	330.803
TRINITY_DN39862_c1_g1_i1.p1	12.5915	12.2823	12.17	14.9113	13.6511	12.576
TRINITY_DN134600_c0_g1_i1.p1	68.1243	69.7728	66.416	65.1054	77.2271	74.8577
TRINITY_DN256_c0_g1_i1.p1	14.2799	16.7512	13.6351	14.0147	16.1304	14.3137
TRINITY_DN275948_c0_g1_i1.p1	2.33446	2.4404	1.95786	2.03934	2.39165	2.35364
TRINITY_DN16963_c0_g2_i1.p1	4.32884	4.57428	3.96157	4.69959	5.45296	5.13765
TRINITY_DN39926_c0_g2_i1.p1	45.363	51.1541	45.0448	43.8389	45.6031	47.5686
TRINITY_DN39680_c0_g1_i2.p1	4.0528	4.07141	3.74107	3.92211	5.15618	4.03567
TRINITY_DN207439_c0_g1_i1.p1	102.056	108.209	111.961	99.2888	118.052	112.44
TRINITY_DN408244_c0_g1_i3.p1	111.192	116.383	118.084	108.49	135.831	127.174
TRINITY_DN45165_c0_g2_i2.p1	57.5058	63.1578	57.8583	55.9438	64.411	60.4856
TRINITY_DN462810_c0_g1_i3.p1	57.4659	49.0106	62.446	60.7361	62.728	60.562
TRINITY_DN1519_c0_g1_i4.p1	40.774	40.6981	46.3519	34.918	42.0275	42.3974
TRINITY_DN57255_c0_g1_i1.p1	13.7355	14.1054	14.7065	12.299	15.8725	13.5171
TRINITY_DN16125_c0_g1_i1.p1	19.4207	19.2168	22.4366	16.3905	21.1962	19.7093
TRINITY_DN124256_c1_g2_i5.p1	1.74441	1.79392	1.64279	1.8268	2.59456	1.95994
TRINITY_DN51753_c0_g2_i1.p1	2.83557	2.69364	2.80484	2.30198	4.04075	3.20214
TRINITY_DN59136_c0_g1_i5.p1	2.42462	2.40072	2.42979	1.88114	2.70617	2.75791
TRINITY_DN88629_c0_g1_i2.p1	4.99495	4.64918	5.08094	5.07736	4.94082	4.90892
TRINITY_DN149880_c0_g1_i1.p1	8.54814	10.5196	9.6411	8.89514	10.8424	8.62751
TRINITY_DN271606_c0_g1_i1.p1	6.06678	6.2612	6.46928	6.71307	7.85701	6.59402
TRINITY_DN28226_c1_g1_i1.p1	7.01319	6.10838	5.7233	4.6683	6.17054	5.43964
TRINITY_DN281159_c0_g1_i1.p1	1.07182	1.17567	1.12917	1.03584	1.47817	1.28945
TRINITY_DN330770_c0_g1_i1.p1	18.954	18.685	17.3467	15.5434	16.1135	18.4892
TRINITY_DN48579_c0_g1_i2.p1	22.9403	22.3208	24.0546	21.7345	26.7055	22.8099
TRINITY_DN42782_c1_g1_i1.p1	19.3093	23.3958	19.8156	63.8863	53.7507	56.5232
TRINITY_DN63625_c0_g2_i7.p1	22.7138	24.0841	26.2198	21.05	21.3218	19.2434
TRINITY_DN2292_c0_g3_i2.p1	46.4024	49.6702	50.8802	45.9131	53.9018	51.6256
TRINITY_DN107408_c0_g1_i3.p1	2.54742	2.34147	2.54953	2.28376	3.04485	2.25747
TRINITY_DN127478_c0_g1_i3.p1	531.131	536.043	547.064	542.428	395.789	440.636
TRINITY_DN484345_c0_g1_i1.p1	1.35817	4.22552	1.96831	6.85397	4.01252	2.05449
TRINITY_DN154995_c0_g1_i1.p1	1.96589	2.81097	2.33167	2.3541	2.52102	1.97925
TRINITY_DN108515_c0_g1_i1.p1	13.4976	14.9518	13.2686	13.9041	17.0563	15.3667
TRINITY_DN452820_c0_g1_i1.p1	18.9225	19.6878	19.2743	17.1685	17.6581	18.7513
TRINITY_DN469060_c0_g1_i1.p1	1.17119	1.28875	0.956975	1.63712	1.96917	1.96812
TRINITY_DN388397_c0_g1_i1.p1	1.62927	1.45712	1.7532	0.767852	2.18641	1.76625
TRINITY_DN484450_c0_g1_i1.p1	14.3245	13.8867	14.0504	10.6085	12.6693	12.3026
TRINITY_DN213988_c0_g1_i1.p1	14.2932	13.7446	13.6917	13.8012	14.3447	13.3284
TRINITY_DN81851_c0_g2_i1.p1	3.31596	3.90845	3.78264	5.38901	5.55235	5.66238
TRINITY_DN390149_c0_g1_i1.p1	15.075	16.3742	14.6319	14.7532	15.539	15.0325
TRINITY_DN269979_c0_g1_i1.p1	10.9255	13.4903	11.0084	11.7256	9.83219	10.6967
TRINITY_DN73588_c0_g1_i1.p1	45.6789	48.9973	50.5701	44.1494	49.565	48.8375
TRINITY_DN68812_c0_g1_i1.p1	5.93046	6.3327	5.64472	5.7925	5.42585	6.26575
TRINITY_DN103784_c1_g1_i2.p1	1.05056	1.65743	1.35635	1.02612	1.75099	1.51671
TRINITY_DN229821_c0_g1_i2.p1	1.17454	1.04113	1.36986	0.92574	1.75757	1.23359
TRINITY_DN222344_c0_g1_i1.p1	2.30517	2.30169	1.77112	1.29881	1.98957	1.66696
TRINITY_DN83762_c0_g1_i1.p1	0.887106	0.861921	1.18481	1.0711	2.07164	1.24011
TRINITY_DN399381_c0_g1_i1.p1	3.04928	3.08611	3.4979	2.96855	3.53186	3.08787
TRINITY_DN37461_c0_g1_i1.p1	8.86718	10.6587	9.83925	7.98497	12.0981	10.1588
TRINITY_DN261075_c0_g1_i1.p1	18.753	20.0258	19.9269	19.0899	21.2745	19.3542
TRINITY_DN38611_c0_g1_i1.p1	54.5213	59.5145	57.3892	78.3945	65.9625	68.999
TRINITY_DN1217_c0_g1_i4.p1	38.6181	40.4113	37.0861	32.335	36.0748	35.796
TRINITY_DN88010_c0_g1_i1.p1	13.1889	14.547	14.1517	13.3725	16.3505	14.0985
TRINITY_DN36177_c0_g1_i1.p1	23.6445	23.8489	27.4525	22.0636	26.5618	24.3605
TRINITY_DN98786_c0_g3_i1.p2	0	0	0	15.0846	17.8924	15.3846
TRINITY_DN204317_c0_g1_i1.p1	1.32641	1.03742	1.79305	1.84489	2.28262	1.83373
TRINITY_DN2316_c0_g1_i1.p1	75.4476	73.0282	73.1966	80.4274	62.263	70.7022
TRINITY_DN398021_c0_g1_i1.p1	0	0	0	7.63632	6.81712	6.7871
TRINITY_DN445441_c0_g1_i1.p1	7.6614	7.5633	5.69934	6.46546	6.24491	7.182
TRINITY_DN15189_c0_g1_i1.p1	8.31866	10.7757	9.42221	8.83267	9.62067	8.96544
TRINITY_DN86916_c0_g1_i3.p1	4.11237	3.73836	4.10242	3.80159	5.35908	4.1871
TRINITY_DN269700_c0_g1_i1.p1	9.97434	11.2279	11.0654	10.1329	11.5691	11.7744
TRINITY_DN82650_c0_g1_i1.p1	6.92833	7.76955	7.09128	7.43363	7.14819	7.07992
TRINITY_DN3733_c0_g1_i1.p1	46.799	52.4026	55.9966	79.0408	69.2792	75.2107
TRINITY_DN8714_c0_g1_i20.p1	160.873	165.651	152.946	140.764	123.772	129.669
TRINITY_DN259253_c0_g1_i1.p1	0	0	0	16.7067	14.5654	14.3171
TRINITY_DN45576_c0_g1_i1.p1	2.13946	2.72575	2.87716	2.47034	3.1897	2.24931
TRINITY_DN73530_c0_g2_i1.p1	1.73358	1.4494	1.75233	1.13299	2.34037	2.52832
TRINITY_DN23738_c0_g1_i1.p1	3.98511	2.6709	3.70589	3.27385	3.71301	2.85855
TRINITY_DN459968_c0_g1_i1.p1	126.764	192.214	95.6242	217.056	197.398	172.294
TRINITY_DN63874_c1_g2_i1.p1	4.68697	5.42618	5.0533	5.30269	5.42224	5.11926
TRINITY_DN390767_c0_g1_i2.p1	10.9459	12.6812	10.7612	10.2326	11.491	12.7319
TRINITY_DN88183_c0_g1_i2.p1	9.30469	8.96159	10.4695	8.51423	11.1484	9.85301
TRINITY_DN446563_c0_g1_i2.p1	1.15012	1.30167	1.19271	0.808786	1.75082	1.64305
TRINITY_DN69750_c2_g1_i1.p1	1.34163	1.6193	1.27249	1.07148	1.75832	1.7769
TRINITY_DN458302_c0_g1_i1.p1	0.2638	0.295655	0.194189	2.40486	2.48381	3.33081
TRINITY_DN12509_c0_g1_i1.p1	3.0875	4.18315	3.54802	2.11493	4.06834	3.87049
TRINITY_DN8573_c0_g2_i1.p1	61.1916	60.6227	61.0431	62.4254	51.4571	54.3341
TRINITY_DN249394_c0_g1_i1.p1	14.6727	16.4445	16.0617	18.7699	14.1497	15.1287
TRINITY_DN1339_c0_g2_i1.p1	2.60807	2.71237	2.57249	2.81491	3.88237	2.92976
TRINITY_DN56633_c0_g1_i1.p1	2.32484	3.08104	2.10797	2.26247	3.30397	2.20886
TRINITY_DN118074_c0_g1_i1.p1	5.28386	4.8452	4.92953	5.0967	6.3478	5.29999
TRINITY_DN60733_c0_g1_i1.p1	28.923	31.5181	29.2952	28.9247	24.8496	24.4527
TRINITY_DN44771_c0_g1_i1.p1	8.53592	9.70832	9.26277	8.34041	10.4653	9.76507
TRINITY_DN26381_c0_g1_i2.p1	16.3529	15.9193	17.2922	13.6549	17.0587	15.3735
TRINITY_DN50917_c0_g1_i1.p1	25.6268	28.2292	28.6394	23.198	29.4598	27.1414
TRINITY_DN59050_c0_g1_i8.p1	11.4372	9.93572	11.9393	12.4621	15.3851	14.3452
TRINITY_DN120720_c0_g1_i1.p1	1.20026	1.08227	1.33635	0.851031	1.76915	1.35704
TRINITY_DN60614_c0_g1_i1.p1	6.76435	6.69668	9.11113	5.27115	9.55667	7.88806
TRINITY_DN205384_c0_g1_i1.p1	74.7665	69.9164	75.5343	71.6689	64.2216	71.015
TRINITY_DN270596_c0_g1_i1.p1	3.68946	3.83037	3.86312	3.09278	3.77542	3.12143
TRINITY_DN63046_c0_g2_i1.p1	16.2512	18.4439	15.4756	14.1904	13.2739	14.6195
TRINITY_DN47809_c1_g1_i1.p1	119.414	129.524	123.237	116.118	106.25	111.802
TRINITY_DN447021_c0_g1_i5.p1	44.0915	45.5562	46.7022	42.2451	49.3969	44.5297
TRINITY_DN99481_c0_g1_i1.p1	12.8513	14.9702	12.2418	11.5502	14.0873	13.6246
TRINITY_DN60190_c0_g1_i1.p1	1.39679	0.989328	1.63538	1.1965	2.02131	1.75146
TRINITY_DN143706_c0_g1_i1.p1	65.7251	76.3446	74.6463	70.437	81.9717	77.9393
TRINITY_DN125239_c0_g1_i1.p1	1.26489	1.30486	1.24391	1.54647	1.46211	2.35479
TRINITY_DN291287_c0_g1_i1.p1	0	0	0	10.4267	9.85489	7.99127
TRINITY_DN501288_c0_g1_i1.p1	187.706	258.526	204.634	257.447	332.47	261.473
TRINITY_DN16253_c1_g1_i1.p1	7.3325	9.03668	7.99375	6.66972	9.15865	8.09687
TRINITY_DN384364_c0_g1_i1.p1	1.4859	1.92226	1.51646	1.79158	1.46788	1.84712
TRINITY_DN53509_c0_g1_i1.p1	3.42411	2.48322	2.42592	2.87818	3.46739	4.2367
TRINITY_DN220368_c0_g1_i1.p1	41.4778	43.8015	41.7109	34.1125	32.2196	33.938
TRINITY_DN2060_c0_g1_i3.p1	39.9943	41.5768	38.9798	38.8194	40.7973	41.0384
TRINITY_DN220640_c0_g1_i1.p1	2.64093	2.27319	1.80535	2.1435	2.38771	2.35504
TRINITY_DN326243_c0_g1_i1.p1	3.94822	3.80247	3.35186	3.24237	3.4712	3.30401
TRINITY_DN22454_c0_g1_i3.p2	2.31038	1.95786	0.989644	1.67043	1.57525	2.51844
TRINITY_DN144896_c0_g1_i2.p1	1.57286	1.03801	1.2236	1.07268	1.38236	1.30481
TRINITY_DN3014_c0_g2_i4.p1	102.25	113.31	110.673	98.3833	123.161	117.723
TRINITY_DN341514_c0_g1_i1.p1	49.3779	49.3082	50.4004	46.4947	39.3258	40.7838
TRINITY_DN33542_c0_g3_i2.p1	58.4944	60.1602	62.4992	49.7208	58.7512	58.8176
TRINITY_DN481031_c0_g1_i1.p1	1.44465	3.60402	1.12599	30.6003	13.6736	17.1188
TRINITY_DN19102_c0_g2_i1.p1	8.51704	7.4515	7.85228	7.69608	8.86053	8.45921
TRINITY_DN53413_c0_g1_i1.p1	5.50426	6.36997	6.85175	5.69368	5.80883	6.09153
TRINITY_DN17782_c0_g1_i1.p1	2.66339	3.18558	2.76506	2.61714	3.54352	3.66859
TRINITY_DN24672_c0_g1_i1.p1	80.6863	81.2761	82.0034	74.4382	88.4781	86.0596
TRINITY_DN87849_c0_g1_i5.p1	2.74059	2.70414	3.23182	2.09272	2.72909	2.75822
TRINITY_DN155862_c0_g1_i1.p1	205.506	226.503	218.812	197.52	195.129	198.286
TRINITY_DN80760_c3_g1_i1.p1	0.30298	0.555654	0.0684296	3.73502	1.91724	2.02025
TRINITY_DN50636_c0_g1_i2.p1	0.126004	0.327373	0.12174	6.91602	3.36851	4.64272
TRINITY_DN273745_c0_g1_i2.p1	0.330761	0.465785	0.293481	4.48255	2.57405	2.56272
TRINITY_DN130027_c0_g2_i1.p1	0.243117	0.648534	0.256243	5.4904	3.4559	3.65315
TRINITY_DN393737_c0_g1_i1.p1	0.671165	0.888977	0.648452	8.83782	4.10006	5.93202
TRINITY_DN109600_c0_g1_i1.p1	0.281466	0.461862	0.0981441	4.40593	2.34628	3.36682
TRINITY_DN41547_c1_g1_i1.p1	0.508967	1.75915	1.06995	14.4549	10.7824	11.8101
TRINITY_DN264647_c0_g1_i2.p1	29.7649	30.4495	28.2348	24.8257	26.3103	26.9644
TRINITY_DN95362_c0_g1_i2.p1	1.08921	0.934347	1.20753	1.1511	1.74567	1.29763
TRINITY_DN134422_c0_g1_i2.p1	7.88619	7.58317	7.72408	7.1261	9.03035	8.08362
TRINITY_DN452023_c0_g1_i1.p1	7.69491	6.23599	6.60342	7.63843	6.79791	6.57715
TRINITY_DN34594_c0_g1_i1.p1	66.0168	71.7775	72.7617	61.8069	67.7096	69.7443
TRINITY_DN87399_c0_g2_i2.p1	35.3999	36.936	39.427	38.3097	45.1998	42.3522
TRINITY_DN88568_c0_g2_i1.p1	60.6911	63.7253	57.9758	54.9225	56.5687	60.4673
TRINITY_DN56539_c0_g1_i3.p1	304.031	343.257	329.261	347.588	344.293	340.121
TRINITY_DN499880_c0_g1_i1.p2	26.9157	22.0251	9.94557	25.0854	20.4095	23.248
TRINITY_DN330386_c0_g1_i1.p1	3.77773	3.2994	3.8962	3.9747	5.28979	4.56103
TRINITY_DN38104_c0_g2_i1.p1	44.2565	50.3312	46.9777	47.4631	48.4602	48.3078
TRINITY_DN185_c0_g1_i34.p1	226.792	237.514	218.544	218.573	198.125	204.546
TRINITY_DN460560_c0_g1_i1.p1	1.25354	2.74973	0.671715	11.6236	7.17836	8.76019
TRINITY_DN352804_c0_g1_i1.p1	0.917839	0.770517	0.706568	8.79442	4.59048	5.90277
TRINITY_DN136617_c0_g1_i1.p1	93.6385	95.2698	96.1992	93.0381	108.561	103.563
TRINITY_DN400940_c0_g1_i1.p1	17.1972	18.0627	12.3409	16.8641	11.5427	14.8284
TRINITY_DN60713_c0_g1_i1.p1	195.07	209.537	204.448	188.437	199.511	195.384
TRINITY_DN419322_c0_g1_i1.p1	3.21961	3.90282	2.54922	2.43395	3.34302	2.9042
TRINITY_DN20925_c1_g1_i1.p1	68.6087	72.9182	70.753	60.8154	65.5177	63.9708
TRINITY_DN33986_c0_g1_i2.p1	6.40827	8.17307	3.11142	73.4873	41.758	51.1295
TRINITY_DN42022_c0_g2_i1.p1	1.0079	1.08	0.984736	1.03239	1.41663	1.322
TRINITY_DN13427_c0_g1_i1.p1	4.75616	4.82669	5.47582	4.24659	4.45427	4.17938
TRINITY_DN389151_c0_g1_i4.p1	5.31908	4.21787	5.43274	6.00351	7.56849	6.57297
TRINITY_DN120938_c0_g1_i2.p1	1.06797	1.31414	1.31363	0.966423	2.04383	1.37098
TRINITY_DN58754_c0_g1_i4.p1	19.5234	17.4898	16.1519	18.2397	20.9856	18.2882
TRINITY_DN29392_c0_g1_i1.p1	0.663511	1.2896	0.603231	13.9137	9.0872	10.0656
TRINITY_DN58198_c0_g2_i1.p1	0.633798	1.11931	0.554031	6.78094	4.19148	6.04432
TRINITY_DN394746_c0_g1_i1.p1	6.21353	7.37657	7.58107	7.9411	9.52357	8.83048
TRINITY_DN68641_c0_g1_i1.p1	20.619	20.8414	20.8659	18.7215	20.3229	20.5595
TRINITY_DN2588_c0_g1_i1.p1	80.5017	83.1878	87.0692	72.8241	86.9619	80.3773
TRINITY_DN129075_c0_g1_i1.p1	38.2517	38.0602	36.1561	36.861	36.9645	34.7546
TRINITY_DN11544_c0_g4_i1.p1	3.68496	4.46768	3.65176	3.46998	4.79063	4.11737
TRINITY_DN42307_c0_g1_i1.p1	2.41007	2.94244	2.45206	3.01312	3.4038	2.68892
TRINITY_DN107377_c0_g2_i2.p1	2.3694	2.18542	2.17765	1.79868	2.38676	2.68906
TRINITY_DN264731_c0_g1_i1.p1	7.50056	7.92499	7.80418	8.23206	9.77353	9.23863
TRINITY_DN21346_c0_g1_i1.p1	24.9312	28.4315	27.8617	20.579	22.778	22.9348
TRINITY_DN76810_c0_g3_i1.p1	1.82706	1.37117	1.86345	1.32042	2.61193	2.45122
TRINITY_DN23677_c0_g2_i1.p1	116.078	121.683	117.528	96.1482	112.484	112.287
TRINITY_DN63230_c0_g1_i2.p1	1.69003	2.68061	1.03392	24.0643	15.4056	19.0004
TRINITY_DN5546_c0_g1_i4.p1	5.94535	7.41696	6.75559	6.84242	6.58552	6.39186
TRINITY_DN39184_c0_g1_i1.p1	28.0911	32.8191	30.7741	28.3215	31.3709	31.1077
TRINITY_DN399489_c0_g1_i1.p1	41.3876	53.5554	22.465	59.6718	39.862	43.5396
TRINITY_DN4408_c0_g2_i2.p1	26.5113	26.7258	25.2006	22.9126	22.8483	22.4588
TRINITY_DN34109_c1_g1_i1.p1	23.1252	24.8664	25.9923	25.7353	28.1292	28.9402
TRINITY_DN61206_c1_g1_i1.p1	0.251306	0.473342	0.359983	4.14075	3.13815	3.32586
TRINITY_DN107242_c0_g2_i2.p1	20.1194	21.3461	20.855	20.8384	28.8303	25.5519
TRINITY_DN9606_c0_g4_i1.p1	1.61567	1.96615	0.862817	16.9828	9.03295	11.8395
TRINITY_DN5068_c0_g2_i2.p1	9.84458	10.3487	9.70289	8.17959	9.74785	9.57179
TRINITY_DN68665_c0_g1_i1.p1	0.45299	0.706152	0.200073	5.90183	4.44793	5.14762
TRINITY_DN282097_c0_g1_i1.p1	0	0	0	1328.53	1009.79	965.876
TRINITY_DN3826_c0_g1_i1.p1	67.8744	72.973	63.3998	62.2261	53.6408	58.5289
TRINITY_DN104677_c0_g2_i1.p1	60.1284	66.3553	68.0928	63.8508	70.4093	72.2656
TRINITY_DN401036_c0_g1_i2.p1	12.8226	12.672	15.0274	11.2995	12.3491	13.0578
TRINITY_DN141967_c0_g1_i2.p1	1.31606	1.4853	1.29348	1.58209	1.94041	1.35957
TRINITY_DN46940_c0_g1_i1.p1	17.513	15.5876	19.1701	14.8708	13.5902	13.8426
TRINITY_DN744_c0_g1_i7.p1	62.1467	64.9882	61.8015	57.6704	53.9645	55.9635
TRINITY_DN480501_c0_g1_i1.p1	3.47518	5.02614	4.75755	4.35714	5.30142	4.20301
TRINITY_DN386133_c0_g1_i1.p1	26.6547	29.4935	29.5507	40.8841	35.1625	38.0271
TRINITY_DN138537_c0_g1_i1.p1	26.7297	25.5817	24.3842	22.1702	24.5363	22.3373
TRINITY_DN260928_c0_g1_i2.p1	3.60764	4.05239	5.05734	3.70357	5.98933	4.86271
TRINITY_DN50002_c0_g1_i2.p1	60.7266	65.7208	65.3182	62.1435	69.4081	65.4297
TRINITY_DN310978_c0_g1_i1.p1	8.78663	11.0882	5.57867	13.8746	14.7311	10.6332
TRINITY_DN400500_c0_g1_i1.p1	2.50127	2.24407	2.18647	1.5219	2.60896	2.0576
TRINITY_DN78440_c0_g2_i3.p1	10.3754	11.3896	11.0226	10.9279	11.1135	10.5365
TRINITY_DN92714_c0_g1_i1.p1	10.8796	9.36949	8.87279	8.03725	7.83512	8.33332
TRINITY_DN150731_c0_g1_i1.p1	1.69235	3.1037	2.61473	1.58308	2.57361	3.28784
TRINITY_DN3528_c0_g1_i3.p1	10.1885	10.0227	10.5736	10.3242	11.6444	9.45951
TRINITY_DN160128_c0_g1_i1.p1	25.7749	22.0377	25.3513	23.5172	25.9682	23.6869
TRINITY_DN3_c0_g1_i13.p1	637.788	656.675	688.932	557.968	598.477	592.416
TRINITY_DN63053_c1_g1_i5.p1	2.07777	2.18398	2.04774	2.28549	3.10771	2.60768
TRINITY_DN397501_c0_g1_i1.p1	1.28584	1.60877	1.3807	0.993393	1.53901	1.32835
TRINITY_DN222039_c0_g1_i1.p1	1.13986	0.944358	1.17955	1.04387	1.61483	1.14031
TRINITY_DN15016_c0_g2_i1.p1	8.12531	8.08553	7.61227	6.50459	7.29245	7.54985
TRINITY_DN448012_c0_g1_i1.p1	3.86363	4.25485	4.71522	4.20259	5.09585	3.99136
TRINITY_DN444294_c0_g1_i2.p1	1.92363	2.6884	2.10164	1.63742	1.74183	2.17876
TRINITY_DN51234_c0_g2_i4.p2	2.58535	2.97845	3.07556	2.91206	2.54186	2.25755
TRINITY_DN59668_c0_g2_i1.p1	13.072	10.1053	13.1309	14.0177	10.8742	12.6931
TRINITY_DN36242_c0_g2_i1.p1	3.01991	2.63059	2.27503	2.78597	3.14595	2.80743
TRINITY_DN29270_c1_g2_i1.p1	5.29407	4.94876	5.63598	3.97584	6.14012	5.45772
TRINITY_DN348695_c0_g1_i1.p1	2.542	2.01046	3.18399	1.84663	2.85287	2.62603
TRINITY_DN56533_c0_g1_i8.p1	4.8536	5.45962	5.57356	4.30483	5.97755	4.83723
TRINITY_DN207641_c0_g1_i1.p1	2.8829	3.03084	3.0033	2.79342	3.50105	3.24852
TRINITY_DN101946_c0_g2_i1.p1	5.97509	6.0794	6.96475	6.76427	8.39381	7.40192
TRINITY_DN103810_c0_g3_i1.p1	75.9847	81.1285	80.2201	78.2652	86.5764	83.8513
TRINITY_DN139221_c0_g1_i2.p1	44.0422	47.8616	46.0476	45.7945	50.2906	48.7743
TRINITY_DN94890_c0_g1_i3.p1	8.98536	10.096	11.181	8.83939	13.9608	11.8961
TRINITY_DN381941_c0_g1_i1.p1	9.92246	10.2827	11.2923	9.17884	12.5101	11.43
TRINITY_DN22587_c0_g1_i4.p1	48.1663	53.4772	55.4457	45.4524	60.1766	55.4599
TRINITY_DN33073_c0_g1_i1.p1	19.6494	24.5203	25.9441	19.1171	24.4919	24.3019
TRINITY_DN269180_c0_g1_i2.p1	12.2413	11.7566	13.3149	11.4437	12.1521	11.2467
TRINITY_DN46415_c2_g1_i1.p1	2.5238	2.37955	2.73851	1.58546	3.51221	3.34261
TRINITY_DN127448_c0_g1_i3.p1	60.1798	63.6299	63.4256	59.2475	71.7876	67.9876
TRINITY_DN60352_c0_g1_i1.p1	36.0562	37.3312	40.1389	34.4842	45.4303	41.1325
TRINITY_DN88721_c0_g1_i1.p1	12.9401	12.5135	9.4644	9.36893	9.40575	9.69027
TRINITY_DN30804_c0_g1_i1.p1	7.69606	7.90274	7.81507	8.43597	8.69409	8.03061
TRINITY_DN224573_c0_g1_i1.p1	14.5522	18.028	14.9174	15.2044	14.6673	14.9535
TRINITY_DN388309_c0_g1_i1.p1	15.8851	15.7612	16.0084	15.2132	18.518	17.4699
TRINITY_DN32603_c0_g2_i1.p1	13.0396	11.785	15.5652	9.91107	12.9651	13.4153
TRINITY_DN4210_c0_g1_i2.p1	15.3579	17.6603	18.8931	15.8764	20.6887	18.9088
TRINITY_DN82690_c0_g2_i1.p1	2.82862	1.39914	2.02173	1.57821	1.2906	2.60688
TRINITY_DN149627_c0_g1_i1.p1	2.58162	2.39062	2.09581	2.98531	2.75831	2.7458
TRINITY_DN35324_c0_g1_i1.p1	2.44951	2.87064	3.01095	3.01658	3.13594	2.54183
TRINITY_DN133679_c0_g1_i2.p1	66.5581	55.4863	79.0818	66.3379	71.4713	69.1338
TRINITY_DN1176_c0_g4_i2.p1	18.3158	20.9958	18.1039	18.5835	19.2888	18.9213
TRINITY_DN390951_c0_g1_i1.p1	0.860605	0.907322	0.792734	0.739446	1.28602	1.103
TRINITY_DN47999_c0_g1_i1.p1	3.5698	3.32499	3.44511	3.85968	4.33849	3.70233
TRINITY_DN284023_c0_g1_i1.p1	25.8024	28.4592	25.6535	24.6184	25.5737	24.6675
TRINITY_DN74421_c0_g1_i2.p1	17.9504	18.1975	20.2803	17.1061	18.6152	17.9703
TRINITY_DN210409_c0_g1_i1.p1	26.0327	28.5394	28.4237	24.3599	31.2091	28.9204
TRINITY_DN77092_c0_g1_i2.p1	25.353	25.366	26.7675	25.4868	26.1458	26.1382
TRINITY_DN282918_c0_g1_i1.p1	3.85984	3.24205	3.31775	3.54017	3.5667	3.94422
TRINITY_DN147195_c0_g1_i1.p1	2.04457	2.12414	1.88231	1.26406	2.23811	1.95487
TRINITY_DN340555_c0_g1_i3.p1	2.98974	3.19845	3.21063	2.82522	2.91798	2.63659
TRINITY_DN67889_c0_g1_i1.p1	27.4059	27.3701	24.7284	23.804	23.6169	22.8509
TRINITY_DN281541_c0_g1_i1.p2	0	0	0	6.45243	7.40306	5.84957
TRINITY_DN136874_c0_g1_i2.p1	2.01881	2.23937	1.75275	1.96655	3.0713	2.52284
TRINITY_DN397197_c0_g1_i1.p1	3.33683	3.50103	3.37839	2.77731	4.51642	3.70648
TRINITY_DN268881_c0_g1_i1.p1	6.12663	6.25684	5.88819	5.75562	6.44929	6.19158
TRINITY_DN225276_c0_g1_i1.p1	1.79999	1.30307	1.56909	1.01786	2.11621	2.22301
TRINITY_DN23845_c0_g3_i1.p1	4.16599	4.23786	4.05848	4.0021	5.97788	4.97166
TRINITY_DN86229_c0_g1_i1.p1	22.4965	24.0206	24.6431	21.1879	27.0271	25.6554
TRINITY_DN207422_c0_g1_i1.p1	14.7111	16.3291	15.8555	15.8611	16.6781	16.5671
TRINITY_DN19794_c0_g1_i1.p1	3.06575	3.37104	3.68189	3.78085	3.722	3.45501
TRINITY_DN62999_c0_g1_i1.p1	9.16507	9.27431	9.0506	9.46434	7.28625	8.96064
TRINITY_DN476803_c0_g1_i1.p1	6.90125	7.91039	8.5288	8.96817	6.93523	6.8689
TRINITY_DN43110_c0_g1_i1.p1	18.964	22.0525	19.3051	15.64	21.0074	20.0344
TRINITY_DN66947_c0_g1_i2.p1	11.8289	11.2344	12.1366	11.0473	15.535	13.5265
TRINITY_DN71647_c0_g1_i4.p1	7.90262	7.52263	8.43523	6.54044	10.7695	9.86846
TRINITY_DN34828_c0_g1_i4.p1	44.8684	48.5683	51.6533	40.0188	59.7829	53.8749
TRINITY_DN39670_c1_g1_i3.p1	4.67463	3.82079	4.94362	4.10567	6.04185	6.06025
TRINITY_DN39445_c0_g1_i1.p1	1.07267	0.842037	1.13059	1.17604	1.58218	1.25085
TRINITY_DN126918_c0_g1_i1.p1	15.8038	15.9302	16.2666	14.3776	16.7187	16.2055
TRINITY_DN22330_c0_g1_i2.p1	7.42376	7.93978	7.48174	7.03018	8.01597	8.19861
TRINITY_DN28365_c0_g1_i4.p1	22.7599	24.5488	26.4327	21.3084	30.1	27.2403
TRINITY_DN27306_c3_g1_i4.p1	73.0249	76.4761	83.2571	67.9441	95.0301	85.6127
TRINITY_DN41461_c0_g2_i1.p1	10.0844	10.2446	11.9517	9.32074	14.182	11.4226
TRINITY_DN50999_c0_g1_i4.p1	5.64325	6.3103	6.45601	4.74011	7.71355	6.46731
TRINITY_DN47368_c2_g1_i1.p1	8.16633	8.59601	8.73396	6.8507	10.991	8.85566
TRINITY_DN48818_c0_g1_i2.p1	9.37372	10.0454	9.58961	9.39467	11.826	10.5314
TRINITY_DN110736_c0_g1_i3.p1	5.4725	6.40813	5.72611	4.91956	7.19441	6.07517
TRINITY_DN48495_c0_g2_i1.p1	20.8137	22.1207	19.9323	21.8564	24.5246	23.2778
TRINITY_DN121968_c0_g2_i1.p1	2.23333	2.14157	2.77989	2.22682	3.57868	2.86988
TRINITY_DN341784_c0_g1_i1.p1	0.625706	0.688513	0.435263	8.84131	5.20121	5.22284
TRINITY_DN17854_c0_g2_i7.p1	1.07742	1.78777	0.608999	14.3335	8.67372	11.0023
TRINITY_DN15775_c1_g3_i1.p1	1.48778	1.42923	1.69754	1.54736	2.03215	1.6931
TRINITY_DN187736_c0_g1_i1.p1	1.73302	2.88264	1.03466	23.9275	14.5961	21.0674
TRINITY_DN86480_c0_g1_i1.p1	13.9615	18.4924	16.2511	32.968	24.2435	27.7243
TRINITY_DN343758_c0_g1_i1.p1	2.20626	5.21581	1.94128	31.1119	21.9787	27.4216
TRINITY_DN53252_c0_g1_i2.p1	3.33418	4.92191	2.78207	34.986	22.895	25.8395
TRINITY_DN491383_c0_g1_i1.p1	1.72994	3.00567	1.2969	23.5935	15.8535	18.699
TRINITY_DN338526_c0_g1_i1.p1	12.522	29.6869	9.44737	141.016	109.33	146.393
TRINITY_DN27157_c0_g1_i1.p1	0.18785	0.602891	0.200012	3.76898	2.42294	2.8901
TRINITY_DN38856_c1_g1_i1.p1	61.8681	79.5228	53.9483	289.145	191.306	249.438
TRINITY_DN169033_c0_g1_i1.p1	0.776711	1.16968	0.585699	10.0885	6.02633	7.09103
TRINITY_DN4801_c0_g1_i1.p1	65.5292	64.3736	71.5588	60.6953	65.584	63.5753
TRINITY_DN121117_c0_g1_i2.p1	4.03496	3.25572	3.55708	4.23538	3.50149	3.99654
TRINITY_DN821_c5_g1_i5.p1	3.40809	3.01922	3.71	4.71007	4.61003	4.73412
TRINITY_DN112574_c0_g2_i1.p1	10.2724	9.45506	10.2799	9.34689	10.2587	10.0457
TRINITY_DN30198_c0_g2_i4.p1	4.7058	6.70561	3.03349	53.0754	38.315	44.1942
TRINITY_DN256009_c0_g1_i1.p1	0	0	0	45.241	24.8576	26.6285
TRINITY_DN38202_c0_g2_i1.p1	3.13663	2.87623	3.41093	3.44791	3.7076	3.40398
TRINITY_DN427613_c0_g1_i1.p1	0.506664	1.26709	0.26701	2.78181	1.48691	2.8074
TRINITY_DN127803_c0_g1_i3.p1	13.7599	12.7853	13.0518	14.4241	15.1444	14.9373
TRINITY_DN11378_c0_g2_i2.p1	229.165	243.357	249.674	222.564	281.676	260.374
TRINITY_DN119613_c0_g1_i2.p1	2.79568	3.02663	3.04702	2.6888	4.10077	3.40976
TRINITY_DN328071_c0_g1_i3.p1	88.1564	93.503	94.4258	86.1947	98.2531	95.0767
TRINITY_DN6438_c0_g1_i16.p1	320.885	354.744	301.172	357.073	319.308	330.867
TRINITY_DN209934_c0_g1_i1.p1	8.3022	7.13644	6.66018	7.55718	6.87748	5.73908
TRINITY_DN138508_c0_g1_i1.p1	9.08089	9.77656	9.9819	8.15499	10.7122	9.03496
TRINITY_DN15835_c1_g1_i2.p1	5.22742	4.43666	4.93144	5.03147	4.5396	5.55752
TRINITY_DN54909_c0_g1_i1.p1	6.12538	7.26888	6.95342	5.99711	7.01644	6.89187
TRINITY_DN33660_c1_g1_i1.p1	10.0393	10.2258	10.3746	9.93081	10.6309	9.95656
TRINITY_DN25798_c0_g1_i1.p1	26.4248	31.565	29.0056	27.6511	28.3572	30.763
TRINITY_DN3568_c0_g1_i20.p1	143.727	152.558	153.608	129.977	177.098	153.642
TRINITY_DN17573_c0_g1_i4.p1	7.89912	7.88498	8.0031	7.57488	9.4275	8.73051
TRINITY_DN276342_c0_g1_i2.p1	12.3288	13.4614	13.7561	12.3943	15.6654	13.8865
TRINITY_DN266478_c0_g1_i1.p1	4.96115	5.52208	5.3402	4.86521	5.76374	6.68312
TRINITY_DN276269_c0_g1_i1.p1	13.2629	12.7423	10.2419	11.3835	13.8625	11.2291
TRINITY_DN9803_c0_g2_i1.p1	13.1079	12.4193	13.0484	10.047	11.2111	10.6321
TRINITY_DN134198_c0_g2_i1.p1	16.7651	14.0124	17.8576	18.2587	22.3274	18.5867
TRINITY_DN277087_c0_g1_i1.p1	11.3576	13.4083	12.5503	8.18436	12.3589	12.1945
TRINITY_DN285183_c0_g1_i1.p1	2.28632	2.33912	2.74086	2.36641	3.17767	3.50676
TRINITY_DN25297_c0_g3_i1.p1	39.6479	40.3597	39.9231	34.653	41.7849	36.6818
TRINITY_DN35380_c2_g1_i3.p1	5.79796	5.67752	6.55039	5.50213	6.90454	6.91188
TRINITY_DN20171_c0_g2_i1.p1	3.23101	3.98312	3.3856	4.74317	4.63143	4.41496
TRINITY_DN76888_c0_g1_i1.p1	164.28	144.075	174.317	147.469	156.829	159.125
TRINITY_DN87243_c0_g2_i1.p1	17.7338	20.8658	17.171	18.6809	17.557	18.4337
TRINITY_DN26219_c0_g1_i2.p1	18.9563	19.1777	20.5412	17.0101	21.1196	21.2817
TRINITY_DN78444_c0_g2_i1.p1	7.30687	7.73194	7.75071	7.20398	8.93857	8.82991
TRINITY_DN326909_c0_g1_i1.p1	2.8972	3.32922	3.50164	3.08134	4.13918	3.35968
TRINITY_DN90365_c1_g1_i1.p1	9.74432	8.35859	9.35118	8.02076	7.95676	8.23057
TRINITY_DN222303_c0_g1_i2.p1	1.04925	1.22063	0.894864	1.03504	1.26387	1.32662
TRINITY_DN330988_c0_g1_i1.p1	1.2953	1.3128	0.9259	2.56364	2.11824	1.66209
TRINITY_DN329411_c0_g1_i3.p1	1.78375	2.27476	2.47502	1.27881	2.62172	2.23322
TRINITY_DN17368_c0_g2_i1.p1	10.4056	10.4302	9.37176	9.08053	10.0814	10.2341
TRINITY_DN131637_c0_g1_i2.p1	2.07808	2.70975	3.04716	2.73736	3.14457	3.15124
TRINITY_DN52573_c0_g1_i1.p1	12.9474	13.9645	12.1699	12.2556	10.9842	11.4013
TRINITY_DN29101_c0_g1_i3.p1	14.9771	15.861	16.3027	15.0773	16.0093	16.2328
TRINITY_DN86219_c0_g1_i1.p1	11.6806	12.392	10.8783	12.2119	11.4879	12.1253
TRINITY_DN87097_c0_g1_i2.p1	4.80282	5.26252	5.04477	4.94729	5.96742	5.63435
TRINITY_DN449106_c0_g1_i1.p1	1.98947	2.23384	2.4377	2.42898	2.23226	1.30025
TRINITY_DN46558_c0_g1_i2.p1	13.2691	13.3169	13.6666	12.4158	16.1057	14.88
TRINITY_DN31740_c0_g2_i1.p1	1.86103	1.71145	1.51009	2.1757	1.94775	1.87269
TRINITY_DN395114_c0_g1_i1.p1	1.84323	2.95045	2.00848	1.98986	2.02257	1.31955
TRINITY_DN396241_c0_g1_i2.p1	2.39055	2.72445	2.42277	2.69815	3.3303	3.38979
TRINITY_DN21696_c0_g1_i2.p1	33.3203	33.1435	31.6086	32.7865	32.9204	32.6232
TRINITY_DN78443_c0_g1_i2.p1	2.69268	2.6273	2.62669	2.51149	3.05473	3.21726
TRINITY_DN16105_c0_g1_i1.p1	6.63558	7.17559	7.12985	7.07942	6.86291	6.66377
TRINITY_DN89126_c0_g1_i1.p1	1.08058	1.07703	1.38769	1.24919	1.32707	1.22955
TRINITY_DN7790_c0_g2_i4.p1	12.7918	14.6561	15.1016	14.5946	17.1586	15.3374
TRINITY_DN33434_c0_g1_i2.p1	27.1415	28.6377	30.0191	25.1445	29.0962	28.2983
TRINITY_DN25599_c0_g1_i1.p1	3.28641	2.66586	3.4353	2.80217	3.31535	3.09829
TRINITY_DN14360_c0_g2_i1.p1	9.13075	8.76128	9.47452	7.88143	9.98333	9.52438
TRINITY_DN203484_c0_g1_i2.p1	2.20146	2.57781	2.15265	2.80117	3.28918	2.56266
TRINITY_DN103171_c0_g2_i1.p1	32.3514	31.0664	34.5246	27.1813	38.612	35.1453
TRINITY_DN11101_c0_g1_i2.p1	14.9919	16.6274	14.0328	14.1261	15.9271	14.9058
TRINITY_DN1812_c0_g2_i9.p1	86.4566	92.2725	87.7593	77.2937	85.8735	79.7634
TRINITY_DN121981_c0_g2_i2.p1	13.184	15.9467	13.7834	13.654	11.2426	12.1055
TRINITY_DN17437_c0_g5_i1.p1	23.5921	25.8481	24.5018	19.4121	26.969	26.7814
TRINITY_DN52350_c0_g1_i2.p1	1.68836	1.63625	2.05091	1.61848	2.86159	2.04176
TRINITY_DN35061_c0_g2_i1.p1	18.8349	19.3477	17.8587	17.4356	19.4491	16.528
TRINITY_DN392251_c0_g1_i2.p1	116.332	121.249	115.486	117.286	118.128	118.025
TRINITY_DN97518_c0_g2_i1.p1	0.407117	0.842243	0.415268	5.3662	3.33069	3.86724
TRINITY_DN110289_c0_g2_i1.p1	17.3886	18.0743	19.1405	16.6149	19.6663	18.8351
TRINITY_DN64646_c1_g1_i2.p1	2.83901	3.10316	2.70218	2.89868	3.78049	3.12057
TRINITY_DN444799_c0_g1_i1.p1	3.25615	3.42659	3.87145	3.7193	4.13731	3.8123
TRINITY_DN327341_c0_g1_i1.p1	18.7785	19.5986	17.6543	17.3887	19.6922	19.3427
TRINITY_DN391326_c0_g1_i1.p1	4.62475	4.38217	4.68811	4.04035	4.25076	4.52991
TRINITY_DN385813_c0_g1_i1.p1	3.09064	2.75381	3.25766	2.78247	3.39561	3.38905
TRINITY_DN396923_c0_g1_i1.p1	51.1855	54.0899	52.2137	47.9856	58.4832	53.3484
TRINITY_DN33296_c0_g1_i2.p1	7.37152	7.73815	8.1166	6.00964	7.76793	7.61027
TRINITY_DN4089_c1_g1_i5.p1	10.4306	10.3735	10.3685	10.7874	14.1394	11.3992
TRINITY_DN16732_c0_g2_i5.p1	1.74848	1.87354	1.60254	1.98124	1.85306	1.48156
TRINITY_DN204466_c0_g1_i1.p1	26.679	26.3728	26.5321	20.9862	21.931	23.3585
TRINITY_DN269384_c0_g1_i1.p1	155.016	167.904	153.795	156.908	154.363	153.132
TRINITY_DN30868_c0_g2_i1.p1	13.9666	17.14	13.9964	13.8749	15.5497	14.901
TRINITY_DN55265_c1_g1_i1.p1	25.9002	26.4238	27.4989	22.4146	27.5267	25.1433
TRINITY_DN31389_c0_g1_i2.p1	358.536	387.478	358.994	388.237	321.385	346.393
TRINITY_DN16527_c0_g2_i1.p1	8.5906	8.63369	9.45309	6.96979	9.32771	8.39303
TRINITY_DN31639_c0_g1_i2.p1	29.9063	28.6398	31.7309	30.3395	35.4525	32.2113
TRINITY_DN103403_c0_g1_i1.p1	65.7294	68.6769	62.9233	64.595	69.3116	66.4686
TRINITY_DN97812_c0_g1_i1.p1	3.10728	3.07523	3.68353	2.75301	4.07869	3.94591
TRINITY_DN130273_c0_g2_i3.p1	3.10823	3.78663	3.85337	3.70272	4.27071	4.2161
TRINITY_DN102994_c0_g2_i3.p1	2.87357	3.21464	3.87637	2.57676	4.65217	3.47589
TRINITY_DN461236_c0_g1_i1.p1	15.9785	18.7643	17.0608	14.6748	17.2027	16.2322
TRINITY_DN170887_c0_g1_i1.p1	0.466052	0.585299	0.344003	5.14916	3.79191	4.4378
TRINITY_DN33024_c0_g1_i1.p1	6.24283	5.8285	6.7468	6.44227	7.69045	6.5382
TRINITY_DN1390_c0_g2_i3.p1	20.9228	22.0367	23.6744	19.8284	24.5123	23.6033
TRINITY_DN8740_c0_g1_i8.p1	9.06342	9.19301	11.0887	9.76474	13.9584	12.0345
TRINITY_DN4201_c0_g3_i4.p1	14.7483	16.8787	17.2189	14.0954	20.3467	17.0495
TRINITY_DN5917_c0_g1_i1.p1	11.578	12.1206	14.0079	10.5516	17.5532	14.5414
TRINITY_DN97480_c1_g2_i2.p1	0.105917	0.339932	0.13157	3.80189	2.51095	2.79016
TRINITY_DN94184_c0_g1_i2.p1	18.6661	15.5742	17.0747	23.8288	18.8607	20.5707
TRINITY_DN2700_c0_g1_i1.p1	132.99	144.496	130.278	128.38	112.16	122.257
TRINITY_DN447029_c0_g1_i1.p1	19.8908	20.1204	20.3692	17.9129	15.0756	17.6282
TRINITY_DN91618_c0_g4_i2.p1	5.44701	5.90352	6.30389	5.14629	7.47647	6.5181
TRINITY_DN205612_c0_g1_i1.p1	10.4662	11.3432	11.0517	8.11317	10.8959	9.85851
TRINITY_DN64055_c0_g2_i1.p1	2.92517	2.90942	3.00676	2.71563	4.1294	3.35012
TRINITY_DN337952_c0_g1_i1.p2	11.119	14.2783	11.95	11.4722	11.4426	10.4003
TRINITY_DN121475_c0_g1_i1.p1	1.16962	1.32488	1.47001	1.29623	1.98505	1.55419
TRINITY_DN1361_c0_g1_i2.p1	69.2276	78.4645	70.7572	64.3009	66.7928	64.8392
TRINITY_DN64543_c0_g1_i1.p1	17.5028	18.1619	15.9281	15.6971	17.566	17.7508
TRINITY_DN22162_c0_g1_i3.p1	13.3086	13.6132	12.3361	15.6149	13.2217	15.1589
TRINITY_DN26800_c0_g1_i6.p1	3.56746	3.72822	3.99494	3.4206	4.74022	3.90548
TRINITY_DN19321_c0_g1_i1.p1	29.2465	32.1055	27.8457	21.6822	26.0188	25.8286
TRINITY_DN325295_c0_g1_i1.p1	11.7313	12.199	11.6823	12.4332	13.0306	10.8988
TRINITY_DN55551_c0_g1_i1.p1	9.21651	11.6718	8.96906	9.11447	10.0042	8.52503
TRINITY_DN211506_c0_g1_i1.p1	75.1818	76.999	75.731	65.4925	69.9421	68.7585
TRINITY_DN449492_c0_g1_i1.p1	1.8816	1.56854	1.79226	1.61022	2.37083	2.20503
TRINITY_DN447248_c0_g1_i1.p1	1.98605	2.09363	2.68724	2.14733	2.89487	2.55252
TRINITY_DN263287_c0_g1_i1.p1	8.05225	7.66875	7.93184	6.14937	8.22291	6.01263
TRINITY_DN44261_c0_g1_i1.p1	3.74346	2.86189	3.42227	2.51217	3.52349	3.89401
TRINITY_DN322669_c0_g1_i1.p1	0.934071	1.07066	1.10122	1.19745	1.72754	1.52784
TRINITY_DN1512_c0_g2_i1.p1	28.6673	26.9329	28.4184	25.9914	27.8882	27.6539
TRINITY_DN79403_c1_g2_i2.p1	17.4887	18.7004	21.4528	17.7269	19.5615	18.8704
TRINITY_DN77810_c1_g1_i3.p1	2.44718	2.1696	3.13296	2.50407	3.62752	3.05691
TRINITY_DN56112_c0_g2_i2.p1	34.6876	36.8653	34.8506	31.3791	31.2914	31.7082
TRINITY_DN14508_c0_g1_i20.p1	5.41345	5.68069	5.79909	6.37064	6.35991	6.48052
TRINITY_DN49372_c0_g2_i1.p1	2.2918	2.52953	3.01785	2.73431	3.12088	2.44175
TRINITY_DN64597_c0_g1_i1.p1	3.16598	3.00545	3.39571	2.97199	3.33455	2.82399
TRINITY_DN285031_c0_g1_i1.p1	1.79192	1.43604	1.62113	2.02479	1.95961	2.27118
TRINITY_DN20730_c0_g1_i1.p1	7.51525	7.25448	7.90814	5.5588	6.81874	7.0989
TRINITY_DN342986_c0_g1_i1.p1	1.31041	1.42127	1.52861	1.6217	1.87631	1.80498
TRINITY_DN4891_c1_g3_i1.p1	24.4673	25.0369	27.0231	22.9889	29.9945	28.197
TRINITY_DN456816_c0_g1_i2.p1	16.1026	17.2472	18.2818	15.3444	19.0352	16.2069
TRINITY_DN87352_c0_g1_i2.p1	3.0886	3.02024	3.46871	3.46289	4.14395	4.07024
TRINITY_DN447331_c0_g1_i1.p1	5.41872	4.86863	4.9142	4.55546	5.38766	5.06549
TRINITY_DN336273_c0_g1_i2.p1	1.12075	1.108	0.783115	0.878026	1.36028	1.21208
TRINITY_DN53514_c0_g1_i1.p1	10.6838	9.2861	9.06911	8.79766	11.7332	10.335
TRINITY_DN221752_c0_g1_i1.p1	4.97489	4.68299	6.59911	5.16734	6.43991	6.61748
TRINITY_DN39269_c0_g2_i1.p1	3.58385	6.07003	5.13275	4.66044	3.65794	4.74769
TRINITY_DN128254_c0_g1_i1.p1	18.1705	18.7	15.9928	13.4673	14.1645	15.3272
TRINITY_DN120755_c0_g1_i3.p1	10.4243	10.3408	10.7777	9.9769	10.7507	10.7077
TRINITY_DN102726_c0_g1_i2.p1	8.14728	8.80114	8.28284	8.18497	7.84722	7.95488
TRINITY_DN61962_c0_g1_i1.p1	4.4639	2.88203	4.32956	2.75099	3.5995	4.50167
TRINITY_DN157611_c0_g1_i1.p1	2.62479	2.35379	2.82899	2.33124	2.37532	2.13336
TRINITY_DN30281_c0_g1_i1.p1	10.7835	9.26182	8.21629	9.50794	7.13741	8.56919
TRINITY_DN56922_c0_g1_i1.p1	1.62219	1.94024	2.05264	2.2389	2.45979	2.34198
TRINITY_DN270720_c0_g1_i1.p1	2.49747	2.22934	2.63564	2.54372	2.98768	2.30605
TRINITY_DN326376_c0_g1_i1.p1	11.6285	9.87777	9.78758	9.36893	10.9725	8.2773
TRINITY_DN285920_c0_g1_i1.p1	1.86186	1.96259	1.8589	1.64576	1.73782	1.52794
TRINITY_DN39312_c0_g1_i1.p1	1.93533	2.48205	2.32002	1.55763	1.77488	2.58652
TRINITY_DN122655_c0_g1_i2.p1	2.02902	1.65385	1.66864	1.75015	1.49252	1.97965
TRINITY_DN121627_c0_g1_i1.p1	2.99914	3.05362	3.11747	3.01691	3.87061	3.20512
TRINITY_DN63235_c0_g1_i1.p1	4.86711	4.93229	4.18131	4.10782	4.74936	5.55665
TRINITY_DN1903_c0_g1_i2.p1	35.1703	41.9156	37.521	35.9878	40.9029	40.1779
TRINITY_DN92125_c0_g2_i1.p1	35.1749	36.771	35.6686	30.7953	34.0942	34.0646
TRINITY_DN114019_c0_g1_i4.p1	1.04472	2.2178	1.91996	1.92434	2.18002	1.99588
TRINITY_DN47974_c0_g2_i2.p1	37.4297	38.4879	37.0906	39.2297	30.98	34.5948
TRINITY_DN13587_c0_g2_i1.p1	1.6282	2.42759	2.11004	1.84829	2.90891	2.0608
TRINITY_DN78639_c0_g2_i1.p1	46.33	49.8526	48.7001	42.6608	53.2573	48.8256
TRINITY_DN23877_c0_g1_i1.p1	2.12632	2.12311	1.91741	2.51274	2.25627	2.0339
TRINITY_DN236547_c0_g1_i1.p1	0.48262	0.853496	0.513868	49.4963	32.4811	30.6267
TRINITY_DN6805_c3_g1_i1.p1	4.26529	4.33593	5.28237	3.72778	4.85773	4.13713
TRINITY_DN19428_c0_g1_i1.p1	3.56222	3.93394	3.56192	2.06104	3.84947	3.01918
TRINITY_DN274944_c0_g1_i1.p1	5.85775	4.91104	5.62198	8.91598	8.56853	9.02307
TRINITY_DN386531_c0_g1_i1.p1	212.366	210.948	215.971	211.856	206.834	204.465
TRINITY_DN228239_c0_g1_i1.p1	0.259245	0.577327	0.230025	4.32575	3.08229	2.7738
TRINITY_DN103422_c0_g2_i1.p1	1.70214	1.98128	1.79278	1.85971	2.65384	2.29048
TRINITY_DN333559_c0_g1_i1.p1	11.9506	11.1518	11.1133	10.1947	9.81609	9.9432
TRINITY_DN48404_c0_g2_i2.p1	20.8185	20.7927	21.5587	19.3967	21.5121	20.2605
TRINITY_DN18022_c0_g1_i1.p1	2.51967	2.52402	2.2498	2.16363	2.72858	2.52278
TRINITY_DN325606_c0_g1_i2.p1	31.1406	33.7577	29.4	29.4023	29.1321	29.1062
TRINITY_DN136625_c1_g1_i1.p1	10.6809	11.3885	9.59945	11.8881	10.374	10.726
TRINITY_DN45156_c0_g2_i3.p1	0.842346	0.609229	0.977591	1.00043	0.825826	1.04178
TRINITY_DN103621_c0_g1_i4.p1	1.87113	2.40583	2.21905	1.57018	2.75959	2.61058
TRINITY_DN19986_c0_g1_i1.p1	29.8873	31.5069	27.0843	26.1777	26.8462	26.0162
TRINITY_DN2689_c0_g2_i4.p1	173.676	189.921	178.906	172.721	177.489	176.197
TRINITY_DN452605_c0_g1_i1.p1	57.5173	61.839	59.4822	54.2667	58.4433	57.7936
TRINITY_DN63548_c0_g1_i1.p1	38.2586	39.1838	38.71	35.1189	37.1873	38.4438
TRINITY_DN230913_c0_g1_i1.p1	10.3706	14.2217	7.09245	24.9483	17.4052	16.022
TRINITY_DN146395_c0_g1_i1.p1	5.99129	6.16344	6.91477	5.66011	7.99348	7.50783
TRINITY_DN15669_c0_g2_i2.p1	313.173	344.816	333.162	312.221	331.896	334.795
TRINITY_DN57988_c0_g1_i1.p1	556.416	622.508	594.573	560.762	582.566	586.755
TRINITY_DN134907_c0_g1_i4.p1	10.331	11.1089	12.9803	8.73714	13.0274	12.0891
TRINITY_DN144078_c0_g1_i1.p1	14.8732	11.8068	15.8759	13.5917	16.4051	16.678
TRINITY_DN73607_c0_g1_i5.p1	7.92217	8.26431	8.07776	8.38951	8.40812	7.99634
TRINITY_DN265440_c0_g1_i1.p1	30.0014	33.8821	32.4862	30.5501	30.1409	31.2874
TRINITY_DN92244_c1_g1_i1.p1	5.10714	4.16866	4.62256	4.27873	5.8197	5.36515
TRINITY_DN109346_c0_g1_i2.p1	1.7527	1.46109	1.58343	1.45255	2.31465	1.90941
TRINITY_DN151245_c0_g1_i1.p1	21.1369	26.9316	21.9194	21.7597	22.073	21.8988
TRINITY_DN61462_c0_g2_i3.p1	42.1865	41.0224	41.0618	36.3084	44.4369	42.6328
TRINITY_DN70226_c1_g1_i1.p1	4.42904	4.31862	4.41469	3.44841	4.6601	5.04128
TRINITY_DN113090_c0_g2_i1.p1	0.251631	0.441418	0.0362408	3.32868	2.85853	3.01768
TRINITY_DN460309_c0_g1_i1.p1	0.889441	1.16223	1.32584	0.823503	1.61509	1.49312
TRINITY_DN38274_c1_g1_i3.p1	1.02772	0.739139	1.25717	1.72989	1.02999	1.5405
TRINITY_DN294988_c0_g1_i1.p1	8.38925	7.98598	9.04051	7.52985	7.72586	7.48693
TRINITY_DN297767_c0_g1_i1.p1	1.53901	0.81505	1.36993	1.24732	1.62728	1.59839
TRINITY_DN426245_c0_g1_i1.p1	6.94395	8.09425	8.06189	8.44928	7.32736	6.06188
TRINITY_DN108116_c1_g1_i1.p2	0.399978	0.81505	0.552061	6.95496	3.82578	5.41752
TRINITY_DN386105_c0_g1_i1.p1	25.6795	28.3745	28.6797	24.2272	24.846	25.4059
TRINITY_DN151452_c0_g1_i1.p1	6.25394	6.57518	2.93185	10.1164	9.31847	9.20834
TRINITY_DN361400_c0_g1_i1.p1	14.7557	16.8176	15.3755	15.0498	14.8681	12.8707
TRINITY_DN365438_c0_g1_i1.p1	1.02933	2.00574	1.18274	1.40754	1.33693	1.63491
TRINITY_DN382970_c0_g1_i1.p1	11.2664	8.41142	10.7832	10.9774	10.2001	10.4633
TRINITY_DN47345_c0_g1_i1.p1	4.64789	6.33362	5.22157	5.10649	6.29535	6.65713
TRINITY_DN152436_c0_g1_i1.p1	1.72413	1.36862	1.29995	0.850388	1.24607	1.51529
TRINITY_DN10223_c0_g2_i1.p1	16.8994	17.1354	16.0458	15.0304	16.4315	14.4717
TRINITY_DN411440_c0_g1_i1.p1	15.4637	18.9917	19.3718	14.8837	18.2943	16.165
TRINITY_DN322172_c0_g1_i1.p1	8.79372	9.74634	8.11129	8.06543	10.8666	9.89686
TRINITY_DN44349_c0_g1_i1.p1	1.69314	1.9473	1.40215	2.06018	1.737	1.95664
TRINITY_DN215020_c0_g1_i2.p1	24.2738	26.5391	27.3472	22.6845	19.7936	20.7828
TRINITY_DN205559_c0_g1_i1.p1	1.5738	1.77159	1.86061	1.29866	2.26652	2.17525
TRINITY_DN68818_c0_g1_i1.p1	17.2276	21.5297	20.386	18.39	16.7843	18.779
TRINITY_DN326763_c0_g1_i1.p1	14.5078	15.3262	15.7192	14.5873	15.6134	15.5822
TRINITY_DN452245_c0_g1_i1.p1	1.99099	2.34941	2.31885	2.3863	3.02479	2.49932
TRINITY_DN107998_c0_g1_i3.p1	32.4977	33.4511	33.0319	33.676	37.6012	37.1122
TRINITY_DN400580_c0_g1_i1.p1	1.08857	1.35671	1.32048	1.13563	1.26829	1.37798
TRINITY_DN270892_c0_g1_i1.p1	18.5275	17.0418	18.2315	16.5204	19.689	18.2455
TRINITY_DN20342_c2_g1_i1.p1	1.58111	3.21383	1.63672	21.6807	16.2162	20.4445
TRINITY_DN11247_c0_g1_i1.p1	0.862521	2.34723	0.806451	18.1355	10.4975	14.0554
TRINITY_DN155340_c0_g1_i1.p1	161.461	174.756	163.955	177.194	156.859	168.95
TRINITY_DN66904_c0_g3_i5.p1	2.03536	2.47214	1.5377	1.22071	1.2788	1.65998
TRINITY_DN58553_c0_g1_i1.p1	47.1454	49.0194	43.6306	41.6226	42.7553	45.6629
TRINITY_DN3570_c0_g1_i6.p1	31.9628	31.714	30.3323	28.2538	26.6389	27.2016
TRINITY_DN41_c0_g2_i1.p1	0.294112	1.76528	0.354276	5.02723	4.04593	4.0051
TRINITY_DN38739_c0_g2_i2.p1	0.238312	0.364213	0.175427	3.5605	1.84315	3.22783
TRINITY_DN22833_c0_g1_i1.p1	25.1988	28.5887	25.2801	25.3503	23.6955	23.2384
TRINITY_DN41_c0_g4_i1.p1	4.35884	5.31335	2.39927	34.2933	18.0628	24.8066
TRINITY_DN80662_c0_g1_i8.p1	11.1438	12.5128	11.7611	14.9974	13.6358	14.2793
TRINITY_DN21044_c0_g4_i1.p1	3.80429	4.22288	3.19193	3.05168	4.03978	2.99925
TRINITY_DN381112_c0_g1_i2.p1	22.7887	20.902	21.246	23.7972	23.9359	22.4722
TRINITY_DN410274_c0_g1_i1.p1	24.9075	28.4269	27.7417	22.6597	21.4877	22.0965
TRINITY_DN42342_c0_g1_i2.p1	4.30514	4.3714	5.04352	5.07334	3.89815	4.19797
TRINITY_DN445588_c0_g1_i1.p1	11.1263	12.2646	9.81546	11.3442	11.2952	10.3326
TRINITY_DN209307_c0_g1_i2.p1	1.55749	2.77399	1.1906	23.4138	13.7481	15.8423
TRINITY_DN30220_c1_g5_i1.p1	72.0986	79.6174	72.9426	69.4033	64.6519	67.679
TRINITY_DN9666_c0_g1_i1.p1	23.9429	25.6775	22.9997	19.6525	21.0073	21.8914
TRINITY_DN358610_c0_g1_i1.p1	8.62341	9.9223	9.66529	8.34589	9.00918	8.17629
TRINITY_DN264305_c0_g1_i3.p1	113.888	118.665	115.844	114.857	108.344	111.331
TRINITY_DN448093_c0_g1_i1.p1	584.8	634.946	565.261	550.156	496.785	526.524
TRINITY_DN387373_c0_g1_i1.p1	5.4509	5.97028	3.4608	4.31351	3.87977	4.4736
TRINITY_DN19879_c0_g2_i3.p1	4.32569	4.2926	4.68638	3.8151	3.13833	3.91776
TRINITY_DN496_c0_g2_i4.p1	26.1929	24.5265	24.3949	25.0521	18.8696	19.7874
TRINITY_DN98981_c0_g2_i1.p1	9.36369	12.0767	9.30949	8.87735	9.93252	8.72951
TRINITY_DN14507_c0_g1_i1.p1	93.0401	107.057	91.4497	96.7459	89.2946	90.4656
TRINITY_DN163577_c0_g1_i1.p1	0.381045	0.806333	0.121368	2.63867	1.95157	2.27101
TRINITY_DN64996_c0_g1_i4.p1	14.6033	13.9628	16.3563	15.0794	18.3916	18.1577
TRINITY_DN333516_c0_g1_i1.p1	39.7992	45.2434	44.6547	41.1074	47.6176	42.3824
TRINITY_DN42541_c0_g1_i1.p1	127.299	134.872	134.753	151.414	138.803	144.697
TRINITY_DN108598_c0_g1_i3.p1	96.9108	82.5609	100.741	101.271	88.4152	95.385
TRINITY_DN103407_c0_g1_i1.p1	48.5107	53.8583	51.3511	46.2975	58.6665	50.7745
TRINITY_DN262316_c0_g1_i1.p1	12.6814	14.2036	13.6771	11.3227	14.5817	11.9849
TRINITY_DN49823_c0_g1_i1.p1	5.5935	6.41657	5.96231	5.01724	6.24328	6.16132
TRINITY_DN43935_c0_g1_i1.p1	10.9452	11.8743	10.9011	9.62268	9.46917	9.53758
TRINITY_DN409326_c0_g1_i1.p1	11.1413	10.0523	10.6812	12.6217	9.68063	11.6608
TRINITY_DN262877_c0_g1_i1.p1	3.9474	3.41254	3.67269	3.6717	3.75426	2.8619
TRINITY_DN13459_c0_g1_i2.p1	7.79905	7.25611	6.55308	6.18101	7.43648	6.81056
TRINITY_DN55653_c0_g1_i1.p1	13.6155	12.4381	12.4678	13.8161	14.1037	13.8001
TRINITY_DN42368_c0_g1_i2.p1	31.453	34.828	34.266	31.1596	36.647	34.4651
TRINITY_DN54747_c0_g1_i1.p1	17.2583	19.0081	17.0525	15.434	19.8548	16.2766
TRINITY_DN222986_c0_g1_i1.p1	7.43966	8.88613	7.96197	6.99953	7.90928	7.52795
TRINITY_DN80341_c0_g1_i2.p1	21.3146	21.5556	20.8841	20.628	24.6084	22.8268
TRINITY_DN386803_c0_g1_i1.p1	17.7027	18.3556	15.9983	17.0498	19.9415	17.5563
TRINITY_DN151122_c0_g1_i1.p1	4.02993	3.42042	3.97301	3.08881	4.56149	4.03925
TRINITY_DN23153_c0_g2_i1.p1	29.2396	31.4454	28.1593	29.2424	33.247	29.4032
TRINITY_DN56121_c0_g2_i1.p1	10.7344	10.948	10.5345	9.89458	10.1282	9.96804
TRINITY_DN80999_c0_g2_i1.p1	18.0318	21.2681	19.6578	16.987	20.9683	20.3534
TRINITY_DN460764_c0_g1_i1.p1	2.78924	2.26028	3.00373	2.37765	3.79536	2.95404
TRINITY_DN39270_c0_g2_i2.p1	6.59704	7.38742	7.72775	5.63114	6.53142	6.30843
TRINITY_DN263005_c0_g1_i3.p1	126.471	127.442	125.194	124.459	114.202	121.99
TRINITY_DN110209_c0_g1_i1.p1	26.753	28.1	28.1987	24.5941	30.3806	29.817
TRINITY_DN27994_c1_g1_i1.p1	32.0419	33.9293	32.8292	31.7467	36.0072	35.2679
TRINITY_DN17034_c0_g1_i1.p1	10.9081	9.25685	11.3793	8.57506	12.5082	10.9103
TRINITY_DN461046_c0_g1_i2.p1	4.60118	5.30281	5.41368	4.77042	4.75583	5.05199
TRINITY_DN332106_c0_g1_i1.p1	1.41028	1.19987	1.86624	1.67332	1.7307	1.26165
TRINITY_DN201686_c0_g1_i2.p1	1.54098	1.53593	1.64604	1.66874	2.25297	1.8589
TRINITY_DN76811_c0_g1_i1.p1	1.94205	1.80426	1.94687	1.41226	2.01071	1.46509
TRINITY_DN154534_c0_g1_i1.p1	3.34387	4.26748	2.58361	3.47652	3.96451	3.82834
TRINITY_DN20172_c0_g2_i1.p1	90.7222	90.4329	88.374	82.3822	68.7454	79.5843
TRINITY_DN86413_c0_g1_i1.p1	5.37692	5.62709	5.35326	5.58402	6.98693	7.09337
TRINITY_DN8185_c0_g1_i2.p1	14.4872	14.4134	15.2795	12.2229	12.2328	14.1995
TRINITY_DN393932_c0_g1_i3.p1	15.3095	14.0385	16.6789	14.3416	14.7938	15.293
TRINITY_DN99133_c0_g1_i1.p1	24.4126	21.4725	25.7099	23.1455	26.1178	25.8622
TRINITY_DN55535_c0_g1_i1.p1	21.9247	22.3921	19.821	21.7167	20.5724	21.0234
TRINITY_DN128810_c0_g2_i2.p1	61.3625	62.9371	63.504	60.4944	54.5864	53.6684
TRINITY_DN145364_c0_g1_i1.p1	16.6819	16.1998	15.0613	14.5358	16.9426	14.7974
TRINITY_DN39459_c0_g1_i1.p1	11.8022	11.1062	10.268	11.8119	10.0556	9.72651
TRINITY_DN338678_c0_g1_i1.p1	27.9493	26.9722	30.0818	23.2877	18.8287	21.2583
TRINITY_DN32996_c0_g1_i1.p1	18.921	19.029	20.4262	13.866	14.0669	14.5637
TRINITY_DN407167_c0_g1_i1.p1	10.6309	10.8471	10.4929	11.3589	11.8176	8.55942
TRINITY_DN123461_c0_g1_i3.p1	38.4534	45.5006	43.0868	42.81	37.9505	37.9485
TRINITY_DN62818_c0_g1_i1.p1	44.3501	41.9006	39.5213	39.3375	38.1744	38.6022
TRINITY_DN161401_c0_g1_i1.p1	27.184	33.8196	30.9472	28.347	24.4683	25.0108
TRINITY_DN6286_c0_g1_i1.p1	61.6815	68.4118	60.3796	56.9771	63.328	65.5928
TRINITY_DN6177_c0_g2_i1.p1	41.0934	48.7848	35.2619	39.9371	44.751	38.477
TRINITY_DN13788_c0_g1_i5.p1	0.954749	0.907132	1.12407	1.04864	1.74064	1.2418
TRINITY_DN65868_c0_g2_i2.p1	1.21286	1.24049	1.55813	1.31121	1.48236	1.23689
TRINITY_DN134374_c0_g2_i1.p1	37.5017	35.7518	41.2824	35.6586	50.0024	42.8951
TRINITY_DN46735_c0_g2_i1.p1	9.32111	11.1692	11.4249	9.28072	9.63748	10.4397
TRINITY_DN159119_c0_g1_i1.p1	2.69165	2.97081	3.18552	2.61549	3.44603	3.09409
TRINITY_DN84153_c0_g2_i4.p1	1.07575	1.24479	0.827231	1.28422	1.52447	1.32299
TRINITY_DN78486_c0_g1_i4.p1	28.6624	22.3164	29.9747	24.6817	31.066	27.1806
TRINITY_DN3717_c1_g1_i2.p1	1.67929	1.87706	1.98573	1.53222	3.05719	2.35427
TRINITY_DN127909_c0_g1_i3.p1	3.54737	4.18751	4.34791	4.77219	5.03863	5.03252
TRINITY_DN44733_c0_g1_i2.p1	4.98647	3.80574	4.41952	3.37242	5.07013	5.85234
TRINITY_DN415155_c0_g1_i1.p1	7.91098	7.81556	8.29841	12.3095	12.902	12.8425
TRINITY_DN214880_c0_g1_i1.p1	0.244696	0.688103	0.364754	4.9633	4.11417	4.43216
TRINITY_DN71800_c0_g2_i3.p1	9.36572	9.75498	10.512	7.194	11.6452	11.072
TRINITY_DN48532_c0_g1_i1.p1	1.46392	1.74822	1.60703	0.989266	2.0349	1.90798
TRINITY_DN269550_c0_g1_i1.p1	12.4117	11.8509	13.8882	10.2319	14.8569	12.6306
TRINITY_DN458798_c0_g1_i1.p1	9.08212	9.95824	9.05946	9.79745	7.72513	8.49946
TRINITY_DN21349_c0_g1_i1.p1	10.5019	9.64365	10.0747	9.15735	7.7622	7.62657
TRINITY_DN147057_c0_g1_i1.p1	7.33899	6.4035	7.44161	7.31197	8.13466	6.80575
TRINITY_DN207637_c0_g1_i1.p1	1.15992	0.750793	1.03591	1.38655	1.77814	1.24525
TRINITY_DN223292_c0_g1_i2.p1	9.85669	9.82354	11.6355	8.88109	12.1743	10.5656
TRINITY_DN53651_c0_g1_i2.p1	4.19178	4.37877	4.95329	4.26267	6.27132	5.5307
TRINITY_DN7408_c0_g1_i5.p1	391.068	417.246	377.306	370.87	353.149	357.757
TRINITY_DN291348_c0_g1_i1.p1	10.3285	13.1637	10.4988	9.41142	9.38501	8.64765
TRINITY_DN104464_c0_g1_i1.p1	23.5153	15.0981	16.3766	16.7294	13.6176	15.4772
TRINITY_DN348765_c0_g1_i1.p1	4.71058	4.8096	4.24067	4.67385	5.27867	4.41692
TRINITY_DN19017_c0_g1_i1.p1	63.8026	63.283	57.6379	74.037	67.9994	73.9924
TRINITY_DN28743_c0_g1_i2.p1	18.5631	21.5552	21.2629	16.6113	19.3001	19.4353
TRINITY_DN71998_c0_g1_i1.p1	1.74257	1.44296	2.05531	2.10605	2.06688	2.52025
TRINITY_DN127307_c0_g2_i1.p1	17.7871	17.3105	17.7612	16.5489	18.1882	18.758
TRINITY_DN219661_c0_g1_i1.p1	59.8766	68.8147	62.947	71.5171	70.2497	71.374
TRINITY_DN325579_c0_g1_i1.p1	1.04181	1.53992	1.47442	1.20489	1.68628	1.48587
TRINITY_DN47637_c1_g2_i2.p1	8.23097	7.2293	7.95496	7.43017	9.95253	8.24656
TRINITY_DN46732_c1_g1_i10.p1	2.88081	2.80529	3.13519	3.18108	3.63914	3.63446
TRINITY_DN107553_c0_g1_i2.p1	14.3111	15.8761	15.393	13.0709	14.9536	15.1103
TRINITY_DN130273_c0_g1_i2.p1	6.76312	8.29932	8.71115	7.46147	10.3653	8.29111
TRINITY_DN67259_c0_g1_i2.p1	8.18461	7.91404	8.23974	7.64336	7.56315	6.90043
TRINITY_DN27604_c0_g2_i2.p1	4.71073	4.85457	4.56651	3.92567	4.44687	4.57653
TRINITY_DN26384_c0_g1_i3.p1	19.7433	19.8614	21.4676	19.3541	25.24	22.1343
TRINITY_DN50504_c0_g1_i1.p1	44.6882	43.3101	44.9227	36.66	44.2355	42.8487
TRINITY_DN60377_c0_g1_i1.p1	24.0011	25.1088	27.9827	21.5164	29.8863	27.0463
TRINITY_DN106278_c0_g1_i3.p1	0.37396	0.465384	0.300841	3.42127	2.2689	3.26718
TRINITY_DN224563_c0_g1_i1.p1	4.15405	4.01696	3.6635	12.0493	8.42478	9.33513
TRINITY_DN51811_c0_g3_i3.p1	0.198756	0.387614	0.204007	2.94115	1.97117	2.328
TRINITY_DN81870_c0_g1_i4.p1	7.5678	7.18359	8.68286	8.28924	9.13187	8.87222
TRINITY_DN88196_c0_g1_i3.p1	13.0883	13.7868	14.0306	11.1678	15.2239	13.7449
TRINITY_DN140082_c0_g1_i1.p1	1.37804	2.20071	1.97467	1.94083	3.07712	2.65524
TRINITY_DN46850_c0_g1_i4.p1	146.859	157.247	153.66	137.397	169.215	158.089
TRINITY_DN9451_c0_g1_i1.p1	7.66888	7.72523	8.95316	6.92585	10.136	8.17717
TRINITY_DN63270_c0_g2_i4.p1	10.7084	10.8763	11.9122	9.4944	12.812	11.4908
TRINITY_DN19615_c1_g1_i9.p1	4.49767	4.91539	5.2822	4.93843	7.65013	5.64159
TRINITY_DN107258_c0_g2_i2.p1	78.4153	81.1901	82.583	72.2153	98.5855	86.8846
TRINITY_DN139883_c0_g1_i1.p1	0.901016	1.8039	0.895397	13.0908	7.45339	10.0915
TRINITY_DN91945_c0_g1_i1.p1	3.29716	3.34645	3.4248	3.9258	4.06535	3.53717
TRINITY_DN38876_c0_g1_i4.p1	47.6315	52.5705	50.6435	43.8721	53.1635	49.9335
TRINITY_DN28070_c0_g1_i1.p1	261.657	284.809	259.222	277.316	244.419	263.413
TRINITY_DN28111_c0_g1_i2.p1	24.4114	24.5291	22.8536	21.6317	20.4312	23.2945
TRINITY_DN25573_c0_g1_i1.p1	15.7202	16.5171	15.8786	13.1885	13.2994	13.3876
TRINITY_DN34003_c0_g2_i8.p1	2468.62	2485.44	2416.89	2790.67	2972.58	2620.48
TRINITY_DN94547_c1_g2_i1.p1	12.02	11.6579	12.9308	10.2705	14.6903	13.3555
TRINITY_DN230201_c0_g1_i1.p1	26.6437	29.7679	31.5848	26.7927	31.5252	29.7635
TRINITY_DN32597_c0_g1_i1.p1	3.90937	3.97903	3.94952	3.37557	3.8286	3.48348
TRINITY_DN33244_c0_g2_i3.p1	1.51414	1.15835	1.35423	0.981014	1.52311	1.31392
TRINITY_DN351628_c0_g1_i1.p1	1.96678	2.95655	2.16278	1.72682	2.87856	2.69796
TRINITY_DN448872_c0_g1_i1.p1	5.00132	4.82782	4.46641	5.02911	6.45329	6.10225
TRINITY_DN150334_c0_g1_i1.p1	37.6387	37.5733	36.864	36.6812	40.8187	40.2998
TRINITY_DN55694_c0_g2_i2.p1	3.08281	3.22243	3.31983	3.22457	3.95706	3.50557
TRINITY_DN278771_c0_g1_i1.p1	11.3466	12.5419	12.8751	13.1924	8.96597	12.0392
TRINITY_DN56465_c0_g1_i1.p1	14.9487	15.3305	14.1796	13.0108	13.9883	14.4222
TRINITY_DN63126_c0_g1_i1.p1	1.14371	1.66219	1.41179	1.10657	1.69802	1.15923
TRINITY_DN35443_c0_g2_i1.p1	11.3383	13.8664	13.1756	13.0447	11.2179	12.2956
TRINITY_DN285449_c0_g1_i1.p1	4.17	4.52353	4.27216	3.68634	4.70545	4.64093
TRINITY_DN95132_c1_g1_i1.p1	3.07225	2.62512	2.50088	2.14829	2.74711	2.65086
TRINITY_DN25055_c0_g1_i1.p1	7.99785	9.65948	10.457	7.98772	10.9017	10.1078
TRINITY_DN84240_c0_g1_i1.p1	2.07879	2.71039	2.35364	2.73897	2.89169	3.08705
TRINITY_DN272875_c0_g1_i1.p1	13.5278	13.1947	15.5029	12.3733	14.6115	14.5423
TRINITY_DN13877_c0_g1_i1.p1	8.44241	8.56148	7.73678	6.88114	8.46989	8.86547
TRINITY_DN168736_c0_g1_i1.p1	0.470199	0.615949	0.289261	5.05188	4.13353	3.89983
TRINITY_DN18841_c0_g2_i2.p1	6.22976	4.80271	5.95792	4.82616	6.53295	6.16063
TRINITY_DN4250_c0_g1_i10.p2	105.013	110.81	101.431	102.796	80.5645	92.0799
TRINITY_DN10291_c1_g1_i1.p1	79.5724	84.2316	86.672	100.791	95.1907	95.0645
TRINITY_DN14618_c0_g2_i1.p1	8.42356	10.2541	10.8952	9.17244	11.6881	10.0437
TRINITY_DN122721_c0_g2_i1.p1	3.85811	4.25758	4.03787	7.1025	6.59306	6.59352
TRINITY_DN1437_c0_g1_i12.p1	200.083	212.532	218	208.504	218.817	218.188
TRINITY_DN4084_c0_g1_i1.p1	27.4859	31.3859	28.2124	25.246	26.9308	27.8469
TRINITY_DN1173_c0_g1_i6.p1	7.9968	7.80177	9.57798	8.50662	8.02079	8.21891
TRINITY_DN911_c0_g3_i1.p1	12.6625	12.1394	13.6329	11.4968	12.4319	12.1693
TRINITY_DN26472_c0_g1_i1.p1	11.0428	13.1325	14.0381	14.6694	15.6143	16.0936
TRINITY_DN269304_c0_g1_i1.p1	4.59793	5.24829	5.47542	5.48678	7.10783	5.76666
TRINITY_DN263136_c0_g1_i1.p1	8.71099	9.16378	8.88953	9.66662	8.49062	8.2237
TRINITY_DN9796_c0_g1_i4.p1	3.11167	3.08292	2.99526	6.83693	5.69181	6.17967
TRINITY_DN546_c0_g2_i2.p1	15.9496	16.4112	16.8508	13.937	17.8245	15.7605
TRINITY_DN59570_c0_g2_i2.p1	32.8845	33.9848	34.5753	29.4883	36.0827	33.156
TRINITY_DN27886_c0_g1_i1.p1	2.94511	3.54247	3.91437	3.6875	3.91554	3.44626
TRINITY_DN406373_c0_g1_i1.p1	1.61326	1.2298	1.83498	1.88265	1.45099	1.70675
TRINITY_DN66579_c0_g1_i2.p1	14.1265	13.8904	14.5116	11.3941	14.6865	13.8471
TRINITY_DN128968_c0_g2_i1.p1	34.4877	36.3789	31.2795	32.4769	31.8472	33.2112
TRINITY_DN225460_c0_g1_i1.p1	37.2941	39.9692	39.2159	35.9064	37.164	35.9803
TRINITY_DN56363_c0_g1_i1.p1	15.637	18.799	19.196	17.4484	20.4282	20.6771
TRINITY_DN280127_c0_g1_i1.p1	1.30779	2.15154	1.97494	1.53409	2.4349	1.50997
TRINITY_DN16942_c0_g2_i1.p1	7.41754	6.90953	7.94098	10.5462	9.49866	10.4173
TRINITY_DN133574_c0_g1_i10.p2	12.1518	12.4949	11.3404	11.1056	13.6959	12.5161
TRINITY_DN52550_c0_g1_i1.p1	2.39319	2.47768	2.66117	3.03501	2.2001	2.56203
TRINITY_DN52305_c0_g1_i1.p1	3.58508	2.26469	2.36195	3.14114	3.05405	3.42377
TRINITY_DN468916_c0_g1_i1.p1	21.492	24.8166	18.3657	22.3539	17.5887	20.3399
TRINITY_DN3678_c0_g2_i1.p1	17.7895	19.747	19.8118	17.1548	23.4974	20.5681
TRINITY_DN39797_c1_g1_i1.p1	4.09397	5.02614	5.05753	4.00975	4.16415	4.35165
TRINITY_DN60358_c0_g1_i1.p1	15.753	14.3661	12.0449	16.1313	10.7541	12.64
TRINITY_DN10113_c0_g1_i11.p1	32.9512	33.8509	36.4372	31.515	34.3835	32.4704
TRINITY_DN114314_c0_g1_i1.p1	23.7161	23.9539	21.6275	21.579	21.3962	19.7976
TRINITY_DN24074_c0_g1_i1.p1	25.4918	27.5314	27.0614	23.4426	27.3919	26.2896
TRINITY_DN60210_c0_g1_i1.p1	2.32646	2.41255	1.67445	1.99871	2.33465	2.39078
TRINITY_DN42402_c0_g1_i1.p1	10.1952	9.90479	8.81193	9.14335	8.74975	9.71425
TRINITY_DN99655_c0_g2_i1.p1	8.14541	7.81153	7.3498	7.29017	7.0188	7.71346
TRINITY_DN261676_c0_g1_i1.p1	1.8807	2.34246	1.99057	2.03996	2.34367	2.27015
TRINITY_DN55353_c1_g1_i4.p1	3.4671	3.72014	4.12814	4.54922	4.26681	3.38108
TRINITY_DN404364_c0_g1_i1.p2	12.249	16.5296	13.106	15.2777	14.0313	11.8564
TRINITY_DN389787_c0_g1_i1.p1	15.8978	18.0228	17.8471	15.9825	18.2824	16.8999
TRINITY_DN14719_c0_g1_i1.p1	14.0022	16.9632	17.4001	15.6687	18.5149	18.2156
TRINITY_DN339806_c0_g1_i1.p1	1.00382	1.85558	1.14799	1.77937	1.86458	1.28391
TRINITY_DN474082_c0_g1_i1.p1	0.754893	0.662126	0.516432	6.95657	1.75485	5.01816
TRINITY_DN384076_c0_g1_i1.p1	2.1771	3.05326	2.16353	3.91102	2.4805	2.77827
TRINITY_DN17426_c0_g1_i4.p1	34.1197	37.1736	37.5921	36.3321	39.8766	39.5424
TRINITY_DN25527_c0_g4_i1.p1	7.76147	7.83143	8.55639	7.53711	9.00856	9.69702
TRINITY_DN112453_c0_g2_i1.p1	61.1559	61.8963	63.7998	57.3244	61.0657	57.9858
TRINITY_DN66618_c0_g1_i1.p1	91.7244	102.829	92.6397	92.2564	78.6256	85.67
TRINITY_DN94946_c1_g1_i2.p1	0.882987	1.03884	1.48316	0.939741	1.25211	1.30803
TRINITY_DN70613_c0_g2_i3.p1	12.0847	10.4841	9.99114	8.94074	10.1996	11.1074
TRINITY_DN36937_c0_g2_i1.p1	20.9936	25.8877	22.664	21.8226	22.5439	22.5256
TRINITY_DN134461_c0_g2_i1.p1	1.56743	1.72829	1.5688	1.78612	1.91105	1.87753
TRINITY_DN74412_c0_g2_i2.p1	7.71082	8.33573	7.43577	8.86608	8.70653	8.81029
TRINITY_DN37370_c0_g1_i1.p1	8.12237	9.46633	8.07878	7.79936	8.39444	6.86527
TRINITY_DN60110_c0_g2_i1.p1	38.1017	40.7752	38.8114	37.6569	41.6076	39.6367
TRINITY_DN276980_c0_g1_i1.p1	1.92797	1.98708	2.13763	2.17882	1.38236	2.96288
TRINITY_DN144689_c0_g1_i2.p1	5.33013	5.00635	5.16464	5.18857	4.22328	5.03818
TRINITY_DN70640_c0_g1_i4.p2	7.85142	8.34456	7.98297	9.01926	7.32278	7.43325
TRINITY_DN449404_c0_g1_i1.p1	8.25292	8.91283	9.64057	7.71163	10.6787	9.19494
TRINITY_DN390958_c0_g1_i1.p1	7.09707	5.69966	7.13949	7.1771	8.30806	7.05664
TRINITY_DN64278_c0_g2_i1.p1	6.21006	7.06563	6.77426	6.47377	8.23534	6.4713
TRINITY_DN279312_c0_g1_i1.p1	12.0237	11.3175	12.2551	12.2068	12.8256	13.7135
TRINITY_DN156369_c0_g1_i1.p1	25.0809	22.7265	26.5386	24.6118	26.5992	27.1059
TRINITY_DN338434_c0_g1_i1.p1	1.88357	1.98628	1.66904	1.58832	2.37519	2.58796
TRINITY_DN120613_c0_g1_i1.p1	2.46053	2.25626	2.00452	1.32214	1.79606	2.81053
TRINITY_DN36862_c0_g1_i2.p1	10.3744	13.7122	12.9366	12.2989	12.5569	11.9219
TRINITY_DN91780_c0_g1_i5.p1	15.132	15.8089	16.3164	13.888	19.3321	16.8372
TRINITY_DN103720_c0_g2_i1.p1	1.45488	1.1557	1.41499	1.75427	1.91141	1.75639
TRINITY_DN88580_c0_g1_i1.p1	19.5703	19.7651	20.3116	17.7515	19.8689	20.7236
TRINITY_DN389888_c0_g1_i1.p1	66.1476	68.1113	61.9322	60.7656	59.8431	61.9369
TRINITY_DN61600_c0_g1_i1.p1	43.7841	45.2253	46.5287	42.8649	43.6144	44.466
TRINITY_DN126138_c0_g1_i1.p1	1.56074	1.60439	2.10802	1.53149	2.82408	2.07941
TRINITY_DN158117_c0_g1_i1.p1	0.942999	1.44119	1.10632	1.47754	1.34768	1.19742
TRINITY_DN8022_c0_g1_i2.p1	47.3262	53.0266	50.2173	49.1389	44.8261	47.3056
TRINITY_DN335207_c0_g1_i1.p1	2.9701	2.97112	2.47083	1.87686	2.58767	3.33328
TRINITY_DN65047_c0_g1_i1.p1	1.58276	1.79454	1.98225	1.36825	2.59561	1.86061
TRINITY_DN149107_c0_g1_i1.p1	10.271	6.72416	5.90909	6.80866	7.3975	6.147
TRINITY_DN52765_c2_g1_i2.p1	3.63915	3.5901	3.24226	3.21074	4.35104	4.05119
TRINITY_DN4683_c1_g1_i5.p1	3.38837	4.14885	4.43468	3.3501	4.19232	4.35489
TRINITY_DN201555_c0_g1_i1.p1	21.7283	23.6736	19.9753	20.1417	19.1459	20.8051
TRINITY_DN120701_c0_g2_i1.p1	1.22992	0.894898	1.28425	1.53864	1.44305	1.25677
TRINITY_DN119785_c0_g1_i1.p1	7.37735	8.19946	8.75678	6.96764	10.2089	8.87522
TRINITY_DN6226_c0_g2_i3.p1	11.8086	11.4969	12.9059	12.9518	10.8881	10.9414
TRINITY_DN52621_c1_g1_i2.p1	2.55251	2.58972	3.27334	2.92567	3.4815	3.07792
TRINITY_DN28112_c0_g1_i1.p1	11.6093	12.6458	13.5421	10.3284	12.9578	12.1543
TRINITY_DN46036_c0_g1_i1.p1	5.48118	7.16114	4.74001	5.1589	5.12982	4.64349
TRINITY_DN389037_c0_g1_i1.p1	2.29726	3.6495	2.75354	2.5489	4.24873	2.76874
TRINITY_DN332818_c0_g1_i1.p1	1.83966	2.01046	1.68001	1.69431	1.53807	1.88746
TRINITY_DN53332_c0_g2_i4.p1	47.9296	50.1938	43.4936	57.4041	46.7213	50.7266
TRINITY_DN297723_c0_g1_i1.p1	1.57247	1.11234	0.781332	3.48135	4.98556	5.89445
TRINITY_DN22413_c0_g3_i1.p1	20.8265	21.6845	20.6098	18.2671	19.3226	19.9328
TRINITY_DN384024_c0_g1_i1.p1	5.82998	5.97045	6.28606	5.98098	5.68025	5.91976
TRINITY_DN111989_c0_g3_i1.p1	7.66766	7.48428	7.59008	8.90817	7.23662	6.97742
TRINITY_DN77456_c1_g1_i1.p1	0.416622	0.644683	0.140164	4.00572	1.53669	2.87827
TRINITY_DN146475_c0_g1_i1.p1	0.787213	0.814012	0.783691	0.682331	1.14053	0.852169
TRINITY_DN5208_c0_g2_i1.p1	69.4101	86.2654	74.1774	72.0388	67.2151	70.7939
TRINITY_DN459242_c0_g1_i1.p1	20.1732	19.1353	18.6756	16.4752	17.6546	15.4585
TRINITY_DN325559_c0_g1_i2.p1	8.94131	10.1154	8.20205	9.26041	11.6567	10.9968
TRINITY_DN124802_c0_g1_i2.p1	14.6714	16.1177	16.1857	13.5838	18.2201	16.4337
TRINITY_DN104155_c0_g2_i2.p1	7.63223	7.12037	8.11508	6.42753	8.9023	8.29331
TRINITY_DN63851_c0_g2_i4.p1	0.74471	1.55023	0.699424	14.1257	9.48439	10.7942
TRINITY_DN5949_c0_g1_i3.p1	66.3005	77.0129	76.1297	62.2333	64.2097	64.3994
TRINITY_DN4067_c4_g1_i3.p1	118.359	234.339	94.4781	1883.58	1314.87	1574.16
TRINITY_DN81137_c0_g1_i2.p1	8.61973	9.87547	8.75726	30.8885	24.2865	25.6587
TRINITY_DN32062_c0_g2_i1.p1	51.2983	55.0948	60.3895	51.4079	71.5945	62.0235
TRINITY_DN27504_c0_g1_i2.p1	21.673	22.5631	25.3041	19.9189	31.26	25.4049
TRINITY_DN101174_c1_g1_i1.p1	0.477935	0.722533	0.488504	5.66454	3.82022	4.4236
TRINITY_DN141830_c0_g1_i1.p1	11.0633	13.8483	12.2916	39.7933	28.3675	32.7524
TRINITY_DN338006_c0_g1_i1.p1	20.3394	25.5328	19.9793	46.6525	36.4943	40.6124
TRINITY_DN86263_c0_g1_i12.p1	11.7934	12.768	12.8122	11.142	14.9607	13.8089
TRINITY_DN263012_c0_g1_i2.p1	72.9162	74.693	77.1283	63.3025	82.6014	75.4087
TRINITY_DN447150_c0_g1_i1.p1	18.2979	18.0444	18.8205	16.8403	22.9008	19.7221
TRINITY_DN54529_c0_g2_i6.p1	57.4147	60.1127	64.3482	52.8188	72.0002	64.1717
TRINITY_DN18911_c1_g2_i2.p1	24.5751	24.5231	24.6683	22.6109	28.3578	26.5222
TRINITY_DN60616_c0_g1_i1.p1	5.69673	5.09203	6.05789	5.46229	6.3095	6.4718
TRINITY_DN119638_c0_g1_i3.p1	4.55143	4.25822	4.57669	3.94723	5.82403	4.37942
TRINITY_DN55034_c0_g4_i1.p1	29.7856	29.296	30.1976	28.1545	36.3714	31.57
TRINITY_DN84335_c0_g2_i1.p1	47.1159	50.4039	53.6741	44.1379	58.6994	54.3305
TRINITY_DN35831_c0_g1_i3.p1	17.5028	18.7739	19.3559	16.4231	24.0226	19.9726
TRINITY_DN31150_c0_g6_i2.p1	186.795	210.027	229.696	176.314	272.837	240.225
TRINITY_DN7288_c1_g1_i1.p1	6.48841	6.16454	7.14498	6.12139	7.28595	6.12215
TRINITY_DN52768_c0_g2_i1.p1	54.181	53.9911	49.7687	49.5215	50.7085	47.2427
TRINITY_DN49975_c0_g1_i1.p1	24.9291	29.8835	25.8106	27.4143	20.7065	24.7107
TRINITY_DN427420_c0_g1_i2.p2	20.1754	21.5304	21.0862	21.8387	19.4511	19.8384
TRINITY_DN88101_c0_g1_i4.p2	0.615123	0.896446	0.636757	13.6372	7.96727	10.5021
TRINITY_DN70415_c0_g2_i1.p2	4.26973	4.35806	4.44095	4.45036	4.90556	5.2423
TRINITY_DN62023_c0_g1_i2.p1	22.155	21.6673	23.1631	19.5383	21.444	21.6503
TRINITY_DN382814_c0_g1_i1.p1	20.3489	19.2753	20.1199	20.6429	17.8325	20.243
TRINITY_DN4925_c0_g1_i5.p1	71.1023	64.1044	62.0522	56.0042	53.6263	53.8085
TRINITY_DN51266_c0_g1_i1.p1	30.4431	34.1168	31.6563	28.5529	29.0356	31.1309
TRINITY_DN3160_c0_g3_i1.p1	44.0717	46.4579	37.8008	37.8978	37.0249	37.9724
TRINITY_DN48447_c1_g1_i3.p1	1.16589	1.35373	1.39811	1.35444	1.69549	1.29828
TRINITY_DN207239_c0_g1_i1.p1	7.57315	8.12327	7.59754	6.13942	8.21753	7.11118
TRINITY_DN146941_c0_g1_i1.p1	1.65828	1.76437	1.92888	2.27913	2.10706	1.32079
TRINITY_DN290135_c0_g1_i1.p1	10.1229	11.7956	11.1843	11.9573	10.8845	9.73063
TRINITY_DN8117_c0_g4_i1.p2	1.53237	2.1888	1.8059	1.81334	2.43771	2.22233
TRINITY_DN81519_c0_g1_i3.p1	12.9457	14.3543	13.8564	12.5083	15.2278	12.8074
TRINITY_DN453651_c0_g1_i2.p1	1.44686	1.86907	1.28566	1.62467	1.69399	1.38559
TRINITY_DN83971_c0_g2_i4.p1	1.96828	1.61063	1.59346	1.58412	2.65342	2.32057
TRINITY_DN386925_c0_g1_i1.p1	2.88921	3.93587	3.24929	3.96977	3.6703	3.05842
TRINITY_DN128883_c0_g1_i1.p1	17.7192	19.2283	19.2131	17.3614	21.2881	19.5794
TRINITY_DN332826_c0_g1_i1.p1	2.41907	3.28524	2.81479	2.66355	3.57303	3.64839
TRINITY_DN462_c0_g2_i2.p1	55.2836	58.5005	61.5373	49.3141	67.2422	63.1989
TRINITY_DN324931_c0_g1_i1.p1	5.80744	6.10317	4.64049	5.18637	4.77244	4.55013
TRINITY_DN469274_c0_g1_i1.p1	1.38196	1.68964	1.637	2.23924	2.20589	1.83726
TRINITY_DN69299_c0_g2_i1.p1	4.76251	5.45892	5.72059	4.31472	5.77832	4.39915
TRINITY_DN58893_c1_g1_i1.p1	36.3961	38.3537	35.274	32.5432	33.7451	28.603
TRINITY_DN1268_c0_g3_i1.p2	67.4767	70.3914	70.85	62.3965	53.4792	62.4578
TRINITY_DN415421_c0_g1_i2.p1	11.7744	12.0468	10.5434	16.9203	14.0723	16.328
TRINITY_DN347239_c0_g1_i2.p1	7.79038	6.58518	6.99788	7.77853	7.39819	7.36634
TRINITY_DN68055_c2_g1_i3.p1	13.0338	12.6519	13.1875	12.2799	12.8096	12.5668
TRINITY_DN35198_c0_g1_i1.p1	0.843259	0.966566	0.944541	0.714528	1.16151	0.971652
TRINITY_DN35063_c0_g1_i1.p1	24.7644	20.4921	21.6896	20.3784	18.7468	17.7103
TRINITY_DN69347_c0_g1_i1.p1	18.2774	18.9088	19.8188	17.7394	17.3489	19.4921
TRINITY_DN111793_c0_g1_i1.p1	6.15485	6.72492	6.27622	6.66468	6.93497	6.14479
TRINITY_DN34549_c0_g1_i1.p1	16.5996	18.0518	18.1819	19.0316	19.531	17.9753
TRINITY_DN12275_c0_g1_i1.p1	3.08618	3.2439	3.21913	3.08024	4.80516	3.69328
TRINITY_DN66099_c0_g1_i1.p1	0.501229	0.452205	0.334747	2.8374	1.9981	2.53053
TRINITY_DN93012_c1_g1_i69.p1	4.89194	5.21352	5.64868	4.53692	7.48257	5.66438
TRINITY_DN107673_c0_g1_i2.p1	15.7979	15.6726	19.2905	13.953	21.5149	17.7771
TRINITY_DN261734_c0_g1_i2.p1	2.56186	2.4721	2.62318	2.18382	3.35573	2.96455
TRINITY_DN87975_c0_g2_i1.p1	8.33699	7.71279	6.68607	7.6527	10.046	8.90168
TRINITY_DN133695_c0_g1_i1.p1	2.23621	2.24786	2.50618	2.70899	3.06361	3.04617
TRINITY_DN322200_c0_g1_i1.p1	1.19362	1.19726	1.45239	1.23741	1.63014	1.49127
TRINITY_DN53403_c0_g3_i4.p1	12.2573	12.826	14.706	11.5063	15.5172	14.3542
TRINITY_DN60271_c0_g2_i1.p1	5.96571	6.8922	6.32474	6.74977	8.28194	7.76466
TRINITY_DN41260_c0_g2_i2.p1	1.32796	1.77345	1.44294	1.5945	1.82517	1.6849
TRINITY_DN10205_c0_g2_i1.p1	13.0019	13.5069	12.9138	10.4261	14.1594	14.2657
TRINITY_DN381136_c0_g1_i1.p1	13.167	14.4032	14.4438	11.2805	17.2608	13.4898
TRINITY_DN18315_c0_g2_i12.p7	17.7984	23.8601	18.2459	18.5449	16.9922	15.5557
TRINITY_DN84155_c0_g2_i1.p1	27.0195	28.5396	28.8071	25.729	29.8362	27.7633
TRINITY_DN19406_c0_g1_i2.p1	5.60826	5.40679	4.8689	5.25162	5.91403	5.09352
TRINITY_DN337136_c0_g1_i1.p1	7.17978	6.45283	6.40093	5.44895	5.42145	5.34535
TRINITY_DN34501_c0_g1_i1.p1	6.69214	6.84624	7.20084	6.92035	8.2115	8.07971
TRINITY_DN160937_c0_g1_i1.p1	18.8523	18.5945	18.4365	15.895	16.4334	17.8378
TRINITY_DN98119_c0_g1_i2.p1	4.81876	4.95468	5.48572	5.92034	5.7784	5.13908
TRINITY_DN390243_c0_g1_i2.p1	11.9677	12.9622	12.3433	10.0613	14.022	11.975
TRINITY_DN40317_c1_g1_i2.p1	72.7284	74.0099	82.0738	75.4785	65.7658	66.9577
TRINITY_DN32509_c0_g1_i2.p1	2.42058	2.78394	3.15805	2.1225	3.21585	2.67861
TRINITY_DN140314_c0_g1_i1.p1	25.3986	26.1326	25.6267	22.5185	27.1785	24.8207
TRINITY_DN335434_c0_g1_i1.p1	4.46504	4.05051	4.75449	3.78708	5.22795	3.97664
TRINITY_DN14383_c0_g1_i1.p1	9.34787	9.17432	10.9871	8.388	12.0478	10.3466
TRINITY_DN353201_c0_g1_i1.p1	4.72119	4.47707	3.87164	3.80531	5.45974	4.71072
TRINITY_DN3000_c0_g4_i1.p1	27.7246	31.9686	28.4138	26.9448	28.7402	26.1611
TRINITY_DN102973_c0_g1_i4.p1	1.89686	1.56432	1.85647	1.59307	2.09995	1.85777
TRINITY_DN260421_c0_g1_i1.p1	1.39644	1.12256	1.18701	0.988417	1.29703	1.34728
TRINITY_DN45894_c0_g1_i3.p1	15.2491	16.4658	17.717	14.5563	19.5137	17.1997
TRINITY_DN212236_c0_g1_i3.p1	10.3013	11.9287	11.3094	9.66798	15.1808	12.042
TRINITY_DN139507_c0_g1_i1.p1	12.3825	14.099	13.1995	10.9405	13.9775	13.3375
TRINITY_DN157621_c0_g1_i1.p1	6.64066	9.54484	6.89604	7.26693	8.71951	6.8602
TRINITY_DN133987_c0_g1_i2.p1	7.76221	8.96277	10.35	8.05013	12.1614	10.7805
TRINITY_DN752_c0_g2_i1.p1	42.7239	46.8508	48.8771	39.3161	44.3096	45.6698
TRINITY_DN342583_c0_g1_i1.p1	42.828	44.2195	44.0156	36.4757	46.9495	43.9912
TRINITY_DN91390_c0_g2_i1.p1	25.7449	22.7628	24.8748	23.9538	25.6927	25.2339
TRINITY_DN331460_c0_g1_i1.p1	3.02271	2.94424	2.6256	2.74026	3.93024	3.03937
TRINITY_DN18957_c0_g1_i1.p1	8.30893	8.02762	8.65329	8.5744	9.61302	9.29391
TRINITY_DN107426_c0_g1_i5.p1	14.9505	14.5916	14.7166	11.645	15.4235	15.2322
TRINITY_DN17740_c0_g1_i1.p1	10.0535	8.55213	8.46462	7.98271	9.56368	8.34913
TRINITY_DN405029_c0_g1_i4.p1	34.8428	38.3922	36.5584	31.6257	31.9046	32.9176
TRINITY_DN327125_c0_g1_i1.p1	0.673128	0.898313	0.875979	0.773896	1.15197	1.17345
TRINITY_DN33630_c0_g1_i1.p1	19.9779	19.7674	23.0372	18.4173	23.9103	21.8698
TRINITY_DN323942_c0_g1_i1.p1	0.76169	1.12301	0.779203	0.680758	1.55186	1.55831
TRINITY_DN19036_c0_g1_i3.p1	59.7501	53.2842	59.6033	56.7071	57.3941	58.1262
TRINITY_DN1010_c0_g1_i6.p1	177.016	181.219	191.616	161.031	214.346	198.479
TRINITY_DN1632_c0_g1_i9.p1	274.675	302.913	284.275	254.981	279.654	271.602
TRINITY_DN70348_c0_g1_i15.p1	3.3976	3.67617	3.80867	2.149	4.15475	3.55706
TRINITY_DN47326_c0_g1_i1.p1	41.5944	34.896	36.1335	36.4566	40.459	40.5078
TRINITY_DN4448_c0_g3_i1.p1	26.4309	26.6772	24.6162	25.6745	22.809	22.9218
TRINITY_DN32925_c0_g2_i1.p1	15.4953	17.0941	17.4761	15.4011	20.433	18.3838
TRINITY_DN66963_c0_g1_i2.p1	5.27256	5.58267	5.56009	4.51697	5.08938	4.74151
TRINITY_DN43250_c0_g2_i1.p1	4.56589	4.45852	4.77138	4.66638	5.97778	5.16501
TRINITY_DN89534_c0_g2_i3.p1	4.60932	4.58525	5.83455	4.32469	6.04035	5.74186
TRINITY_DN42566_c0_g2_i5.p1	2.33649	2.19968	2.60246	2.37101	3.59956	2.74459
TRINITY_DN121781_c1_g1_i3.p1	1.49097	1.30817	1.37241	1.01451	1.49327	1.50424
TRINITY_DN8686_c0_g2_i1.p1	9.209	9.37569	10.5964	9.11113	12.4127	10.3846
TRINITY_DN203652_c0_g1_i1.p1	1.79676	2.26305	2.30432	2.04746	3.58285	2.54952
TRINITY_DN42291_c0_g1_i1.p1	4.10541	4.31003	3.92568	2.92753	4.7858	4.71237
TRINITY_DN263936_c0_g1_i1.p1	6.35387	6.10591	7.91508	5.5512	7.95347	7.51485
TRINITY_DN385567_c0_g1_i2.p1	2.47373	2.81992	2.62388	2.5872	3.66635	3.12438
TRINITY_DN15733_c0_g1_i2.p1	7.37124	7.18592	7.41678	6.41992	7.04381	7.99793
TRINITY_DN203535_c0_g1_i1.p1	2.74296	2.5109	2.69452	2.26342	3.84532	2.9802
TRINITY_DN24120_c0_g2_i2.p1	12.0704	14.538	13.659	11.5248	17.5426	15.465
TRINITY_DN474096_c0_g1_i1.p1	7.24204	8.66827	9.53883	7.64903	9.80341	8.90389
TRINITY_DN25712_c0_g1_i1.p1	85.7658	91.7676	80.3725	78.6117	72.62	75.4741
TRINITY_DN143287_c0_g1_i1.p1	7.37936	7.14294	8.20855	9.14453	8.85152	10.0928
TRINITY_DN110441_c0_g2_i1.p1	100.885	110.168	100.959	111.454	90.7486	100.008
TRINITY_DN31167_c0_g1_i5.p1	9.02358	8.41306	9.13276	8.4927	9.85885	8.89415
TRINITY_DN128467_c0_g1_i9.p1	17.7148	20.3444	23.1719	17.472	29.4455	24.8602
TRINITY_DN174226_c0_g1_i1.p1	1.05119	0.585236	1.09852	1.41176	1.37605	1.47377
TRINITY_DN2112_c0_g1_i1.p1	11.9357	13.9746	11.4964	12.1125	10.9943	11.7481
TRINITY_DN14572_c0_g1_i2.p1	55.306	62.9916	57.1488	53.6538	39.7032	52.4699
TRINITY_DN4684_c0_g2_i1.p1	39.6354	41.263	38.3145	42.58	30.3525	34.294
TRINITY_DN18313_c0_g1_i1.p1	41.4525	43.6521	42.3239	35.6039	40.414	40.9008
TRINITY_DN30423_c0_g1_i1.p1	7.26852	7.21142	6.24135	6.50055	6.74652	6.07783
TRINITY_DN111_c1_g2_i2.p1	4.17784	6.385	3.79989	4.80145	3.3681	4.72173
TRINITY_DN13905_c0_g1_i1.p1	16.9936	15.7393	15.3295	12.7837	14.1776	12.7747
TRINITY_DN83279_c0_g2_i1.p1	21.5423	22.4423	19.2827	16.8496	15.0881	18.4357
TRINITY_DN94_c0_g4_i1.p1	34.4737	37.4756	44.7546	37.0374	31.8671	32.2359
TRINITY_DN705_c0_g1_i4.p1	180.351	177.653	173.257	205.946	236.031	226.484
TRINITY_DN140551_c0_g1_i1.p1	2.74059	3.60098	2.91312	4.0423	3.97952	2.79442
TRINITY_DN450369_c0_g1_i1.p1	2.57855	3.21725	3.11557	2.64931	2.7434	2.92581
TRINITY_DN385885_c0_g1_i2.p1	3.6589	4.21038	4.21834	3.6135	4.71884	3.63163
TRINITY_DN30727_c0_g1_i1.p1	2.97284	2.72103	3.3693	2.3975	4.15122	3.63002
TRINITY_DN26604_c0_g3_i1.p1	1.9251	1.32396	1.01854	0.79217	1.07892	1.07723
TRINITY_DN16874_c0_g1_i2.p1	13.0705	14.7885	9.13653	14.7741	9.74742	13.3937
TRINITY_DN19200_c1_g1_i1.p1	14.0746	13.9124	13.7329	22.3769	19.6108	20.97
TRINITY_DN207531_c0_g1_i1.p1	2.88829	3.4561	4.0182	3.01701	4.40369	4.15355
TRINITY_DN6487_c0_g2_i1.p1	12.6201	14.0855	14.6888	13.8023	13.3016	15.8883
TRINITY_DN39613_c0_g1_i1.p1	0.4715	0.720594	0.55316	5.05945	3.70611	4.52585
TRINITY_DN46914_c0_g1_i3.p1	26.4594	30.586	28.1825	28.0416	27.0387	28.0111
TRINITY_DN387997_c0_g1_i1.p1	12.9685	13.2826	14.023	12.5463	12.0527	12.836
TRINITY_DN382267_c0_g1_i1.p1	0.803277	1.41541	1.3174	1.13073	1.19169	1.35051
TRINITY_DN74736_c0_g1_i1.p1	3.70523	4.94413	3.75619	3.1885	4.40809	4.1115
TRINITY_DN54171_c0_g1_i1.p1	22.4341	24.5982	22.6747	22.0292	20.6378	20.3814
TRINITY_DN6016_c0_g4_i2.p1	17.9574	14.5758	14.6658	12.254	13.5998	12.4033
TRINITY_DN324032_c0_g1_i1.p1	39.8745	40.7907	42.6156	37.1273	40.8082	37.8467
TRINITY_DN261451_c0_g1_i1.p1	6.09878	6.38001	5.89372	6.16898	5.89937	6.07111
TRINITY_DN129762_c0_g1_i1.p1	26.9995	27.2265	28.4374	24.113	31.2634	28.5846
TRINITY_DN104445_c0_g1_i1.p1	6.83133	7.07109	7.35389	6.53682	6.99312	6.68938
TRINITY_DN448792_c0_g1_i1.p1	2.50643	2.09157	2.30549	2.17423	3.2153	2.3653
TRINITY_DN6929_c0_g1_i2.p1	16.7995	18.0375	17.8816	40.6122	31.13	36.4256
TRINITY_DN3207_c0_g3_i1.p1	49.9941	49.6794	47.3268	45.99	40.656	42.0805
TRINITY_DN29238_c0_g1_i2.p1	58.1922	59.5314	51.803	50.6238	48.8183	50.8513
TRINITY_DN126424_c0_g1_i1.p1	38.3253	36.2079	32.682	32.3565	30.336	32.9084
TRINITY_DN390459_c0_g1_i1.p1	7.26666	7.52849	8.71998	6.29926	9.77681	8.44122
TRINITY_DN127272_c0_g1_i2.p1	26.0646	29.6211	31.2036	34.2248	45.6014	41.124
TRINITY_DN386212_c0_g1_i1.p1	0.883157	0.398492	0.922925	1.16612	1.5556	0.897872
TRINITY_DN7822_c0_g2_i2.p1	6.95631	7.48428	7.49459	7.46102	10.1796	8.19499
TRINITY_DN159363_c0_g1_i1.p1	2.79748	3.06846	2.66032	2.42517	3.69305	2.82774
TRINITY_DN9433_c0_g1_i2.p1	7.42612	7.5889	8.1431	7.06164	9.63193	8.14005
TRINITY_DN5154_c0_g1_i2.p1	40.8342	44.4269	44.3071	39.8052	40.1304	38.1122
TRINITY_DN3120_c0_g2_i1.p1	5.11712	4.7294	4.47217	6.63777	4.48885	5.43255
TRINITY_DN4271_c0_g2_i17.p1	4.90673	4.94384	5.50448	4.17306	6.95527	6.17546
TRINITY_DN42314_c0_g1_i1.p1	32.3813	34.3495	34.2616	29.898	33.4731	32.707
TRINITY_DN1944_c0_g1_i8.p1	29.3353	31.4008	32.3624	27.6577	29.9034	27.8195
TRINITY_DN288387_c0_g1_i1.p1	7.59413	7.85022	7.73531	6.05938	7.3857	8.11098
TRINITY_DN32855_c0_g4_i1.p1	21.6253	21.7518	23.1631	22.0052	24.3481	22.0547
TRINITY_DN172178_c0_g1_i2.p1	0	0.987797	0.209904	3.53817	3.54779	2.91302
TRINITY_DN314470_c0_g1_i1.p1	21.7752	27.0955	23.0053	21.293	15.784	19.7669
TRINITY_DN14616_c0_g2_i1.p1	2.6832	3.0591	2.70924	2.17464	3.19897	2.76449
TRINITY_DN44957_c0_g1_i1.p1	10.1109	9.8083	9.65124	7.98027	8.96521	8.42211
TRINITY_DN388861_c0_g1_i2.p1	20.6342	22.1518	21.0313	20.7917	23.5993	20.5731
TRINITY_DN46067_c0_g2_i3.p1	3.33269	3.05602	2.59181	2.33259	3.25964	3.00596
TRINITY_DN181819_c0_g1_i1.p1	1.99463	1.84391	2.28301	1.36746	2.99375	2.07732
TRINITY_DN87269_c0_g1_i2.p1	64.5911	66.8358	67.4407	57.6197	63.5746	61.1738
TRINITY_DN128296_c0_g1_i2.p1	2.25182	2.64113	1.80699	0.75588	1.86663	2.10987
TRINITY_DN466665_c0_g1_i1.p1	10.7813	13.1632	12.7077	11.9554	14.798	13.9252
TRINITY_DN176277_c0_g1_i1.p1	1.27681	1.58896	1.84286	1.2679	1.77568	1.88432
TRINITY_DN473937_c0_g1_i1.p1	4.58489	4.85544	4.56486	3.93613	5.50858	5.06409
TRINITY_DN394701_c0_g1_i1.p1	12.2387	11.0729	14.953	10.5753	15.9171	14.2071
TRINITY_DN18598_c0_g1_i1.p1	3.0248	2.77989	3.30631	3.70131	3.60438	3.43937
TRINITY_DN281382_c0_g1_i2.p1	6.28068	7.11273	7.4231	6.43868	7.08823	7.21894
TRINITY_DN137606_c0_g1_i3.p1	3.40486	3.96453	3.87275	3.25707	4.84784	3.98406
TRINITY_DN110941_c0_g1_i1.p1	3.3857	3.97155	3.93493	4.11665	5.68653	5.02812
TRINITY_DN35310_c0_g2_i2.p1	2.8103	2.97653	3.51443	3.11801	4.18005	3.45459
TRINITY_DN1283_c0_g1_i15.p1	0.0892924	0.56056	0.096699	5.28323	3.67937	3.55496
TRINITY_DN28885_c0_g3_i1.p1	8.39821	7.93828	7.44189	7.72032	6.38378	7.60655
TRINITY_DN39981_c0_g1_i3.p1	24.3286	26.2075	27.0644	22.5198	28.2104	26.5221
TRINITY_DN447341_c0_g1_i1.p1	2.18013	2.66866	2.65707	2.28511	2.22008	2.42218
TRINITY_DN330598_c0_g1_i1.p1	13.6312	15.5258	14.5443	12.9824	14.6921	14.9564
TRINITY_DN53132_c0_g1_i1.p1	4.0606	4.56503	3.75835	3.98251	5.33921	4.02601
TRINITY_DN444474_c0_g1_i2.p1	4.39622	4.59976	5.05843	4.25496	5.23094	4.87635
TRINITY_DN54254_c0_g1_i1.p1	24.9538	25.3952	27.0222	25.5899	26.3012	27.1198
TRINITY_DN59284_c0_g1_i1.p1	37.1346	38.1947	36.7211	36.2672	38.8808	35.4192
TRINITY_DN160404_c0_g1_i1.p1	1.68013	1.42349	1.67177	2.38773	2.1976	2.51442
TRINITY_DN98963_c0_g2_i1.p1	40.2344	39.745	41.793	35.035	48.8683	42.8282
TRINITY_DN3043_c0_g3_i4.p1	19.4613	21.9682	20.8343	21.124	15.439	18.1005
TRINITY_DN457900_c0_g1_i1.p1	4.09646	4.4089	3.98172	3.61608	4.92799	3.77492
TRINITY_DN108749_c0_g1_i1.p2	0.928265	1.56054	0.841942	2.09038	1.96206	1.16444
TRINITY_DN232942_c0_g1_i1.p1	2.51552	2.57863	2.94278	2.31131	3.44588	2.93787
TRINITY_DN127188_c0_g1_i1.p1	9.70418	10.6691	10.4813	9.63865	12.0894	10.6298
TRINITY_DN145143_c0_g1_i1.p1	2.02565	2.38742	2.31399	2.26755	3.61217	3.1697
TRINITY_DN326891_c0_g1_i2.p1	1.54316	1.41505	1.93438	1.66239	1.863	2.16913
TRINITY_DN393849_c0_g1_i1.p1	2.72778	2.28995	2.01505	2.4225	2.04124	2.63274
TRINITY_DN416654_c0_g1_i1.p1	8.0168	6.97534	6.67672	6.50548	6.02725	7.15248
TRINITY_DN106626_c0_g1_i1.p1	4.19149	4.58714	4.22361	3.72976	4.25797	4.61267
TRINITY_DN42164_c0_g1_i2.p1	6.23581	6.58382	7.78731	6.6883	9.45174	7.81184
TRINITY_DN2182_c0_g2_i2.p1	9.74398	10.7847	11.3168	10.4468	16.9454	13.0882
TRINITY_DN12416_c0_g1_i1.p1	24.3004	23.6336	25.7271	22.5982	25.8749	24.6218
TRINITY_DN97804_c0_g1_i2.p1	19.822	21.5398	22.7923	18.785	24.7295	22.2068
TRINITY_DN22440_c0_g1_i2.p1	20.6993	20.1745	23.2938	21.2003	22.1485	21.4887
TRINITY_DN114628_c0_g1_i3.p1	19.559	20.9344	20.4262	18.3696	20.1616	19.2174
TRINITY_DN139404_c0_g1_i1.p1	8.20461	9.46468	8.58082	7.13265	8.57121	8.35763
TRINITY_DN42004_c0_g1_i1.p1	11.4339	13.1091	12.8519	11.3002	15.571	13.0515
TRINITY_DN31233_c0_g1_i3.p1	4.60464	4.12571	5.32939	3.91321	5.64137	5.79707
TRINITY_DN270565_c0_g1_i1.p1	4.85658	7.46908	7.14655	6.62362	7.45832	6.79486
TRINITY_DN34658_c0_g6_i1.p1	8.58591	8.11915	7.42773	5.24136	8.46817	8.03821
TRINITY_DN52473_c0_g2_i9.p1	23.8768	24.1504	22.5344	24.2031	27.0961	24.7516
TRINITY_DN29996_c0_g2_i2.p1	15.5175	15.9336	18.5064	15.0743	20.6047	18.0785
TRINITY_DN31135_c0_g1_i1.p1	9.7637	9.02167	9.04624	9.26799	10.2155	9.8434
TRINITY_DN58456_c0_g2_i5.p1	17.0158	17.8048	19.5037	14.8947	21.4833	19.9037
TRINITY_DN452728_c0_g1_i1.p1	3.06563	3.16879	3.27545	2.63562	3.43778	2.77817
TRINITY_DN19317_c0_g1_i1.p1	10.3994	9.92323	11.5473	9.18324	13.2931	10.7662
TRINITY_DN84195_c0_g2_i1.p1	4.34579	4.76586	4.96471	4.6287	5.6973	5.54105
TRINITY_DN25753_c1_g1_i5.p1	2.88186	2.48716	3.06511	2.58102	4.29909	3.38576
TRINITY_DN103307_c0_g1_i1.p1	5.16785	5.98524	6.10887	5.18988	6.51335	5.89946
TRINITY_DN91650_c0_g1_i1.p1	3.20741	3.80135	3.50703	2.89136	5.04274	4.02412
TRINITY_DN24423_c0_g1_i2.p1	3.69123	3.94631	3.6597	3.23033	4.56179	3.42397
TRINITY_DN262262_c0_g1_i1.p1	3.75489	4.55927	5.00033	4.21534	6.29987	5.1282
TRINITY_DN27053_c0_g1_i1.p1	30.6759	26.4763	30.4257	31.4512	32.014	32.6106
TRINITY_DN278319_c0_g1_i1.p1	6.10238	3.5183	4.34247	3.06052	4.82905	4.94515
TRINITY_DN229757_c0_g1_i1.p1	2.69187	2.81464	3.5809	2.67882	3.87061	2.96961
TRINITY_DN162914_c0_g1_i1.p1	18.8712	17.8611	19.6095	16.6847	18.0711	15.3119
TRINITY_DN52276_c0_g1_i1.p1	29.755	26.3741	26.3968	21.3494	24.5453	24.7211
TRINITY_DN29369_c0_g1_i3.p1	3.40264	3.17278	3.66518	3.73545	5.11149	4.0458
TRINITY_DN419215_c0_g1_i1.p2	0	0	0	7.30659	6.05109	9.24144
TRINITY_DN61756_c0_g1_i1.p1	24.848	25.5766	25.6498	21.4797	27.5196	27.2346
TRINITY_DN145897_c0_g1_i3.p1	18.3875	18.8715	18.8587	14.5989	18.4094	18.1989
TRINITY_DN206117_c0_g1_i1.p1	15.6914	15.2828	15.0681	12.6348	15.9173	14.4545
TRINITY_DN89167_c0_g2_i1.p1	7.03066	6.78498	7.69906	7.29602	8.78651	7.49931
TRINITY_DN210898_c0_g1_i1.p1	79.1846	84.3713	73.5836	71.799	71.1318	70.4546
TRINITY_DN529_c0_g2_i2.p1	0.86588	1.76027	1.09589	26.2684	15.5212	20.7761
TRINITY_DN445366_c0_g1_i1.p1	1.07188	2.01046	1.31131	1.33247	1.794	2.08879
TRINITY_DN168431_c0_g1_i1.p1	2.04356	2.14991	2.0072	1.35389	1.56614	1.81655
TRINITY_DN102797_c0_g2_i1.p1	4.30837	4.06526	5.04982	4.95084	4.9521	4.73392
TRINITY_DN202830_c0_g1_i1.p1	15.1481	15.473	15.6779	14.4691	17.1167	16.3011
TRINITY_DN122003_c0_g1_i1.p1	5.32584	5.45347	7.13494	6.38504	5.54064	5.095
TRINITY_DN16002_c0_g2_i1.p3	7.20302	6.94713	6.8444	6.34406	7.12169	7.50044
TRINITY_DN138246_c0_g1_i1.p1	4.17035	4.82258	4.74052	3.71625	5.49745	4.99076
TRINITY_DN36563_c0_g1_i11.p1	2.25019	2.46532	2.77813	2.18089	3.46302	2.75946
TRINITY_DN430404_c0_g1_i1.p1	22.5612	21.8554	20.7059	18.5011	16.8438	19.4695
TRINITY_DN23195_c0_g1_i1.p1	12.0327	12.9429	13.6954	10.6288	11.1063	10.5471
TRINITY_DN446597_c0_g1_i1.p1	2.67773	3.45835	3.18575	3.12298	3.52565	3.1299
TRINITY_DN139519_c0_g1_i1.p1	3.57647	3.80102	3.66538	3.89592	4.57561	4.37419
TRINITY_DN3820_c0_g1_i3.p1	4.56051	4.47641	4.18454	5.46521	4.14708	3.73806
TRINITY_DN34768_c0_g1_i4.p1	8.02976	7.07502	7.5966	6.10672	7.16714	7.64602
TRINITY_DN120845_c0_g1_i1.p1	1.19965	1.46043	0.80506	0.801368	1.23108	1.19658
TRINITY_DN462436_c0_g1_i1.p1	3.31756	3.88865	2.65183	3.38597	4.10343	3.18882
TRINITY_DN147331_c0_g1_i1.p1	7.21912	5.76167	6.34745	5.86511	5.52944	4.53451
TRINITY_DN72728_c0_g1_i1.p1	0.228383	1.09365	0.672469	7.77853	5.11985	5.37402
TRINITY_DN89666_c0_g2_i1.p1	16.5186	16.18	15.2964	12.4491	13.5396	12.9149
TRINITY_DN15852_c0_g1_i1.p1	16.3677	15.5654	15.3531	17.8139	18.3486	17.6043
TRINITY_DN55477_c0_g2_i1.p1	8.7335	10.24	8.1931	7.46405	6.74546	6.86065
TRINITY_DN33845_c0_g1_i1.p1	18.5204	19.8297	17.4297	13.907	15.314	15.0849
TRINITY_DN43889_c0_g2_i1.p1	1.00682	0.963233	1.1378	1.10588	1.7197	1.23912
TRINITY_DN342707_c0_g1_i1.p1	0.771304	1.35435	1.14159	1.08463	0.993313	1.15282
TRINITY_DN124044_c0_g1_i1.p1	0.908645	1.29013	1.6142	1.03543	1.3454	1.57457
TRINITY_DN19514_c0_g1_i1.p1	18.7631	19.8133	16.5294	20.876	15.791	15.7814
TRINITY_DN201280_c0_g1_i1.p1	9.95194	9.72228	9.4566	8.99039	9.34141	9.27287
TRINITY_DN127908_c0_g1_i1.p1	1.49387	1.21876	1.20984	0.988839	1.36297	1.27092
TRINITY_DN71077_c0_g1_i3.p1	6.93648	6.44793	6.69048	4.77358	6.64082	6.95504
TRINITY_DN84267_c0_g1_i2.p1	5.30504	5.52021	5.58172	5.95078	6.02072	5.99421
TRINITY_DN322646_c0_g1_i1.p1	0.996579	1.03569	1.15542	1.13563	1.40749	1.28119
TRINITY_DN97553_c0_g1_i1.p1	4.06611	4.38227	3.75594	4.38442	5.25116	5.15166
TRINITY_DN103195_c0_g1_i3.p1	12.4082	12.8551	13.936	12.4019	15.736	14.7307
TRINITY_DN45834_c0_g1_i1.p1	1.76038	2.23792	2.44077	2.18836	2.52928	2.54876
TRINITY_DN7404_c0_g1_i12.p1	55.9658	49.6851	62.004	47.1147	55.679	51.2275
TRINITY_DN51589_c0_g1_i2.p1	9.03087	10.5985	9.8225	9.9182	11.9862	12.0503
TRINITY_DN203620_c0_g1_i1.p1	3.00023	2.80406	2.80313	2.56413	2.28938	2.16561
TRINITY_DN210482_c0_g1_i2.p1	2.24814	1.46269	1.96815	1.12232	1.49036	1.92433
TRINITY_DN98528_c0_g1_i1.p1	15.1317	13.1343	13.6527	16.2653	16.4417	17.1703
TRINITY_DN335819_c0_g1_i1.p1	46.2832	45.5869	48.9805	42.377	46.7116	46.1493
TRINITY_DN45813_c1_g2_i1.p1	19.4593	16.3609	19.5677	19.8462	21.342	22.3302
TRINITY_DN67202_c0_g1_i1.p1	47.4662	39.1582	50.2094	48.4535	52.492	54.1873
TRINITY_DN143136_c0_g1_i1.p1	1.26419	1.35797	1.30866	1.28623	2.1225	1.39927
[truncated: 108,881 more rows]
