# Supplementary material for: Transcriptomic insights into the shift of trophic strategies in mixotrophic dinoflagellate Lepidodinium in the warming ocean
Source: ISME Commun. 2024 Jun 19;4(1):ycae087. doi: 10.1093/ismeco/ycae087 (PMC11247192; doi:10.1093/ismeco/ycae087)
Supplement: Table_S3_ycae087 [file table_s3_ycae087.xlsx]

## Sheet: Table_S3
Table S3. Differentially expressed genes identified by the edgeR R package with ‘glm’ method.
Gene ID	logFC	logCPM	F value	p-value	adjusted p-value
TRINITY_DN62700_c0_g1_i1.p1	3.37682	0.756825	83.7056	1.14888e-07	1.58652e-05
TRINITY_DN12666_c1_g1_i2.p2	4.11969	0.565832	99.0751	3.69872e-08	6.2044e-06
TRINITY_DN34832_c0_g1_i1.p1	3.47401	1.98819	145.52	2.55563e-09	8.18975e-07
TRINITY_DN342777_c0_g1_i1.p1	3.35959	4.37361	223.862	1.14388e-10	9.70612e-08
TRINITY_DN56718_c0_g2_i1.p1	3.74047	1.90928	237.13	7.4983e-11	6.99093e-08
TRINITY_DN27004_c0_g1_i1.p1	3.55345	1.0977	292.517	1.58974e-11	2.28921e-08
TRINITY_DN140936_c0_g1_i1.p1	11.6043	1.40702	726.445	3.35476e-13	9.29932e-10
TRINITY_DN347387_c0_g1_i1.p1	3.7518	1.54963	93.0749	5.64664e-08	8.74432e-06
TRINITY_DN314350_c0_g1_i2.p1	2.70937	0.143268	100.568	3.34079e-08	5.67265e-06
TRINITY_DN141661_c0_g1_i1.p1	1.39233	3.69794	77.4196	1.92408e-07	2.47494e-05
TRINITY_DN26487_c0_g1_i1.p1	1.13326	2.17026	49.3724	3.28947e-06	0.000329133
TRINITY_DN19204_c0_g1_i1.p1	2.22714	3.32469	90.6577	6.74099e-08	1.0183e-05
TRINITY_DN80118_c0_g2_i1.p1	1.3362	2.78081	77.6628	1.88484e-07	2.43578e-05
TRINITY_DN394794_c0_g1_i1.p1	1.91278	3.71833	164.562	1.0638e-09	4.43433e-07
TRINITY_DN235607_c0_g1_i1.p1	3.32583	-0.0454102	101.161	3.20962e-08	5.46666e-06
TRINITY_DN95992_c0_g1_i3.p1	3.27432	2.34557	113.152	1.48775e-08	2.96158e-06
TRINITY_DN70393_c0_g1_i2.p1	3.87261	2.32078	282.992	2.03259e-11	2.78236e-08
TRINITY_DN144224_c0_g1_i1.p1	3.30569	3.12898	119.606	1.01289e-08	2.14739e-06
TRINITY_DN280756_c0_g1_i1.p1	3.30507	2.88276	110.447	1.75803e-08	3.34928e-06
TRINITY_DN70393_c0_g4_i1.p1	3.48602	2.08882	158.99	1.36111e-09	5.29538e-07
TRINITY_DN56955_c0_g2_i1.p1	3.5955	2.26069	139.129	3.51136e-09	1.00604e-06
TRINITY_DN17629_c0_g3_i1.p1	3.09927	2.25798	185.627	4.47033e-10	2.41788e-07
TRINITY_DN191959_c0_g1_i1.p2	9.08778	-1.07954	144.57	1.25036e-08	2.55791e-06
TRINITY_DN140_c0_g1_i4.p1	1.07829	7.90256	93.8973	5.32119e-08	8.3808e-06
TRINITY_DN38303_c0_g1_i1.p1	3.6672	2.2675	136.972	3.9205e-09	1.08404e-06
TRINITY_DN447444_c0_g1_i1.p1	3.71946	1.14635	97.7709	4.04714e-08	6.67772e-06
TRINITY_DN303394_c0_g1_i1.p1	2.57574	1.0126	82.4157	1.27361e-07	1.73911e-05
TRINITY_DN411624_c0_g1_i1.p1	1.33339	6.17731	46.792	4.53822e-06	0.000441785
TRINITY_DN42028_c0_g1_i1.p1	2.56091	3.48675	304.078	1.19166e-11	1.76174e-08
TRINITY_DN1825_c1_g1_i4.p1	3.28068	3.31643	137.382	3.83871e-09	1.07028e-06
TRINITY_DN491475_c0_g1_i1.p1	2.12811	-0.115136	43.2916	7.18189e-06	0.000673831
TRINITY_DN356580_c0_g1_i1.p1	1.72087	2.09583	117.562	1.14171e-08	2.37507e-06
TRINITY_DN429250_c0_g1_i2.p1	4.63201	0.0855237	175.416	6.72401e-10	3.28681e-07
TRINITY_DN310039_c0_g1_i1.p2	2.06279	0.80582	62.8647	7.37772e-07	8.32181e-05
TRINITY_DN52161_c0_g1_i2.p1	3.26394	3.18106	206.311	2.07654e-10	1.45908e-07
TRINITY_DN242272_c0_g1_i1.p1	3.42446	3.99749	149.49	2.11117e-09	7.2472e-07
TRINITY_DN204256_c0_g1_i1.p1	5.64356	4.7289	699.292	2.20769e-14	7.41776e-11
TRINITY_DN36726_c3_g1_i1.p5	6.70984	0.534759	319.399	8.26225e-12	1.3277e-08
TRINITY_DN180988_c0_g1_i1.p2	11.6084	3.22486	1053.09	9.55622e-16	4.07532e-12
TRINITY_DN4237_c0_g4_i1.p1	1.38671	5.32387	110.889	1.71026e-08	3.27517e-06
TRINITY_DN240999_c0_g1_i1.p1	14.3489	4.1581	2531.05	7.49894e-17	5.19672e-13
TRINITY_DN447868_c0_g1_i1.p1	12.986	2.79255	1429.18	3.56351e-15	1.41114e-11
TRINITY_DN436264_c0_g1_i1.p1	2.08082	0.41561	63.2515	7.09632e-07	8.03711e-05
TRINITY_DN44568_c0_g2_i1.p1	3.18971	0.766913	78.5044	1.7559e-07	2.27445e-05
TRINITY_DN70721_c2_g1_i1.p1	3.07931	3.02275	207.227	2.01056e-10	1.43825e-07
TRINITY_DN480515_c0_g1_i1.p1	2.76064	0.547479	49.5421	3.22205e-06	0.00032331
TRINITY_DN300065_c0_g1_i1.p1	2.91928	7.23507	182.394	5.07535e-10	2.65448e-07
TRINITY_DN42782_c1_g1_i1.p1	1.45926	4.31636	132.222	5.02576e-09	1.2781e-06
TRINITY_DN98786_c0_g3_i1.p2	11.3041	1.10757	612.268	1.05025e-12	2.53154e-09
TRINITY_DN398021_c0_g1_i1.p1	10.5869	0.387081	354.242	3.92827e-11	4.47453e-08
TRINITY_DN259253_c0_g1_i1.p1	11.4423	1.24284	569.559	1.69974e-12	3.84624e-09
TRINITY_DN458302_c0_g1_i1.p1	3.41027	-0.478286	98.5453	3.83599e-08	6.40052e-06
TRINITY_DN291287_c0_g1_i1.p1	10.7632	0.563081	372.769	2.80999e-11	3.50078e-08
TRINITY_DN481031_c0_g1_i1.p1	3.31434	1.90216	76.4455	2.09071e-07	2.65844e-05
TRINITY_DN80760_c3_g1_i1.p1	3.04805	-0.450296	37.3849	1.66703e-05	0.00147634
TRINITY_DN50636_c0_g1_i2.p1	4.67811	0.781736	142.295	2.99517e-09	9.04909e-07
TRINITY_DN273745_c0_g1_i2.p1	3.13174	1.08294	113.37	1.46807e-08	2.93824e-06
TRINITY_DN130027_c0_g2_i1.p1	3.43649	0.535281	95.4657	4.7575e-08	7.64502e-06
TRINITY_DN393737_c0_g1_i1.p1	3.0828	0.40188	84.0564	1.11738e-07	1.55256e-05
TRINITY_DN109600_c0_g1_i1.p1	3.58878	0.786482	86.1836	9.46046e-08	1.35176e-05
TRINITY_DN41547_c1_g1_i1.p1	3.44058	1.26351	134.768	4.39507e-09	1.16845e-06
TRINITY_DN460560_c0_g1_i1.p1	2.55139	1.61807	53.3	2.06503e-06	0.00021359
TRINITY_DN352804_c0_g1_i1.p1	3.006	1.97617	137.368	3.84148e-09	1.07028e-06
TRINITY_DN33986_c0_g1_i2.p1	3.22863	4.73734	124.596	7.61849e-09	1.7562e-06
TRINITY_DN29392_c0_g1_i1.p1	3.68366	3.53406	206.964	2.02927e-10	1.44233e-07
TRINITY_DN58198_c0_g2_i1.p1	2.87002	1.94474	121.053	9.31567e-09	2.01741e-06
TRINITY_DN63230_c0_g1_i2.p1	3.42838	3.29795	163.118	1.13314e-09	4.66059e-07
TRINITY_DN61206_c1_g1_i1.p1	3.26592	2.0045	222.753	1.18623e-10	9.88932e-08
TRINITY_DN9606_c0_g4_i1.p1	3.09016	2.71908	117.642	1.13628e-08	2.36822e-06
TRINITY_DN68665_c0_g1_i1.p1	3.50263	1.37709	132.93	4.84058e-09	1.23954e-06
TRINITY_DN282097_c0_g1_i1.p1	18.0183	7.82925	2441.26	9.57517e-17	6.2452e-13
TRINITY_DN281541_c0_g1_i1.p2	10.2016	0.00828362	285.098	1.62533e-10	1.27812e-07
TRINITY_DN341784_c0_g1_i1.p1	3.45415	0.969962	133.148	4.78523e-09	1.22985e-06
TRINITY_DN17854_c0_g2_i7.p1	3.28578	3.3633	126.806	6.7379e-09	1.5952e-06
TRINITY_DN187736_c0_g1_i1.p1	3.39146	1.91897	132.443	4.9671e-09	1.269e-06
TRINITY_DN343758_c0_g1_i1.p1	3.08933	2.60701	119.667	1.00931e-08	2.14389e-06
TRINITY_DN53252_c0_g1_i2.p1	2.9134	4.13929	183.722	4.81626e-10	2.55513e-07
TRINITY_DN491383_c0_g1_i1.p1	3.25845	3.04487	165.898	1.00394e-09	4.33063e-07
TRINITY_DN338526_c0_g1_i1.p1	2.92272	4.55588	96.5122	4.4189e-08	7.16321e-06
TRINITY_DN27157_c0_g1_i1.p1	3.1818	1.81052	90.6168	6.76145e-08	1.02e-05
TRINITY_DN38856_c1_g1_i1.p1	1.88963	6.10938	118.591	1.07466e-08	2.26105e-06
TRINITY_DN169033_c0_g1_i1.p1	3.1901	3.25917	163.083	1.13489e-09	4.66059e-07
TRINITY_DN30198_c0_g2_i4.p1	3.21856	3.71552	197.023	2.90291e-10	1.83927e-07
TRINITY_DN256009_c0_g1_i1.p1	12.3953	2.19713	382.229	2.3828e-11	3.16745e-08
TRINITY_DN97518_c0_g2_i1.p1	2.90553	2.74868	121.983	8.83263e-09	1.935e-06
TRINITY_DN170887_c0_g1_i1.p1	3.24722	1.76499	213.116	1.63899e-10	1.27978e-07
TRINITY_DN97480_c1_g2_i2.p1	3.94094	-0.230076	94.7534	5.0047e-08	7.95915e-06
TRINITY_DN236547_c0_g1_i1.p1	5.91043	2.95874	453.604	5.92831e-13	1.60323e-09
TRINITY_DN228239_c0_g1_i1.p1	3.23575	0.50088	93.5122	5.47085e-08	8.5197e-06
TRINITY_DN113090_c0_g2_i1.p1	3.65406	1.07581	81.3653	1.38653e-07	1.85672e-05
TRINITY_DN108116_c1_g1_i1.p2	3.17945	1.50352	127.413	6.51648e-09	1.56056e-06
TRINITY_DN20342_c2_g1_i1.p1	3.16282	2.51985	180.059	5.57015e-10	2.82015e-07
TRINITY_DN11247_c0_g1_i1.p1	3.39934	1.97337	107.133	2.16786e-08	3.96651e-06
TRINITY_DN41_c0_g2_i1.p1	2.41389	0.437671	29.1987	6.38514e-05	0.00511383
TRINITY_DN38739_c0_g2_i2.p1	3.45206	-0.266997	77.7742	1.86719e-07	2.41577e-05
TRINITY_DN41_c0_g4_i1.p1	2.67383	3.00824	93.6386	5.42121e-08	8.48494e-06
TRINITY_DN209307_c0_g1_i2.p1	3.25636	2.19476	129.906	5.68924e-09	1.41439e-06
TRINITY_DN163577_c0_g1_i1.p1	2.37511	-0.602941	27.5602	8.61326e-05	0.0067303
TRINITY_DN214880_c0_g1_i1.p1	3.34975	1.07726	143.229	2.85966e-09	8.81012e-07
TRINITY_DN106278_c0_g1_i3.p1	2.96036	2.14256	183.597	4.84005e-10	2.55552e-07
TRINITY_DN224563_c0_g1_i1.p1	1.31897	3.1812	66.1201	5.34984e-07	6.21136e-05
TRINITY_DN51811_c0_g3_i3.p1	3.17937	1.74343	152.302	1.84917e-09	6.56151e-07
TRINITY_DN139883_c0_g1_i1.p1	3.07934	2.41811	126.504	6.85117e-09	1.60943e-06
TRINITY_DN168736_c0_g1_i1.p1	3.236	1.32447	165.712	1.01205e-09	4.33264e-07
TRINITY_DN9796_c0_g1_i4.p1	1.00563	2.87175	54.7761	1.74566e-06	0.000182601
TRINITY_DN474082_c0_g1_i1.p1	2.83036	0.162034	40.7727	1.01709e-05	0.000936657
TRINITY_DN297723_c0_g1_i1.p1	2.02228	-0.101505	42.7106	7.77135e-06	0.00072532
TRINITY_DN77456_c1_g1_i1.p1	2.81522	0.791737	43.6363	6.85608e-06	0.000645875
TRINITY_DN63851_c0_g2_i4.p1	3.51174	4.9435	183.237	4.90917e-10	2.57973e-07
TRINITY_DN4067_c4_g1_i3.p1	3.40206	9.7265	164.694	1.05773e-09	4.43433e-07
TRINITY_DN81137_c0_g1_i2.p1	1.55319	5.94929	150.885	1.97636e-09	6.84801e-07
TRINITY_DN101174_c1_g1_i1.p1	3.02886	3.08491	221.779	1.2249e-10	1.01355e-07
TRINITY_DN141830_c0_g1_i1.p1	1.42679	4.49107	92.3971	5.93178e-08	9.09695e-06
TRINITY_DN88101_c0_g1_i4.p2	3.89127	2.87	274.462	2.55012e-11	3.32653e-08
TRINITY_DN66099_c0_g1_i1.p1	2.50244	1.32183	123.31	8.19071e-09	1.84589e-06
TRINITY_DN39613_c0_g1_i1.p1	2.90462	0.835096	142.309	2.99306e-09	9.04909e-07
TRINITY_DN6929_c0_g1_i2.p1	1.02051	3.99236	60.4184	9.47854e-07	0.000104574
TRINITY_DN172178_c0_g1_i2.p1	3.01547	-0.273008	27.3172	9.0133e-05	0.00701816
TRINITY_DN1283_c0_g1_i15.p1	4.04804	1.16769	88.5976	7.86508e-08	1.15353e-05
TRINITY_DN419215_c0_g1_i1.p2	10.2139	0.0176841	246.445	4.18434e-10	2.33143e-07
TRINITY_DN529_c0_g2_i2.p1	4.06152	4.25305	267.617	3.07421e-11	3.7874e-08
TRINITY_DN72728_c0_g1_i1.p1	3.1643	0.897288	80.9363	1.43586e-07	1.89758e-05
TRINITY_DN336512_c0_g1_i1.p1	3.00252	1.11594	89.983	7.08783e-08	1.06094e-05
TRINITY_DN209495_c0_g1_i1.p1	3.28215	4.7385	116.932	1.18504e-08	2.44231e-06
TRINITY_DN74908_c1_g1_i2.p1	3.21983	0.89391	80.0485	1.54438e-07	2.0313e-05
TRINITY_DN354613_c0_g1_i1.p1	3.05276	0.734529	65.0482	5.93839e-07	6.83032e-05
TRINITY_DN204762_c0_g1_i1.p1	3.59394	1.34228	152.266	1.85225e-09	6.56151e-07
TRINITY_DN126710_c0_g1_i1.p2	1.96747	0.322495	31.883	4.00442e-05	0.00334847
TRINITY_DN50208_c1_g1_i1.p1	3.77522	1.27701	210.453	1.79648e-10	1.35297e-07
TRINITY_DN108430_c1_g1_i1.p1	4.2382	0.82246	212.092	1.69763e-10	1.30716e-07
TRINITY_DN214809_c0_g1_i1.p1	3.12031	0.193868	47.891	3.95047e-06	0.000388664
TRINITY_DN83862_c0_g1_i1.p1	3.10596	1.18672	162.678	1.15527e-09	4.72675e-07
TRINITY_DN464698_c0_g1_i2.p1	2.11937	5.04306	135.977	4.12714e-09	1.11886e-06
TRINITY_DN5657_c0_g2_i1.p1	3.35441	1.76097	76.1845	2.13807e-07	2.70625e-05
TRINITY_DN478452_c0_g1_i1.p1	3.64799	1.33309	118.895	1.0557e-08	2.22538e-06
TRINITY_DN78531_c0_g2_i1.p1	1.04656	3.39014	73.6382	2.66962e-07	3.31473e-05
TRINITY_DN19981_c0_g1_i7.p1	2.87232	4.63302	113.007	1.50098e-08	2.97724e-06
TRINITY_DN220466_c0_g1_i1.p1	3.38364	0.62826	141.551	3.1082e-09	9.21481e-07
TRINITY_DN56920_c0_g1_i1.p1	3.71181	1.62332	206.275	2.07915e-10	1.45908e-07
TRINITY_DN450155_c0_g1_i1.p1	1.76047	3.80642	103.334	2.77602e-08	4.82449e-06
TRINITY_DN396156_c0_g1_i1.p1	2.80068	0.834603	55.4949	1.61061e-06	0.000170404
TRINITY_DN11093_c0_g2_i3.p1	1.67673	3.5805	91.384	6.38886e-08	9.71729e-06
TRINITY_DN18832_c0_g1_i1.p1	3.06722	4.81717	148.307	2.23374e-09	7.55106e-07
TRINITY_DN1808_c0_g1_i9.p1	1.10205	6.53381	82.361	1.27922e-07	1.74249e-05
TRINITY_DN83583_c0_g2_i2.p1	3.30504	1.75936	117.893	1.1196e-08	2.3467e-06
TRINITY_DN229609_c0_g1_i2.p1	3.25565	0.681951	109.698	1.84239e-08	3.47419e-06
TRINITY_DN90809_c0_g2_i2.p1	2.48982	1.87741	43.2902	7.18322e-06	0.000673831
TRINITY_DN218559_c0_g1_i1.p1	2.92108	-0.37404	61.454	8.51623e-07	9.49971e-05
TRINITY_DN327449_c0_g1_i1.p1	1.96207	4.14608	127.275	6.56593e-09	1.56902e-06
TRINITY_DN9704_c2_g1_i1.p1	1.1897	3.65571	94.7982	4.98871e-08	7.94747e-06
TRINITY_DN340788_c0_g1_i1.p1	1.09772	4.46291	115.387	1.29949e-08	2.63894e-06
TRINITY_DN90681_c0_g1_i2.p1	3.12923	1.2408	90.848	6.64663e-08	1.00817e-05
TRINITY_DN84733_c0_g1_i9.p1	3.73732	2.3132	106.627	2.23941e-08	4.07056e-06
TRINITY_DN30320_c0_g2_i8.p1	2.40944	8.51204	195.594	3.06047e-10	1.86818e-07
TRINITY_DN35704_c0_g1_i2.p1	3.3749	2.57012	173.531	7.26773e-10	3.47344e-07
TRINITY_DN465679_c0_g1_i1.p1	4.95005	6.38382	623.884	5.27376e-14	1.6243e-10
TRINITY_DN133493_c1_g1_i1.p1	15.569	5.37928	2819.61	3.61078e-17	3.51192e-13
TRINITY_DN460286_c0_g1_i1.p1	2.85212	0.303732	67.1101	4.86421e-07	5.70728e-05
TRINITY_DN388963_c0_g1_i1.p1	4.39408	-0.0815857	94.0041	5.28048e-08	8.32851e-06
TRINITY_DN428618_c0_g1_i1.p1	3.1937	-0.26011	79.2894	1.64455e-07	2.14272e-05
TRINITY_DN224006_c0_g1_i4.p2	4.09269	-0.276308	46.107	4.95425e-06	0.000478633
TRINITY_DN30539_c0_g1_i1.p1	3.77658	-1.04019	38.782	1.35452e-05	0.00121609
TRINITY_DN359513_c0_g1_i1.p1	1.99251	0.552447	34.0414	2.80578e-05	0.00239863
TRINITY_DN33131_c0_g3_i2.p1	3.33338	2.23451	126.77	6.75139e-09	1.5952e-06
TRINITY_DN23397_c0_g1_i10.p1	1.98949	0.0210152	43.0269	7.44397e-06	0.000695936
TRINITY_DN593_c0_g3_i1.p1	3.25664	1.62105	139.875	3.38127e-09	9.76332e-07
TRINITY_DN358239_c0_g1_i1.p1	3.61424	-0.468379	74.1775	2.54564e-07	3.17858e-05
TRINITY_DN291177_c0_g1_i4.p1	2.51741	1.10094	87.3864	8.62396e-08	1.2467e-05
TRINITY_DN470241_c0_g1_i1.p1	6.64228	0.859208	351.808	4.0123e-12	7.29312e-09
TRINITY_DN5415_c0_g1_i5.p1	3.4284	2.11839	91.8148	6.18979e-08	9.45342e-06
TRINITY_DN94942_c1_g1_i1.p1	1.51701	4.06837	143.963	2.75798e-09	8.58995e-07
TRINITY_DN223068_c0_g1_i3.p1	3.33991	2.75924	240.168	6.82869e-11	6.64174e-08
TRINITY_DN112864_c0_g3_i4.p1	3.27148	2.4884	320.089	8.13023e-12	1.3277e-08
TRINITY_DN153_c0_g1_i1.p1	3.31311	7.67336	125.921	7.0758e-09	1.65518e-06
TRINITY_DN227_c0_g2_i2.p1	3.41566	6.35434	116.888	1.18815e-08	2.44417e-06
TRINITY_DN227_c0_g2_i2.p2	3.43322	6.21228	129.218	5.90493e-09	1.4582e-06
TRINITY_DN135988_c0_g2_i1.p1	3.18626	4.25747	176.972	6.30962e-10	3.10935e-07
TRINITY_DN6370_c0_g3_i1.p1	3.42606	5.61911	133.211	4.76917e-09	1.22985e-06
TRINITY_DN84433_c0_g1_i6.p1	3.10185	4.76528	326.979	6.93564e-12	1.1831e-08
TRINITY_DN19175_c0_g1_i4.p1	3.41396	3.84695	290.74	1.66337e-11	2.36452e-08
TRINITY_DN50066_c0_g2_i4.p1	3.09097	4.18706	223.526	1.15654e-10	9.71483e-08
TRINITY_DN88102_c0_g2_i1.p1	3.15424	4.61093	196.406	2.96982e-10	1.8604e-07
TRINITY_DN9995_c0_g2_i1.p1	3.19763	4.11791	136.387	4.04043e-09	1.10345e-06
TRINITY_DN95305_c0_g2_i1.p1	3.13363	4.1499	164.217	1.07995e-09	4.48478e-07
TRINITY_DN12456_c0_g2_i1.p1	3.18006	4.61251	160.897	1.24993e-09	5.00327e-07
TRINITY_DN11941_c0_g1_i5.p1	3.24986	3.22579	79.0731	1.67441e-07	2.17907e-05
TRINITY_DN267845_c0_g1_i1.p1	3.12427	3.4059	248.865	5.25571e-11	5.54998e-08
TRINITY_DN43587_c0_g1_i2.p1	2.81884	6.39426	181.776	5.20125e-10	2.69491e-07
TRINITY_DN73384_c0_g3_i2.p1	3.14385	4.51063	166.398	9.82503e-10	4.27212e-07
TRINITY_DN10860_c1_g1_i5.p1	3.44335	4.02002	100.818	3.28482e-08	5.58616e-06
TRINITY_DN34621_c0_g1_i1.p1	3.41846	2.4435	145.022	2.61843e-09	8.2951e-07
TRINITY_DN26542_c0_g1_i1.p1	2.73309	5.54254	155.443	1.59888e-09	5.90941e-07
TRINITY_DN6138_c0_g1_i3.p1	3.0692	5.67408	168.03	9.1607e-10	4.11226e-07
TRINITY_DN19175_c0_g1_i4.p2	3.13569	2.95248	260.308	3.77236e-11	4.44974e-08
TRINITY_DN73268_c1_g2_i1.p1	3.2435	5.31957	247.19	5.52385e-11	5.7781e-08
TRINITY_DN66318_c0_g1_i1.p1	3.38149	5.568	112.358	1.56188e-08	3.05971e-06
TRINITY_DN62830_c0_g1_i1.p1	2.81975	3.29223	187.852	4.1011e-10	2.29757e-07
TRINITY_DN28797_c0_g2_i3.p1	3.13878	3.46618	158.674	1.3806e-09	5.33473e-07
TRINITY_DN48632_c0_g1_i6.p1	1.26837	2.1238	62.3395	7.78019e-07	8.74022e-05
TRINITY_DN92034_c0_g1_i9.p1	2.39914	2.7972	86.1155	9.51049e-08	1.35368e-05
TRINITY_DN90058_c0_g1_i2.p1	3.31052	3.70182	121.964	8.84203e-09	1.935e-06
TRINITY_DN65827_c0_g1_i1.p1	3.55385	3.352	172.333	7.63921e-10	3.61978e-07
TRINITY_DN10860_c0_g1_i1.p1	3.77379	2.5529	153.859	1.71994e-09	6.23221e-07
TRINITY_DN227_c0_g1_i2.p1	3.29509	5.16884	168.455	8.99594e-10	4.07127e-07
TRINITY_DN59907_c0_g2_i4.p1	2.93537	2.76285	136.125	4.09567e-09	1.11305e-06
TRINITY_DN32102_c0_g1_i2.p1	3.01941	2.53077	120.832	9.43533e-09	2.02748e-06
TRINITY_DN63851_c0_g1_i5.p1	3.59753	3.61419	207.782	1.97176e-10	1.42893e-07
TRINITY_DN21306_c0_g1_i1.p1	3.26442	3.91824	98.2295	3.92056e-08	6.5076e-06
TRINITY_DN36123_c0_g1_i1.p1	3.20566	2.19496	150.642	1.99911e-09	6.90529e-07
TRINITY_DN48525_c0_g1_i4.p1	3.49605	4.43352	194.717	3.16188e-10	1.89911e-07
TRINITY_DN70135_c0_g1_i2.p1	3.13143	4.57934	156.864	1.4984e-09	5.64962e-07
TRINITY_DN26893_c0_g2_i7.p1	2.98189	2.40423	135.627	4.20282e-09	1.13108e-06
TRINITY_DN60833_c0_g1_i1.p1	3.12277	1.84533	170.865	8.12355e-10	3.77427e-07
TRINITY_DN13815_c0_g2_i13.p1	3.18074	3.20973	167.27	9.46356e-10	4.18063e-07
TRINITY_DN20463_c0_g2_i1.p1	3.23568	2.55182	103.442	2.75637e-08	4.79786e-06
TRINITY_DN34213_c0_g2_i1.p1	3.79199	2.21655	124.253	7.76681e-09	1.77929e-06
TRINITY_DN20083_c0_g1_i15.p1	3.80833	3.97156	541.193	1.55592e-13	4.53998e-10
TRINITY_DN7851_c0_g1_i1.p1	4.10544	2.43423	236.656	7.60955e-11	6.99093e-08
TRINITY_DN92884_c0_g1_i5.p1	3.14176	2.5493	133.762	4.63298e-09	1.21156e-06
TRINITY_DN21293_c0_g1_i1.p1	2.95262	3.93826	137.885	3.74106e-09	1.05818e-06
TRINITY_DN18377_c0_g1_i3.p1	3.61774	4.43021	184.554	4.66154e-10	2.49428e-07
TRINITY_DN91421_c0_g2_i1.p1	3.33782	1.79139	132.28	5.01015e-09	1.27706e-06
TRINITY_DN50229_c0_g1_i9.p1	3.44503	3.55801	384.699	2.05211e-12	4.37569e-09
TRINITY_DN50185_c0_g1_i1.p1	2.56602	7.84158	157.946	1.42664e-09	5.45465e-07
TRINITY_DN17346_c0_g1_i7.p1	3.57436	2.7922	158.637	1.3829e-09	5.33473e-07
TRINITY_DN72869_c0_g3_i1.p1	2.97921	2.6456	243.255	6.2163e-11	6.24332e-08
TRINITY_DN34213_c0_g7_i1.p1	2.67501	1.89482	107.615	2.10198e-08	3.87795e-06
TRINITY_DN29006_c0_g2_i1.p1	3.67945	3.31692	145.713	2.53165e-09	8.18975e-07
TRINITY_DN36558_c0_g1_i2.p1	3.17394	4.08808	160.944	1.24732e-09	5.00327e-07
TRINITY_DN72788_c0_g1_i1.p1	3.82934	3.12948	387.708	1.93537e-12	4.20767e-09
TRINITY_DN79529_c1_g1_i2.p1	2.06301	3.34685	116.997	1.18052e-08	2.43752e-06
TRINITY_DN10817_c0_g1_i1.p1	8.2839	-0.0994948	220.538	1.27624e-10	1.0405e-07
TRINITY_DN15455_c1_g1_i2.p1	2.67052	2.01398	139.064	3.52292e-09	1.00675e-06
TRINITY_DN4271_c0_g1_i3.p1	3.29261	2.61331	155.161	1.61973e-09	5.94682e-07
TRINITY_DN446356_c0_g1_i1.p1	3.8781	2.05837	340.027	5.17721e-12	9.25878e-09
TRINITY_DN35862_c1_g1_i1.p1	3.56708	1.76793	252.871	4.67219e-11	5.0789e-08
TRINITY_DN146897_c0_g1_i1.p1	3.22055	1.48134	107.956	2.05684e-08	3.80735e-06
TRINITY_DN121288_c0_g2_i1.p1	2.7771	1.3787	102.717	2.89205e-08	4.98409e-06
TRINITY_DN286456_c0_g1_i1.p1	4.00436	2.72183	424.772	9.73277e-13	2.45264e-09
TRINITY_DN113190_c0_g1_i2.p1	2.86882	1.45126	134.1	4.55128e-09	1.19867e-06
TRINITY_DN382831_c0_g1_i1.p1	3.29692	2.14886	140.458	3.28335e-09	9.65662e-07
TRINITY_DN13993_c0_g1_i5.p1	3.88343	1.98154	249.76	5.1186e-11	5.45717e-08
TRINITY_DN63007_c0_g2_i1.p1	3.03162	1.88457	156.795	1.50311e-09	5.64962e-07
TRINITY_DN140707_c0_g1_i1.p1	2.98058	1.99563	109.828	1.82741e-08	3.45339e-06
TRINITY_DN86673_c0_g1_i1.p1	3.69894	2.39959	318.073	8.52258e-12	1.34996e-08
TRINITY_DN10258_c0_g1_i2.p1	2.77275	2.17211	112.374	1.56036e-08	3.05971e-06
TRINITY_DN21363_c0_g1_i2.p1	3.02173	2.38875	194.71	3.16267e-10	1.89911e-07
TRINITY_DN9869_c0_g3_i1.p1	3.6174	1.69326	154.576	1.6639e-09	6.06882e-07
TRINITY_DN416_c3_g1_i3.p1	3.43052	1.58063	233.517	8.39345e-11	7.44526e-08
TRINITY_DN162010_c0_g1_i1.p1	4.16244	1.84839	265.143	3.2928e-11	3.99978e-08
TRINITY_DN65827_c0_g2_i2.p1	3.55098	1.8614	186.756	4.27847e-10	2.36016e-07
TRINITY_DN25552_c0_g1_i1.p1	2.69659	2.29981	77.0555	1.98454e-07	2.54386e-05
TRINITY_DN11751_c0_g1_i1.p1	2.76634	2.26595	111.225	1.67501e-08	3.22437e-06
TRINITY_DN99185_c0_g1_i1.p1	3.81293	2.95218	93.6939	5.39967e-08	8.46832e-06
TRINITY_DN22442_c0_g1_i2.p1	3.22785	2.31493	94.474	5.1056e-08	8.07566e-06
TRINITY_DN20797_c0_g1_i5.p1	3.25585	1.68833	133.122	4.79167e-09	1.22985e-06
TRINITY_DN4274_c0_g1_i7.p1	2.69797	2.41452	52.1445	2.36139e-06	0.000242658
TRINITY_DN62876_c0_g2_i1.p1	3.47887	3.11834	125.258	7.34186e-09	1.70305e-06
TRINITY_DN11357_c0_g1_i19.p1	2.5879	2.55851	75.6621	2.23658e-07	2.82127e-05
TRINITY_DN42523_c0_g1_i2.p1	3.74221	0.746408	257.235	4.11809e-11	4.61222e-08
TRINITY_DN21363_c0_g3_i2.p1	3.109	1.3778	85.8761	9.6887e-08	1.37374e-05
TRINITY_DN262649_c0_g1_i1.p1	1.14606	1.72699	34.9764	2.41696e-05	0.00208715
TRINITY_DN72854_c0_g1_i1.p1	3.76237	1.63009	181.487	5.26147e-10	2.70087e-07
TRINITY_DN21293_c0_g3_i1.p1	3.03521	4.1808	207.575	1.98615e-10	1.43002e-07
TRINITY_DN80487_c1_g2_i1.p1	2.91054	1.34202	85.7756	9.76464e-08	1.37923e-05
TRINITY_DN325845_c0_g1_i1.p1	1.06945	1.16028	34.7623	2.5003e-05	0.00215409
TRINITY_DN89135_c0_g1_i1.p1	3.77401	2.06344	110.313	1.77275e-08	3.37154e-06
TRINITY_DN81584_c0_g1_i2.p1	4.51283	1.86638	260.754	3.72502e-11	4.44114e-08
TRINITY_DN349144_c0_g1_i1.p1	3.49223	2.63544	303.05	1.22208e-11	1.78293e-08
TRINITY_DN282120_c0_g1_i1.p1	2.72854	2.38501	141.39	3.13334e-09	9.26458e-07
TRINITY_DN33212_c2_g1_i3.p1	3.34608	1.13918	243.165	6.23341e-11	6.24332e-08
TRINITY_DN6638_c0_g1_i6.p1	3.23457	2.56593	244.79	5.93516e-11	6.09337e-08
TRINITY_DN273900_c0_g1_i1.p1	3.02609	1.06533	133.212	4.76906e-09	1.22985e-06
TRINITY_DN113192_c0_g1_i2.p1	3.33465	1.4171	210.661	1.78353e-10	1.35297e-07
TRINITY_DN345958_c0_g1_i1.p1	2.87699	2.10815	135.575	4.21402e-09	1.13135e-06
TRINITY_DN289748_c0_g1_i1.p1	2.97637	2.47156	151.732	1.89915e-09	6.66625e-07
TRINITY_DN79410_c0_g2_i1.p1	3.78224	1.66492	130.873	5.40084e-09	1.35382e-06
TRINITY_DN51237_c0_g1_i1.p1	3.14998	1.88596	102.948	2.84801e-08	4.91877e-06
TRINITY_DN13679_c0_g1_i1.p1	3.39383	2.28769	200.362	2.56926e-10	1.68566e-07
TRINITY_DN9960_c0_g1_i1.p1	3.21842	1.96759	165.206	1.03445e-09	4.38826e-07
TRINITY_DN147705_c0_g1_i1.p1	3.77886	2.35295	177.492	6.17763e-10	3.0579e-07
TRINITY_DN64549_c0_g1_i1.p1	3.42097	1.64444	103.881	2.67771e-08	4.68669e-06
TRINITY_DN15889_c0_g1_i1.p1	2.71613	1.76213	85.8598	9.701e-08	1.37374e-05
TRINITY_DN26542_c0_g2_i2.p1	2.38938	1.12749	95.2627	4.82651e-08	7.71122e-06
TRINITY_DN471287_c0_g1_i2.p1	3.24919	1.37424	144.564	2.67785e-09	8.41124e-07
TRINITY_DN115009_c1_g1_i1.p1	3.27194	1.73489	137.055	3.90385e-09	1.08214e-06
TRINITY_DN218476_c0_g1_i1.p1	3.35524	2.95516	147.252	2.34989e-09	7.80101e-07
TRINITY_DN11654_c0_g1_i1.p1	3.89166	3.14554	128.042	6.29547e-09	1.51747e-06
TRINITY_DN133408_c1_g1_i1.p1	4.37657	2.26174	250.348	5.03056e-11	5.41538e-08
TRINITY_DN393371_c0_g1_i1.p1	3.89598	1.23515	88.1066	8.16323e-08	1.1894e-05
TRINITY_DN416681_c0_g1_i1.p1	3.65682	4.44747	140.322	3.30586e-09	9.66473e-07
TRINITY_DN10258_c1_g1_i3.p1	2.79848	1.56955	107.394	2.13182e-08	3.91996e-06
TRINITY_DN19175_c0_g1_i4.p3	3.65153	2.10829	141.857	3.06115e-09	9.14871e-07
TRINITY_DN57396_c0_g5_i1.p1	2.41817	1.37999	55.0364	1.69535e-06	0.000178179
TRINITY_DN71905_c0_g1_i1.p1	3.38182	2.01436	181.33	5.2945e-10	2.70529e-07
TRINITY_DN91876_c1_g1_i1.p1	4.10912	2.04698	166.452	9.80208e-10	4.27212e-07
TRINITY_DN128162_c0_g1_i3.p1	3.03322	1.43923	105.253	2.44766e-08	4.37028e-06
TRINITY_DN171612_c0_g1_i1.p1	3.35445	1.24845	121.471	9.095e-09	1.97734e-06
TRINITY_DN229620_c0_g1_i1.p1	3.36369	3.08755	163.124	1.13284e-09	4.66059e-07
TRINITY_DN4640_c0_g2_i3.p1	3.48177	2.51772	213.946	1.59312e-10	1.26174e-07
TRINITY_DN153_c0_g2_i1.p1	2.96006	2.2782	90.4276	6.85708e-08	1.03162e-05
TRINITY_DN75416_c0_g1_i5.p1	5.72096	1.37665	246.656	5.61249e-11	5.81596e-08
TRINITY_DN77976_c0_g5_i3.p1	3.78764	1.13415	164.595	1.06231e-09	4.43433e-07
TRINITY_DN22026_c0_g1_i13.p1	3.13313	2.29147	82.7261	1.24225e-07	1.70048e-05
TRINITY_DN22870_c0_g1_i1.p1	3.28347	1.62567	81.3211	1.39152e-07	1.86116e-05
TRINITY_DN81630_c0_g1_i1.p1	3.53258	1.51035	136.687	3.97838e-09	1.09188e-06
TRINITY_DN111462_c0_g1_i1.p1	3.14698	0.901774	88.4038	7.98125e-08	1.16903e-05
TRINITY_DN21217_c0_g1_i1.p1	3.00304	3.77759	145.539	2.55322e-09	8.18975e-07
TRINITY_DN176756_c0_g1_i2.p1	3.31183	1.20926	110.852	1.71423e-08	3.27711e-06
TRINITY_DN420111_c0_g1_i1.p1	3.33393	0.849738	93.5621	5.45121e-08	8.50104e-06
TRINITY_DN45220_c0_g1_i1.p1	2.81333	1.12851	89.7845	7.19366e-08	1.07124e-05
TRINITY_DN120160_c0_g1_i1.p1	2.80599	1.26001	83.7045	1.14898e-07	1.58652e-05
TRINITY_DN19211_c0_g3_i1.p1	3.02293	2.6008	113.867	1.42432e-08	2.85583e-06
TRINITY_DN47168_c1_g1_i1.p1	3.20153	1.4888	128.119	6.26925e-09	1.51747e-06
TRINITY_DN15088_c0_g1_i1.p1	2.90443	3.22285	195.556	3.0648e-10	1.86818e-07
TRINITY_DN154907_c0_g1_i1.p1	1.07152	0.943765	32.6491	3.52282e-05	0.00298401
TRINITY_DN5890_c1_g1_i3.p1	2.60817	1.16273	73.0971	2.80091e-07	3.46609e-05
TRINITY_DN38890_c0_g1_i2.p1	3.06949	1.79587	153.868	1.71922e-09	6.23221e-07
TRINITY_DN269668_c0_g1_i1.p1	3.12747	3.5488	198.543	2.7453e-10	1.75951e-07
TRINITY_DN235940_c0_g1_i1.p1	3.30921	0.898841	63.3601	7.01951e-07	7.95824e-05
TRINITY_DN466659_c0_g1_i1.p1	3.04885	2.21506	170.83	8.13544e-10	3.77427e-07
TRINITY_DN226027_c0_g1_i1.p1	2.83733	0.681712	93.5899	5.44027e-08	8.49595e-06
TRINITY_DN44647_c0_g1_i7.p1	2.64506	2.85613	61.5126	8.46517e-07	9.46258e-05
TRINITY_DN137112_c0_g1_i1.p1	3.73663	1.08787	140.284	3.31226e-09	9.66473e-07
TRINITY_DN249133_c0_g1_i1.p1	2.65555	1.18796	85.5233	9.95834e-08	1.40448e-05
TRINITY_DN479395_c0_g1_i1.p1	4.43917	1.12776	271.214	2.78508e-11	3.50078e-08
TRINITY_DN19211_c0_g4_i1.p1	2.75648	1.99376	57.5628	1.28341e-06	0.000138025
TRINITY_DN57396_c0_g6_i1.p1	2.82226	1.54607	103.531	2.7401e-08	4.77703e-06
TRINITY_DN183021_c0_g1_i1.p1	2.83382	0.613051	97.1748	4.21862e-08	6.89906e-06
TRINITY_DN13815_c0_g3_i2.p1	3.47976	4.22537	105.147	2.46456e-08	4.39337e-06
TRINITY_DN73384_c0_g2_i1.p1	2.80489	2.57545	75.4642	2.27521e-07	2.86024e-05
TRINITY_DN57458_c0_g4_i2.p1	3.50946	1.72861	203.011	2.33518e-10	1.55977e-07
TRINITY_DN158724_c0_g1_i1.p1	3.04958	2.293	131.68	5.17289e-09	1.30653e-06
TRINITY_DN93786_c0_g1_i4.p2	2.63965	1.14933	69.2963	3.95819e-07	4.70901e-05
TRINITY_DN48374_c0_g1_i2.p1	6.72145	2.84531	753.124	1.25213e-14	4.47856e-11
TRINITY_DN14067_c0_g1_i5.p1	2.29827	0.606189	45.9973	5.02482e-06	0.000484476
TRINITY_DN41199_c1_g1_i4.p1	3.7255	1.52134	193.293	3.3348e-10	1.9564e-07
TRINITY_DN25828_c0_g1_i6.p2	4.29985	2.72567	319.958	8.15527e-12	1.3277e-08
TRINITY_DN10685_c0_g1_i18.p1	3.45771	3.1113	170.568	8.22596e-10	3.80036e-07
TRINITY_DN351702_c0_g1_i1.p1	3.9972	1.19968	264.861	3.31875e-11	3.99978e-08
TRINITY_DN9764_c0_g2_i2.p1	1.96128	1.22801	48.187	3.80724e-06	0.000376241
TRINITY_DN75392_c0_g1_i1.p1	3.61114	0.888736	122.314	8.66739e-09	1.91441e-06
TRINITY_DN418084_c0_g1_i1.p1	3.44937	0.918317	155.003	1.6315e-09	5.97028e-07
TRINITY_DN15182_c0_g2_i1.p1	2.68765	0.761928	44.988	5.72995e-06	0.000546286
TRINITY_DN55961_c0_g1_i2.p1	2.57677	2.34241	98.5132	3.84451e-08	6.40052e-06
TRINITY_DN71397_c3_g1_i1.p1	3.24309	1.31325	101.983	3.0372e-08	5.19694e-06
TRINITY_DN111332_c0_g1_i1.p1	4.00261	0.800647	128.309	6.20447e-09	1.50535e-06
TRINITY_DN135369_c0_g2_i1.p1	3.40767	1.03316	203.344	2.3075e-10	1.55977e-07
TRINITY_DN5890_c0_g1_i14.p1	2.48254	1.24936	38.2762	1.45931e-05	0.00130384
TRINITY_DN58267_c0_g1_i1.p1	3.25306	1.0231	162.406	1.16915e-09	4.76595e-07
TRINITY_DN73384_c2_g1_i1.p1	2.6664	3.55075	208.561	1.91875e-10	1.41833e-07
TRINITY_DN20748_c0_g1_i1.p1	2.52818	1.84705	67.0852	4.87581e-07	5.71486e-05
TRINITY_DN214587_c0_g1_i1.p1	3.2515	0.813281	132.03	5.07726e-09	1.28824e-06
TRINITY_DN71397_c0_g1_i3.p1	3.8389	0.720096	133.829	4.61663e-09	1.21114e-06
TRINITY_DN55353_c1_g2_i1.p1	3.73826	1.05087	128.797	6.0415e-09	1.48531e-06
TRINITY_DN280112_c0_g1_i2.p1	2.97772	0.767639	144.886	2.63596e-09	8.32684e-07
TRINITY_DN226834_c0_g1_i1.p1	3.06702	0.603859	84.6555	1.06583e-07	1.48652e-05
TRINITY_DN329001_c0_g1_i1.p1	1.58159	0.213948	29.7238	5.81506e-05	0.00469944
TRINITY_DN44929_c0_g1_i2.p1	2.98993	0.390821	76.6028	2.06273e-07	2.62738e-05
TRINITY_DN120158_c0_g2_i3.p1	2.96328	1.208	133.813	4.62047e-09	1.21114e-06
TRINITY_DN158616_c0_g1_i1.p1	3.47655	2.34499	159.134	1.35232e-09	5.27971e-07
TRINITY_DN56260_c0_g3_i1.p1	3.00031	1.59745	87.877	8.30706e-08	1.20663e-05
TRINITY_DN153472_c0_g1_i2.p1	2.32649	7.34492	153.675	1.73469e-09	6.26518e-07
TRINITY_DN221031_c0_g1_i1.p1	1.05829	0.523561	25.7761	0.000120977	0.00911263
TRINITY_DN12952_c0_g1_i1.p1	4.87454	0.863774	178.036	6.04298e-10	3.00466e-07
TRINITY_DN289403_c0_g1_i1.p1	3.34113	1.39937	142.121	3.02123e-09	9.07835e-07
TRINITY_DN43617_c0_g2_i1.p1	3.28592	0.921087	136.145	4.0914e-09	1.11305e-06
TRINITY_DN74609_c0_g3_i1.p1	4.26617	2.70562	168.322	9.04733e-10	4.07788e-07
TRINITY_DN68863_c0_g1_i1.p1	3.43756	2.78034	123.543	8.08355e-09	1.83292e-06
TRINITY_DN342524_c0_g1_i1.p1	2.91183	2.05419	136.743	3.96689e-09	1.09143e-06
TRINITY_DN18297_c0_g1_i1.p1	3.22329	1.59585	93.8586	5.336e-08	8.39221e-06
TRINITY_DN108095_c0_g1_i1.p1	2.63349	0.200929	40.3175	1.08495e-05	0.00099023
TRINITY_DN24673_c0_g2_i1.p1	3.76703	2.11051	234.315	8.18583e-11	7.37916e-08
TRINITY_DN99859_c0_g1_i1.p2	3.02004	0.826409	123.382	8.15729e-09	1.84559e-06
TRINITY_DN99859_c0_g1_i1.p1	3.03446	0.836653	97.8689	4.01972e-08	6.64236e-06
TRINITY_DN40710_c1_g1_i1.p1	3.38194	0.842909	110.27	1.77755e-08	3.37489e-06
TRINITY_DN99183_c0_g1_i1.p1	3.92413	0.835644	203.585	2.28766e-10	1.55977e-07
TRINITY_DN1825_c0_g1_i1.p1	3.76777	2.61084	170.107	8.38721e-10	3.85878e-07
TRINITY_DN217850_c0_g1_i1.p1	3.62107	1.54181	179.717	5.6469e-10	2.82037e-07
TRINITY_DN27746_c0_g1_i3.p1	3.48329	5.99715	128.366	6.1853e-09	1.50399e-06
TRINITY_DN7675_c0_g2_i10.p1	3.93922	5.42019	167.328	9.44006e-10	4.18063e-07
TRINITY_DN7163_c1_g1_i1.p1	1.75101	2.98798	89.2577	7.48333e-08	1.10553e-05
TRINITY_DN13096_c0_g1_i3.p1	3.21566	0.860639	114.319	1.38582e-08	2.79378e-06
TRINITY_DN20581_c0_g3_i4.p1	3.38666	1.47775	108.803	1.94925e-08	3.65085e-06
TRINITY_DN26464_c0_g3_i1.p2	7.19376	0.482841	159.326	1.34071e-09	5.26763e-07
TRINITY_DN965_c0_g1_i13.p1	3.11955	2.80591	140.159	3.33309e-09	9.6746e-07
TRINITY_DN46574_c0_g1_i1.p1	2.17132	-0.00329685	41.3156	9.42346e-06	0.000872173
TRINITY_DN84342_c0_g2_i1.p1	2.98742	2.5835	151.531	1.91721e-09	6.70593e-07
TRINITY_DN327343_c0_g1_i1.p1	3.49328	2.94666	147.145	2.36209e-09	7.80176e-07
TRINITY_DN6529_c0_g2_i1.p1	2.98503	1.39228	236.612	7.61978e-11	6.99093e-08
TRINITY_DN11751_c0_g1_i1.p3	3.47032	1.01494	187.135	4.21616e-10	2.33742e-07
TRINITY_DN4203_c0_g1_i1.p1	3.18059	3.66958	194.66	3.16864e-10	1.89911e-07
TRINITY_DN4274_c1_g2_i2.p1	4.89222	3.64333	654.326	3.66719e-14	1.16176e-10
TRINITY_DN1259_c0_g1_i3.p1	3.82157	2.62337	238.422	7.20486e-11	6.94667e-08
TRINITY_DN300685_c0_g1_i1.p1	3.2527	1.50213	84.0984	1.11368e-07	1.54936e-05
TRINITY_DN42556_c0_g1_i1.p2	2.70382	0.685993	64.072	6.53857e-07	7.45875e-05
TRINITY_DN27449_c0_g1_i1.p1	3.5475	1.22973	98.7443	3.78377e-08	6.32791e-06
TRINITY_DN84733_c0_g1_i9.p2	3.91798	1.00642	121.008	9.34005e-09	2.01874e-06
TRINITY_DN134211_c0_g1_i1.p1	3.19668	1.73226	89.0438	7.60467e-08	1.12127e-05
TRINITY_DN69012_c0_g1_i1.p1	2.66692	0.874217	52.4918	2.26754e-06	0.000233664
TRINITY_DN11333_c0_g3_i1.p1	3.49366	1.40553	208.053	1.95311e-10	1.42893e-07
TRINITY_DN323_c0_g1_i12.p1	3.4224	3.64459	109.433	1.87328e-08	3.52645e-06
TRINITY_DN82512_c0_g1_i2.p1	3.11801	2.22188	128.664	6.08544e-09	1.4928e-06
TRINITY_DN127816_c0_g2_i2.p1	2.82154	0.688924	64.7614	6.10801e-07	7.00362e-05
TRINITY_DN25140_c1_g1_i1.p1	2.70978	1.96714	156.324	1.53571e-09	5.73328e-07
TRINITY_DN104453_c0_g1_i1.p1	2.01124	-0.187674	42.5214	7.97498e-06	0.00074245
TRINITY_DN60144_c0_g1_i2.p1	3.70858	1.29439	159.647	1.32157e-09	5.21475e-07
TRINITY_DN92822_c1_g1_i22.p2	2.88365	1.19437	72.6436	2.91658e-07	3.58921e-05
TRINITY_DN465530_c0_g1_i1.p1	2.57331	2.18931	148.947	2.16655e-09	7.36885e-07
TRINITY_DN26542_c0_g5_i1.p1	2.70597	2.56599	123.059	8.30791e-09	1.8572e-06
TRINITY_DN291418_c0_g1_i1.p1	1.99836	4.59635	104.298	2.60527e-08	4.57073e-06
TRINITY_DN281261_c0_g1_i1.p1	1.34761	0.313162	31.5788	4.21601e-05	0.00351743
TRINITY_DN4442_c0_g1_i1.p1	3.74253	1.87806	236.084	7.74604e-11	7.03994e-08
TRINITY_DN79368_c0_g1_i1.p1	3.8231	0.870061	217.821	1.39733e-10	1.13091e-07
TRINITY_DN61725_c0_g1_i4.p1	3.16209	1.1134	112.936	1.50747e-08	2.98412e-06
TRINITY_DN201575_c0_g1_i1.p1	2.98718	0.431007	123.349	8.17276e-09	1.84559e-06
TRINITY_DN405503_c0_g1_i1.p1	3.65576	0.368747	71.6653	3.18493e-07	3.89351e-05
TRINITY_DN407444_c0_g1_i1.p1	2.85097	0.957883	98.525	3.84137e-08	6.40052e-06
TRINITY_DN115381_c0_g1_i1.p1	3.79961	0.66759	111.984	1.59825e-08	3.11241e-06
TRINITY_DN266817_c0_g1_i1.p1	3.21868	1.85985	145.187	2.59748e-09	8.25796e-07
TRINITY_DN475663_c0_g1_i1.p1	3.50648	1.10407	189.079	3.91233e-10	2.21324e-07
TRINITY_DN466408_c0_g1_i1.p1	2.78901	0.66328	60.7739	9.135e-07	0.000101288
TRINITY_DN9097_c1_g1_i1.p1	3.09369	0.622011	106.826	2.21098e-08	4.03209e-06
TRINITY_DN15947_c0_g1_i1.p1	4.32536	0.455028	236.922	7.54699e-11	6.99093e-08
TRINITY_DN15714_c0_g2_i3.p1	3.61979	2.48303	203.591	2.28719e-10	1.55977e-07
TRINITY_DN72677_c0_g1_i1.p1	1.00261	2.23554	32.2706	3.75206e-05	0.00315889
TRINITY_DN134968_c0_g2_i1.p1	1.17106	1.12535	35.815	2.11941e-05	0.00185038
TRINITY_DN98735_c0_g1_i1.p1	2.92228	1.43019	198.209	2.77908e-10	1.77093e-07
TRINITY_DN418145_c0_g1_i1.p1	4.00549	0.766413	128.891	6.01094e-09	1.48108e-06
TRINITY_DN400645_c0_g1_i1.p1	2.83894	0.407467	69.7066	3.81031e-07	4.55754e-05
TRINITY_DN443965_c0_g1_i1.p1	3.3842	0.758129	93.6275	5.42557e-08	8.48494e-06
TRINITY_DN1976_c2_g1_i1.p1	2.9409	1.53187	140.753	3.23508e-09	9.53996e-07
TRINITY_DN458598_c0_g1_i1.p1	2.54282	0.93714	104.487	2.57312e-08	4.52865e-06
TRINITY_DN35893_c0_g1_i1.p1	3.61396	0.753982	130.845	5.40898e-09	1.35382e-06
TRINITY_DN279677_c0_g1_i1.p1	1.10287	0.446064	26.6719	0.000101814	0.00784509
TRINITY_DN95170_c1_g1_i1.p1	2.74995	3.97746	114.802	1.34597e-08	2.72833e-06
TRINITY_DN17201_c0_g1_i1.p1	2.7526	2.72821	157.041	1.48637e-09	5.64407e-07
TRINITY_DN43000_c0_g1_i2.p2	2.84132	0.408258	108.118	2.03576e-08	3.78421e-06
TRINITY_DN54901_c1_g1_i1.p1	3.11834	1.17579	95.7323	4.66854e-08	7.52388e-06
TRINITY_DN82595_c0_g1_i1.p1	3.41026	2.0336	106.061	2.32263e-08	4.1807e-06
TRINITY_DN15830_c0_g1_i1.p1	3.78352	2.19494	181.123	5.3382e-10	2.71511e-07
TRINITY_DN8260_c0_g1_i31.p1	3.40561	4.04306	212.524	1.67256e-10	1.29687e-07
TRINITY_DN228621_c0_g1_i1.p1	4.29403	0.276589	186.497	4.32157e-10	2.37214e-07
TRINITY_DN269733_c0_g1_i1.p1	1.14254	1.18204	29.1964	6.38773e-05	0.00511383
TRINITY_DN6555_c0_g1_i25.p1	3.36694	2.30202	161.189	1.23381e-09	4.97466e-07
TRINITY_DN2924_c0_g1_i6.p1	3.60213	4.27683	162.024	1.18906e-09	4.81174e-07
TRINITY_DN7958_c0_g2_i1.p1	3.62635	1.31449	144.736	2.65539e-09	8.3644e-07
TRINITY_DN14676_c0_g2_i1.p1	4.38236	0.754174	204.518	2.21282e-10	1.53347e-07
TRINITY_DN458366_c0_g1_i1.p1	3.014	0.454083	133.269	4.75468e-09	1.22985e-06
TRINITY_DN52624_c1_g2_i1.p2	2.66187	0.926821	74.3188	2.51423e-07	3.1429e-05
TRINITY_DN329089_c0_g1_i1.p1	1.86849	4.53824	96.7209	4.3547e-08	7.07983e-06
TRINITY_DN49585_c0_g1_i1.p1	2.11223	0.95187	53.042	2.12736e-06	0.000219423
TRINITY_DN236093_c0_g1_i1.p1	3.32627	0.266463	114.341	1.38397e-08	2.79378e-06
TRINITY_DN446469_c0_g1_i1.p1	3.31486	2.00565	149.253	2.13519e-09	7.28456e-07
TRINITY_DN66385_c0_g1_i3.p1	3.13965	1.92934	86.1226	9.50525e-08	1.35368e-05
TRINITY_DN11941_c1_g1_i2.p1	2.98163	0.726209	120.152	9.81299e-09	2.0884e-06
TRINITY_DN230613_c0_g1_i1.p1	3.31775	3.7444	196.757	2.93157e-10	1.84687e-07
TRINITY_DN40621_c0_g1_i1.p1	3.5533	1.80737	98.4161	3.87035e-08	6.43388e-06
TRINITY_DN3880_c0_g1_i1.p1	2.83953	1.83353	92.9419	5.70133e-08	8.79218e-06
TRINITY_DN11780_c0_g4_i1.p1	3.29429	1.45963	124.5	7.66002e-09	1.75962e-06
TRINITY_DN112416_c0_g2_i1.p1	3.00328	0.544582	70.2541	3.62256e-07	4.35646e-05
TRINITY_DN212876_c0_g1_i1.p1	4.97398	0.25595	111.256	1.67176e-08	3.22371e-06
TRINITY_DN221126_c0_g1_i1.p1	17.3019	7.11274	4035.8	3.17917e-18	5.62399e-14
TRINITY_DN33596_c0_g1_i1.p1	1.99342	0.158629	40.7031	1.02714e-05	0.000943565
TRINITY_DN474859_c0_g1_i1.p1	3.45626	1.69015	193.812	3.27053e-10	1.94232e-07
TRINITY_DN485118_c0_g1_i1.p1	2.24866	1.039	49.2299	3.34728e-06	0.000334363
TRINITY_DN490151_c0_g1_i1.p1	3.896	1.10976	174.858	6.88014e-10	3.32516e-07
TRINITY_DN151543_c0_g1_i1.p1	2.86274	1.06354	114.135	1.40134e-08	2.81975e-06
TRINITY_DN19347_c0_g2_i4.p1	9.83101	-0.363727	188.487	2.34133e-09	7.80101e-07
TRINITY_DN310781_c0_g1_i1.p1	3.0686	0.954464	107.297	2.14519e-08	3.93603e-06
TRINITY_DN111399_c0_g2_i1.p1	3.235	1.35623	165.151	1.03692e-09	4.38826e-07
TRINITY_DN37275_c1_g1_i1.p1	1.87859	0.261796	39.1062	1.29184e-05	0.0011617
TRINITY_DN481712_c0_g1_i1.p1	17.8035	7.61443	5852.8	2.55381e-19	2.01889e-14
TRINITY_DN129585_c0_g2_i3.p1	2.11359	0.79471	59.9348	9.96955e-07	0.000109664
TRINITY_DN486140_c0_g1_i3.p1	2.41336	0.947632	51.7756	2.46588e-06	0.000252081
TRINITY_DN79510_c1_g1_i1.p1	1.96199	1.32252	64.8654	6.0459e-07	6.94676e-05
TRINITY_DN385408_c0_g1_i1.p1	3.29405	5.13804	242.874	6.28855e-11	6.24332e-08
TRINITY_DN71788_c0_g1_i3.p1	2.73103	2.01281	155.687	1.58114e-09	5.86337e-07
TRINITY_DN87454_c1_g2_i3.p2	10.0808	-0.121382	196.221	1.81142e-09	6.45814e-07
TRINITY_DN2226_c0_g1_i1.p1	2.49567	-0.334258	55.7956	1.55765e-06	0.000165116
TRINITY_DN230607_c0_g1_i1.p1	2.63577	1.10165	65.7079	5.56803e-07	6.43101e-05
TRINITY_DN300502_c0_g1_i1.p1	4.63709	1.46826	368.687	2.82378e-12	5.90751e-09
TRINITY_DN470814_c0_g1_i1.p1	2.63772	0.572875	66.3928	5.21086e-07	6.0627e-05
TRINITY_DN144948_c0_g1_i1.p1	3.08706	4.84223	199.223	2.67789e-10	1.73639e-07
TRINITY_DN166539_c0_g1_i1.p1	3.3709	2.03319	173.043	7.41653e-10	3.52935e-07
TRINITY_DN238666_c0_g1_i1.p1	3.32484	1.81426	145.353	2.57652e-09	8.23292e-07
TRINITY_DN273415_c0_g1_i1.p1	3.24746	3.17419	189.397	3.86503e-10	2.1977e-07
TRINITY_DN399359_c0_g1_i1.p1	1.3	0.49856	31.0725	4.5967e-05	0.00380357
TRINITY_DN841_c0_g1_i4.p2	5.22104	1.81562	221.378	1.24122e-10	1.01945e-07
TRINITY_DN841_c0_g2_i1.p1	4.87604	1.07883	256.487	4.20761e-11	4.66535e-08
TRINITY_DN353838_c0_g1_i1.p1	2.84161	1.26459	104.973	2.49276e-08	4.43652e-06
TRINITY_DN469279_c0_g1_i1.p1	3.44347	0.849143	104.833	2.51563e-08	4.47004e-06
TRINITY_DN5839_c0_g1_i18.p1	3.4895	3.45739	109.315	1.88725e-08	3.54671e-06
TRINITY_DN74609_c0_g1_i2.p2	2.62737	0.107569	70.6498	3.49337e-07	4.21941e-05
TRINITY_DN38540_c1_g1_i2.p1	3.50676	0.241661	80.4608	1.49288e-07	1.96824e-05
TRINITY_DN70721_c3_g2_i1.p1	3.2252	0.807255	118.461	1.08287e-08	2.27401e-06
TRINITY_DN221238_c0_g1_i1.p1	3.7287	2.00908	113.088	1.49358e-08	2.96786e-06
TRINITY_DN474605_c0_g1_i1.p1	2.62563	0.976128	95.2745	4.82246e-08	7.71122e-06
TRINITY_DN279110_c0_g1_i1.p1	3.07621	0.77759	51.256	2.62204e-06	0.000265992
TRINITY_DN296754_c0_g1_i1.p1	3.19856	1.73384	97.5645	4.10559e-08	6.74406e-06
TRINITY_DN20581_c0_g1_i3.p1	3.44747	0.156142	82.3854	1.27672e-07	1.74122e-05
TRINITY_DN462638_c0_g1_i1.p1	2.56642	2.5577	60.6493	9.25376e-07	0.000102406
TRINITY_DN62507_c0_g1_i1.p1	1.22032	0.911372	30.4376	5.13007e-05	0.00420101
TRINITY_DN122994_c0_g1_i1.p1	2.9745	2.88168	223.956	1.14037e-10	9.70612e-08
TRINITY_DN24580_c0_g1_i1.p1	3.06121	2.11851	169.393	8.64445e-10	3.92823e-07
TRINITY_DN47743_c0_g1_i1.p1	2.29498	0.527675	62.1065	7.96665e-07	8.93159e-05
TRINITY_DN68285_c0_g1_i2.p1	2.58697	0.799672	61.0155	8.90954e-07	9.90853e-05
TRINITY_DN11590_c0_g2_i1.p1	3.34137	3.24788	97.6254	4.08827e-08	6.72556e-06
TRINITY_DN23100_c0_g1_i1.p1	3.01208	1.76847	135.014	4.33895e-09	1.15649e-06
TRINITY_DN412314_c0_g1_i1.p1	2.59246	0.930571	63.0032	7.27552e-07	8.2149e-05
TRINITY_DN42940_c0_g1_i3.p1	1.49846	1.79615	25.8321	0.000119667	0.00902009
TRINITY_DN479106_c0_g1_i1.p1	3.70248	2.13317	233.923	8.28693e-11	7.41005e-08
TRINITY_DN56367_c0_g2_i1.p1	3.97109	0.750045	122.709	8.47447e-09	1.87553e-06
TRINITY_DN486305_c0_g1_i1.p2	2.34219	4.63608	195.926	3.02296e-10	1.86818e-07
TRINITY_DN287242_c0_g1_i1.p1	3.59042	1.01412	123.989	7.88289e-09	1.80091e-06
TRINITY_DN13438_c1_g5_i1.p1	3.44914	2.78511	191.329	3.59109e-10	2.08469e-07
TRINITY_DN414193_c0_g1_i1.p1	3.08257	0.973556	70.7585	3.4588e-07	4.19593e-05
TRINITY_DN3728_c0_g2_i3.p1	3.23637	1.59546	67.516	4.67966e-07	5.51409e-05
TRINITY_DN80032_c0_g1_i1.p1	3.86537	0.876271	129.311	5.87547e-09	1.45417e-06
TRINITY_DN330910_c0_g1_i1.p1	6.29444	0.94948	236.573	7.62906e-11	6.99093e-08
TRINITY_DN396145_c0_g1_i1.p1	2.38535	2.44521	165.02	1.04287e-09	4.39665e-07
TRINITY_DN16502_c0_g1_i1.p1	3.34751	2.31722	120.891	9.4032e-09	2.0245e-06
TRINITY_DN158396_c0_g1_i1.p1	3.96446	1.45736	142.996	2.89283e-09	8.83117e-07
TRINITY_DN17221_c0_g1_i1.p1	3.08588	4.46666	151.724	1.89985e-09	6.66625e-07
TRINITY_DN6149_c0_g1_i6.p1	3.66813	2.36313	189.692	3.82164e-10	2.18422e-07
TRINITY_DN135136_c0_g1_i1.p1	3.48289	0.69957	107.889	2.06552e-08	3.81705e-06
TRINITY_DN29119_c0_g1_i1.p1	3.40412	1.62903	137.652	3.78592e-09	1.06543e-06
TRINITY_DN159103_c0_g1_i1.p1	1.04454	0.721188	28.3229	7.48206e-05	0.00588789
TRINITY_DN2473_c0_g1_i13.p1	3.16747	0.718966	104.629	2.5494e-08	4.50837e-06
TRINITY_DN32137_c0_g3_i2.p2	2.47063	2.16221	106.68	2.23182e-08	4.06341e-06
TRINITY_DN414380_c0_g1_i1.p1	3.57015	0.750294	138.568	3.61289e-09	1.02454e-06
TRINITY_DN8791_c0_g1_i3.p1	2.92853	0.744041	56.681	1.41277e-06	0.000150477
TRINITY_DN2786_c0_g1_i1.p1	3.74777	2.23475	310.588	1.01778e-11	1.5459e-08
TRINITY_DN7534_c0_g1_i2.p1	3.04328	3.09451	167.269	9.46382e-10	4.18063e-07
TRINITY_DN226012_c0_g1_i1.p1	3.42438	1.67115	198.873	2.71234e-10	1.7485e-07
TRINITY_DN444955_c0_g1_i1.p1	13.9976	3.80637	2342.15	1.26745e-16	7.3965e-13
TRINITY_DN88754_c1_g1_i1.p1	2.89075	0.35775	36.1694	2.00629e-05	0.00176412
TRINITY_DN12633_c0_g1_i1.p1	2.99291	0.886762	76.7121	2.04353e-07	2.60742e-05
TRINITY_DN44323_c0_g1_i2.p1	3.35112	0.655229	96.2887	4.48887e-08	7.25542e-06
TRINITY_DN701_c0_g2_i1.p1	2.56358	0.164956	40.7227	1.02431e-05	0.000941742
TRINITY_DN67692_c0_g1_i1.p1	3.60324	0.658293	94.1616	5.22112e-08	8.24663e-06
TRINITY_DN732_c0_g1_i17.p1	2.90122	3.10225	98.1624	3.93881e-08	6.52812e-06
TRINITY_DN95712_c0_g1_i1.p1	2.00163	0.541339	36.4119	1.9328e-05	0.00170085
TRINITY_DN114534_c0_g2_i2.p1	3.20206	-0.0816539	117.825	1.12414e-08	2.34733e-06
TRINITY_DN13096_c0_g3_i1.p1	2.62566	0.375802	89.4637	7.36856e-08	1.09227e-05
TRINITY_DN363971_c0_g1_i1.p1	3.42656	2.38302	123.645	8.03718e-09	1.82989e-06
TRINITY_DN51393_c2_g1_i1.p2	6.23948	-0.185893	173.592	7.24959e-10	3.47344e-07
TRINITY_DN183765_c0_g1_i1.p1	3.44454	1.87715	121.133	9.27333e-09	2.01217e-06
TRINITY_DN257971_c0_g1_i1.p1	2.05114	6.25729	110.914	1.70765e-08	3.27517e-06
TRINITY_DN279477_c0_g1_i1.p1	3.56822	0.879896	210.963	1.76503e-10	1.34969e-07
TRINITY_DN163039_c0_g1_i1.p1	3.17986	0.408252	57.4771	1.29538e-06	0.000138908
TRINITY_DN8786_c0_g1_i1.p1	2.91931	0.544566	71.2183	3.31674e-07	4.04129e-05
TRINITY_DN2632_c0_g1_i5.p1	3.6785	3.44294	174.797	6.89748e-10	3.32516e-07
TRINITY_DN27746_c0_g2_i1.p1	3.4678	6.07834	125.799	7.12422e-09	1.663e-06
TRINITY_DN359580_c0_g1_i1.p1	3.29453	0.999352	101.397	3.15886e-08	5.38848e-06
TRINITY_DN37682_c0_g3_i2.p1	3.75098	1.16576	258.998	3.91565e-11	4.47453e-08
TRINITY_DN155838_c0_g1_i1.p1	3.41327	0.17442	134.725	4.40491e-09	1.16845e-06
TRINITY_DN466197_c0_g1_i1.p1	3.35776	1.06636	185.89	4.42468e-10	2.41591e-07
TRINITY_DN56507_c0_g1_i1.p1	3.16774	3.80345	360.001	3.3766e-12	6.45506e-09
TRINITY_DN414357_c0_g1_i1.p1	2.89716	1.15476	96.3841	4.45887e-08	7.21744e-06
TRINITY_DN91795_c0_g3_i1.p1	4.25985	0.636745	92.4132	5.92485e-08	9.09695e-06
TRINITY_DN162471_c0_g1_i1.p1	1.84607	1.26323	35.548	2.2094e-05	0.00191987
TRINITY_DN5499_c0_g1_i2.p1	2.59316	0.75599	59.9236	9.98121e-07	0.000109684
TRINITY_DN71788_c0_g1_i3.p2	2.93997	0.875632	152.862	1.80149e-09	6.44345e-07
TRINITY_DN135988_c0_g2_i1.p2	3.18706	1.52538	142.239	3.00356e-09	9.04976e-07
TRINITY_DN158145_c0_g1_i1.p1	2.41973	2.58451	79.762	1.58135e-07	2.07256e-05
TRINITY_DN168801_c0_g1_i1.p1	3.49577	0.951271	145.563	2.55031e-09	8.18975e-07
TRINITY_DN465702_c0_g1_i1.p1	3.51937	2.22729	99.5165	3.58855e-08	6.03953e-06
TRINITY_DN5028_c0_g1_i22.p2	4.96106	0.761306	151.84	1.88958e-09	6.66625e-07
TRINITY_DN304695_c0_g1_i1.p1	3.65727	0.343677	143.04	2.88653e-09	8.83117e-07
TRINITY_DN53911_c0_g3_i1.p1	3.31796	1.46037	157.368	1.46452e-09	5.58021e-07
TRINITY_DN12633_c0_g1_i1.p2	2.99689	1.16135	134.632	4.42626e-09	1.17131e-06
TRINITY_DN343502_c0_g1_i1.p1	3.58134	2.90023	190.857	3.65587e-10	2.11125e-07
TRINITY_DN4067_c3_g1_i1.p1	2.69022	0.398028	84.7381	1.05893e-07	1.47925e-05
TRINITY_DN483883_c0_g1_i1.p1	3.47487	2.72091	158.402	1.39761e-09	5.36213e-07
TRINITY_DN1294_c0_g3_i1.p1	3.45401	2.18034	120.376	9.68665e-09	2.07345e-06
TRINITY_DN24856_c1_g1_i1.p1	3.34833	0.529118	75.716	2.22618e-07	2.81135e-05
TRINITY_DN10685_c1_g1_i3.p1	3.27527	2.2158	120.196	9.78785e-09	2.08705e-06
TRINITY_DN170145_c0_g1_i1.p1	3.41811	1.66874	107.524	2.11422e-08	3.89406e-06
TRINITY_DN146477_c0_g1_i1.p1	2.09255	0.222713	28.6494	7.04996e-05	0.00558351
TRINITY_DN237216_c0_g1_i1.p1	2.73583	0.233135	70.3274	3.59824e-07	4.33662e-05
TRINITY_DN51917_c0_g1_i3.p1	3.05825	0.663689	86.1667	9.47284e-08	1.35179e-05
TRINITY_DN79368_c0_g2_i1.p1	2.79517	0.158263	61.0036	8.92051e-07	9.9108e-05
TRINITY_DN168343_c0_g1_i1.p1	2.38725	0.48936	46.4604	4.73448e-06	0.00045968
TRINITY_DN23302_c0_g1_i3.p1	3.35552	0.571795	81.4776	1.37393e-07	1.84878e-05
TRINITY_DN297657_c0_g1_i1.p1	2.99087	0.288704	109.163	1.90539e-08	3.57475e-06
TRINITY_DN224264_c0_g1_i1.p1	3.00351	1.91594	142.893	2.90754e-09	8.83248e-07
TRINITY_DN44481_c0_g1_i1.p1	1.13672	0.77409	31.8471	4.0288e-05	0.00336631
TRINITY_DN218392_c0_g1_i2.p1	3.22427	0.0834951	83.3275	1.18395e-07	1.62873e-05
TRINITY_DN23413_c0_g1_i1.p1	2.55918	0.0647635	55.3955	1.62856e-06	0.000172139
TRINITY_DN296663_c0_g1_i1.p1	3.95705	0.974818	93.8261	5.34851e-08	8.39996e-06
TRINITY_DN98334_c0_g1_i1.p1	3.36776	0.52511	131.924	5.106e-09	1.29258e-06
TRINITY_DN329889_c0_g1_i1.p1	14.2465	4.05545	2146.23	2.28832e-16	1.26863e-12
TRINITY_DN71996_c0_g1_i1.p1	2.91875	0.239066	81.2811	1.39606e-07	1.86498e-05
TRINITY_DN165762_c0_g1_i1.p1	1.25173	1.61194	37.6386	1.60469e-05	0.00142455
TRINITY_DN419060_c0_g1_i1.p1	3.53739	2.1024	236.787	7.5785e-11	6.99093e-08
TRINITY_DN300101_c0_g1_i1.p1	3.08795	1.01499	81.1964	1.40572e-07	1.86888e-05
TRINITY_DN230892_c0_g1_i1.p1	2.50458	0.680808	104.569	2.55946e-08	4.51177e-06
TRINITY_DN33965_c0_g1_i17.p2	2.92255	2.24249	146.111	2.48323e-09	8.07442e-07
TRINITY_DN358744_c0_g1_i2.p1	4.12909	-0.117542	117.848	1.12262e-08	2.34733e-06
TRINITY_DN23947_c0_g1_i2.p1	2.81194	0.402584	86.307	9.37053e-08	1.34237e-05
TRINITY_DN343772_c0_g1_i1.p1	2.96169	0.528208	102.42	2.94985e-08	5.07094e-06
TRINITY_DN241687_c0_g1_i1.p1	3.40232	0.0663286	67.7278	4.58647e-07	5.41004e-05
TRINITY_DN346059_c0_g1_i1.p1	3.51145	2.74535	171.363	7.95558e-10	3.72197e-07
TRINITY_DN32137_c0_g2_i1.p1	3.47818	1.10685	81.6537	1.35444e-07	1.82922e-05
TRINITY_DN35195_c0_g1_i8.p1	3.88501	1.32565	179.809	5.6263e-10	2.82037e-07
TRINITY_DN467420_c0_g1_i1.p1	3.4577	2.64525	103.301	2.78212e-08	4.82752e-06
TRINITY_DN11525_c0_g1_i2.p1	3.84446	1.9928	122.27	8.68879e-09	1.91532e-06
TRINITY_DN225049_c0_g1_i1.p1	6.66649	-0.431401	158.592	1.38566e-09	5.33473e-07
TRINITY_DN91420_c0_g1_i5.p2	9.5706	-0.609358	188.557	2.33579e-09	7.80101e-07
TRINITY_DN965_c0_g2_i1.p1	3.26139	1.00696	146.541	2.43199e-09	7.95448e-07
TRINITY_DN236504_c0_g1_i1.p1	2.74982	1.84551	104.759	2.52776e-08	4.4844e-06
TRINITY_DN296123_c0_g1_i1.p1	3.83883	0.251296	125.969	7.05699e-09	1.65427e-06
TRINITY_DN361187_c0_g1_i1.p1	2.818	0.0640394	81.4387	1.37828e-07	1.8524e-05
TRINITY_DN309485_c0_g1_i1.p1	3.37494	0.826826	160.321	1.28239e-09	5.07823e-07
TRINITY_DN340290_c0_g1_i1.p1	3.44566	2.30191	110.808	1.71893e-08	3.28044e-06
TRINITY_DN294816_c0_g1_i1.p1	3.00345	2.02625	106.457	2.26411e-08	4.0946e-06
TRINITY_DN11833_c0_g1_i12.p1	2.96535	-0.208839	56.6557	1.41669e-06	0.00015075
TRINITY_DN133110_c1_g1_i1.p1	3.55373	0.575461	99.5125	3.58954e-08	6.03953e-06
TRINITY_DN43832_c0_g1_i1.p1	5.92694	0.923733	285.453	1.90614e-11	2.64189e-08
TRINITY_DN82394_c0_g1_i8.p1	1.63844	-0.3358	25.3356	0.000131874	0.00985316
TRINITY_DN183291_c0_g1_i1.p1	3.47676	1.53656	116.836	1.1918e-08	2.44714e-06
TRINITY_DN350467_c0_g1_i1.p1	2.72839	-0.173383	60.5832	9.31756e-07	0.000103003
TRINITY_DN403804_c0_g1_i1.p1	3.6983	0.359643	59.4663	1.04727e-06	0.000114857
TRINITY_DN59864_c0_g1_i1.p1	2.64226	-0.708704	28.2324	7.6071e-05	0.00598204
TRINITY_DN119317_c0_g1_i1.p1	1.91891	7.97524	57.747	1.25811e-06	0.000135831
TRINITY_DN261806_c0_g1_i1.p1	3.60719	0.446198	83.47	1.17059e-07	1.61234e-05
TRINITY_DN388420_c0_g1_i1.p1	11.3853	1.19093	475.75	5.61442e-12	9.88129e-09
TRINITY_DN465056_c0_g1_i1.p1	2.93968	-0.883181	40.3479	1.08026e-05	0.000988269
TRINITY_DN55000_c0_g1_i1.p1	3.27756	0.398644	51.711	2.48473e-06	0.000253687
TRINITY_DN121309_c0_g1_i1.p1	3.22978	2.23941	128.476	6.14808e-09	1.49823e-06
TRINITY_DN18126_c0_g1_i2.p1	3.36232	-0.0103687	43.9641	6.56158e-06	0.000621299
TRINITY_DN70823_c0_g2_i1.p1	3.3322	0.519911	137.684	3.7797e-09	1.06543e-06
TRINITY_DN104156_c1_g1_i2.p1	2.98761	0.944937	123.121	8.27895e-09	1.85447e-06
TRINITY_DN11751_c0_g1_i1.p6	3.19091	0.359308	62.1172	7.95799e-07	8.93091e-05
TRINITY_DN349122_c0_g1_i1.p1	3.27661	-0.0244923	66.8519	4.98592e-07	5.8193e-05
TRINITY_DN221757_c0_g1_i1.p1	2.83304	0.759488	50.0851	3.01665e-06	0.000304352
TRINITY_DN32706_c0_g3_i1.p2	3.67069	1.87688	193.627	3.29328e-10	1.94232e-07
TRINITY_DN459602_c0_g1_i1.p2	5.05364	0.062325	81.839	1.33426e-07	1.80637e-05
TRINITY_DN136282_c0_g1_i1.p1	16.347	6.15762	4364.87	1.86843e-18	4.26178e-14
TRINITY_DN305663_c0_g1_i1.p1	2.66987	1.17858	59.3308	1.06236e-06	0.000116397
TRINITY_DN461792_c0_g1_i1.p1	17.6247	7.43557	2059.28	3.02654e-16	1.5948e-12
TRINITY_DN47988_c0_g1_i1.p1	5.59683	-0.800589	82.7704	1.23785e-07	1.69655e-05
TRINITY_DN73491_c0_g3_i2.p2	2.44289	0.0465358	75.6053	2.2476e-07	2.83161e-05
TRINITY_DN17300_c0_g1_i1.p1	2.98705	1.26888	108.014	2.04923e-08	3.79962e-06
TRINITY_DN383245_c0_g1_i1.p1	3.38553	2.12744	203.396	2.30321e-10	1.55977e-07
TRINITY_DN336439_c0_g1_i1.p1	3.40496	-0.0283847	123.965	7.89366e-09	1.80091e-06
TRINITY_DN113840_c0_g1_i1.p1	3.32333	0.919127	111.644	1.63215e-08	3.1528e-06
TRINITY_DN23121_c0_g1_i2.p1	3.06737	-0.335072	70.655	3.49171e-07	4.21941e-05
TRINITY_DN31855_c0_g1_i1.p1	3.75824	0.980935	102.703	2.89483e-08	4.98409e-06
TRINITY_DN405235_c0_g1_i1.p1	3.19561	1.93171	169.924	8.45232e-10	3.87266e-07
TRINITY_DN19972_c0_g1_i1.p1	2.90457	0.151362	58.5055	1.15969e-06	0.000126436
TRINITY_DN279879_c0_g1_i1.p1	15.7632	5.57362	2798.33	3.80081e-17	3.51192e-13
TRINITY_DN294001_c0_g1_i1.p1	3.50447	0.638049	108.651	1.96805e-08	3.67985e-06
TRINITY_DN19221_c0_g1_i2.p1	2.94563	-0.153976	46.688	4.59873e-06	0.000447283
TRINITY_DN10681_c0_g1_i1.p2	6.67228	0.885005	258.649	3.9548e-11	4.47453e-08
TRINITY_DN225466_c0_g1_i1.p2	6.84876	1.92871	230.674	9.18272e-11	8.08072e-08
TRINITY_DN27271_c0_g1_i6.p1	6.4412	0.369998	319.787	8.18768e-12	1.3277e-08
TRINITY_DN219760_c0_g1_i1.p1	13.4073	3.21401	589.28	1.35517e-12	3.19703e-09
TRINITY_DN283242_c0_g1_i1.p1	3.07249	-0.180301	106.56	2.2491e-08	4.08147e-06
TRINITY_DN293030_c0_g1_i1.p1	3.36993	-0.0745567	136.488	4.01946e-09	1.10043e-06
TRINITY_DN344037_c0_g1_i1.p1	3.85408	0.304854	175.146	6.79913e-10	3.30649e-07
TRINITY_DN15032_c0_g1_i1.p1	5.35582	1.40508	396.317	1.64076e-12	3.79012e-09
TRINITY_DN17289_c0_g1_i1.p1	3.37165	1.22215	135.652	4.19722e-09	1.13108e-06
TRINITY_DN32706_c0_g3_i1.p3	3.50074	0.844952	124.85	7.51123e-09	1.73523e-06
TRINITY_DN473746_c0_g1_i1.p1	2.96808	1.26545	120.416	9.66453e-09	2.07271e-06
TRINITY_DN204299_c0_g1_i1.p1	6.08344	-0.108304	75.3891	2.29008e-07	2.87567e-05
TRINITY_DN2812_c0_g1_i16.p1	3.20839	2.34198	223.785	1.14675e-10	9.70612e-08
TRINITY_DN315844_c0_g1_i1.p1	2.96757	1.32449	109.821	1.82824e-08	3.45339e-06
TRINITY_DN109883_c3_g1_i1.p1	4.53204	1.45384	314.288	9.31824e-12	1.435e-08
TRINITY_DN117842_c0_g1_i2.p1	3.76093	1.06332	151.043	1.9617e-09	6.81854e-07
TRINITY_DN305303_c0_g1_i1.p1	2.59235	0.9931	69.9523	3.72472e-07	4.45997e-05
TRINITY_DN95962_c1_g1_i1.p1	2.9657	2.29034	147.74	2.29532e-09	7.73566e-07
TRINITY_DN18953_c0_g1_i1.p1	4.53284	0.597887	128.055	6.29121e-09	1.51747e-06
TRINITY_DN351008_c0_g1_i1.p1	3.30184	0.587344	49.9733	3.05768e-06	0.000308212
TRINITY_DN477843_c0_g1_i1.p1	3.19427	0.33001	87.2763	8.69701e-08	1.25399e-05
TRINITY_DN107147_c0_g1_i1.p1	3.15471	1.71433	104.581	2.55748e-08	4.51177e-06
TRINITY_DN167393_c0_g1_i1.p1	2.55746	-0.237852	54.6962	1.76145e-06	0.000184078
TRINITY_DN6149_c0_g2_i5.p1	3.23653	0.953477	90.1537	6.99821e-08	1.05001e-05
TRINITY_DN7395_c0_g2_i3.p1	3.23995	2.30943	203.175	2.3215e-10	1.55977e-07
TRINITY_DN107094_c0_g2_i1.p1	3.51646	0.721739	143.681	2.79658e-09	8.66151e-07
TRINITY_DN11525_c0_g2_i2.p1	4.08491	1.96291	204.91	2.18218e-10	1.52175e-07
TRINITY_DN4274_c1_g3_i1.p1	4.7405	1.38338	363.593	3.13443e-12	6.28322e-09
TRINITY_DN25896_c0_g1_i1.p1	2.86164	1.22083	97.0738	4.24846e-08	6.93763e-06
TRINITY_DN7059_c0_g2_i2.p1	3.65042	0.0122974	106.444	2.26596e-08	4.0946e-06
TRINITY_DN280634_c0_g1_i1.p1	3.20035	0.340486	76.3286	2.11177e-07	2.68214e-05
TRINITY_DN69538_c0_g1_i1.p1	2.99097	1.59423	64.3819	6.34094e-07	7.25569e-05
TRINITY_DN114124_c0_g1_i1.p1	3.52206	0.469551	99.1589	3.6775e-08	6.17814e-06
TRINITY_DN401691_c0_g1_i1.p1	2.76343	-0.00916174	54.209	1.86126e-06	0.000193597
TRINITY_DN166550_c0_g1_i1.p1	2.84657	-0.221671	67.0356	4.89896e-07	5.73592e-05
TRINITY_DN21217_c0_g1_i1.p3	3.2216	2.67893	179.904	5.60478e-10	2.82037e-07
TRINITY_DN59815_c0_g1_i1.p1	3.31365	1.02657	83.7929	1.14095e-07	1.57959e-05
TRINITY_DN86511_c0_g2_i1.p1	3.33532	2.24656	83.6881	1.15048e-07	1.58661e-05
TRINITY_DN13956_c0_g1_i2.p1	3.28299	2.14234	152.992	1.79061e-09	6.44345e-07
TRINITY_DN63328_c0_g1_i19.p2	2.22618	0.799206	48.5411	3.64352e-06	0.000361674
TRINITY_DN7545_c0_g2_i1.p1	3.0412	1.21491	45.8751	5.10474e-06	0.000491754
TRINITY_DN40032_c3_g1_i1.p1	3.38255	2.50755	126.742	6.76183e-09	1.5952e-06
TRINITY_DN5012_c0_g2_i3.p1	2.79575	6.1871	193.72	3.28189e-10	1.94232e-07
TRINITY_DN88884_c0_g1_i1.p1	2.66877	-0.152688	32.4137	3.66348e-05	0.00309135
TRINITY_DN125637_c0_g2_i1.p1	3.43753	0.0602717	133.144	4.78622e-09	1.22985e-06
TRINITY_DN223653_c0_g1_i1.p1	13.755	3.56332	2045.76	3.16431e-16	1.5948e-12
TRINITY_DN274939_c0_g1_i1.p1	3.10326	0.648463	120.94	9.37647e-09	2.02267e-06
TRINITY_DN12886_c0_g2_i1.p1	3.18842	0.896436	106.029	2.3274e-08	4.18249e-06
TRINITY_DN368237_c0_g1_i1.p1	3.52961	3.36886	138.781	3.57391e-09	1.01608e-06
TRINITY_DN35889_c0_g1_i1.p1	2.48353	1.51702	76.7859	2.0307e-07	2.59512e-05
TRINITY_DN47802_c0_g2_i2.p1	3.44654	0.930373	112.91	1.50984e-08	2.98412e-06
TRINITY_DN354299_c0_g1_i1.p1	3.78377	1.55586	185.345	4.51966e-10	2.4327e-07
TRINITY_DN395337_c0_g1_i1.p1	2.75459	0.298335	77.6452	1.88766e-07	2.43658e-05
TRINITY_DN404753_c0_g1_i1.p1	2.49594	0.182382	37.9355	1.53505e-05	0.00136931
TRINITY_DN438246_c0_g1_i1.p1	3.61553	0.152095	58.0219	1.22139e-06	0.000131995
TRINITY_DN131439_c0_g1_i1.p1	1.96357	6.58956	94.6981	5.02448e-08	7.97009e-06
TRINITY_DN182109_c0_g1_i1.p1	3.30265	0.417165	149.298	2.13062e-09	7.28456e-07
TRINITY_DN315381_c0_g1_i1.p1	4.51366	-0.263287	108.382	2.00189e-08	3.73683e-06
TRINITY_DN421791_c0_g1_i1.p1	3.47244	1.32003	190.171	3.75256e-10	2.15585e-07
TRINITY_DN5134_c0_g1_i1.p2	7.38361	-0.210173	181.61	5.23572e-10	2.70015e-07
TRINITY_DN64619_c0_g1_i1.p1	2.63452	-0.526358	55.8497	1.54834e-06	0.000164286
TRINITY_DN111637_c0_g1_i2.p2	3.5564	0.0286798	51.3715	2.58639e-06	0.000262616
TRINITY_DN2786_c1_g1_i1.p1	3.22222	0.793348	91.2886	6.43388e-08	9.77236e-06
TRINITY_DN70454_c0_g1_i1.p1	2.20135	-0.119022	56.8577	1.38572e-06	0.000148022
TRINITY_DN11434_c0_g1_i1.p1	3.08671	-0.972402	40.6367	1.03685e-05	0.000951693
TRINITY_DN295874_c0_g1_i2.p1	2.73353	-0.0879468	63.905	6.64795e-07	7.56794e-05
TRINITY_DN365966_c0_g1_i1.p1	3.35745	1.58827	102.297	2.97414e-08	5.1048e-06
TRINITY_DN177925_c0_g1_i1.p1	2.42152	0.216051	35.1508	2.3514e-05	0.00203529
TRINITY_DN49169_c0_g1_i1.p1	3.1263	1.40647	149.711	2.08916e-09	7.1939e-07
TRINITY_DN10898_c0_g1_i1.p1	2.75221	-1.59868	25.9511	0.000116933	0.00885011
TRINITY_DN131439_c0_g2_i2.p1	1.94018	5.51818	70.6963	3.47853e-07	4.21065e-05
TRINITY_DN23121_c0_g2_i3.p1	2.56618	0.362158	70.3333	3.59626e-07	4.33662e-05
TRINITY_DN247365_c0_g1_i1.p1	4.58794	-0.164314	84.9489	1.04155e-07	1.45816e-05
TRINITY_DN299086_c0_g1_i1.p1	3.73037	0.0649646	92.9123	5.7136e-08	8.79887e-06
TRINITY_DN15714_c0_g3_i1.p1	3.55933	0.461352	138.868	3.55814e-09	1.0142e-06
TRINITY_DN173641_c0_g1_i1.p1	3.20825	-0.403666	88.3359	8.0224e-08	1.1735e-05
TRINITY_DN12167_c0_g1_i1.p1	3.34813	5.18807	185.773	4.44489e-10	2.41591e-07
TRINITY_DN15104_c1_g1_i1.p1	2.78489	2.25016	141.921	3.05149e-09	9.1445e-07
TRINITY_DN3462_c0_g2_i2.p1	2.73352	1.40281	77.3589	1.934e-07	2.48483e-05
TRINITY_DN351842_c0_g1_i1.p1	2.41483	0.906743	55.0742	1.68816e-06	0.000177591
TRINITY_DN10932_c0_g1_i2.p1	3.35039	-1.00167	69.4469	3.90319e-07	4.65357e-05
TRINITY_DN365252_c0_g1_i1.p1	3.848	-0.707138	97.2593	4.1938e-08	6.87877e-06
TRINITY_DN388387_c0_g1_i1.p1	2.11002	0.117668	48.4769	3.67259e-06	0.000363908
TRINITY_DN468574_c0_g1_i1.p1	2.99258	3.32632	216.818	1.44528e-10	1.16124e-07
TRINITY_DN113917_c0_g1_i2.p1	2.902	1.92693	160.697	1.26108e-09	5.02978e-07
TRINITY_DN335937_c0_g1_i1.p1	1.99578	3.76211	76.781	2.03155e-07	2.59512e-05
TRINITY_DN375287_c0_g1_i1.p1	3.00517	2.81829	215.752	1.49827e-10	1.19516e-07
TRINITY_DN417476_c0_g1_i1.p1	3.2907	2.62401	129.551	5.79948e-09	1.43857e-06
TRINITY_DN231491_c0_g1_i1.p2	2.0864	3.85596	106.378	2.27558e-08	4.10266e-06
TRINITY_DN307617_c0_g1_i1.p1	3.74231	0.512951	156.667	1.51193e-09	5.66357e-07
TRINITY_DN359750_c0_g1_i1.p1	2.91089	-0.188745	62.7858	7.43667e-07	8.37979e-05
TRINITY_DN444955_c0_g1_i1.p2	14.0699	3.8787	2392.59	1.09731e-16	6.75935e-13
TRINITY_DN91358_c0_g1_i1.p1	2.793	-0.213283	86.2189	9.43466e-08	1.34981e-05
TRINITY_DN396882_c0_g1_i1.p1	3.30988	0.692197	181.869	5.18225e-10	2.69491e-07
TRINITY_DN111255_c0_g1_i4.p1	3.8107	1.46267	196.206	2.99179e-10	1.86363e-07
TRINITY_DN183683_c0_g1_i1.p1	12.1332	1.93685	828.191	1.39544e-13	4.18176e-10
TRINITY_DN23121_c0_g3_i1.p1	2.54825	0.257377	35.2554	2.31303e-05	0.00200521
TRINITY_DN215670_c0_g1_i1.p2	1.91422	3.32457	98.0245	3.97658e-08	6.58088e-06
TRINITY_DN178550_c0_g1_i1.p1	3.07528	1.27186	86.7366	9.06499e-08	1.30365e-05
TRINITY_DN104213_c0_g1_i1.p1	2.24094	6.35034	111.782	1.61822e-08	3.13135e-06
TRINITY_DN11751_c0_g2_i1.p1	3.63614	0.00805571	111.945	1.6021e-08	3.11241e-06
TRINITY_DN13745_c0_g1_i1.p2	3.00842	-0.44332	59.556	1.03743e-06	0.00011389
TRINITY_DN15103_c0_g3_i4.p1	3.07124	0.566299	103.869	2.67982e-08	4.68669e-06
TRINITY_DN228605_c0_g1_i1.p1	4.86439	2.17476	271.362	2.77388e-11	3.50078e-08
TRINITY_DN306534_c0_g1_i1.p1	2.22346	-0.146963	39.2158	1.27138e-05	0.00114423
TRINITY_DN360803_c0_g1_i1.p1	2.20256	3.11391	73.2433	2.76475e-07	3.42517e-05
TRINITY_DN11261_c0_g1_i1.p1	3.8242	1.30017	146.794	2.40245e-09	7.88111e-07
TRINITY_DN481712_c0_g1_i1.p2	16.9117	6.72241	5232.45	5.4624e-19	2.01889e-14
TRINITY_DN186535_c0_g1_i1.p1	2.8933	-0.379192	45.8456	5.12425e-06	0.000493204
TRINITY_DN25292_c0_g1_i1.p1	2.65514	3.89568	111.937	1.60281e-08	3.11241e-06
TRINITY_DN278833_c0_g1_i1.p1	2.393	-0.060571	45.3925	5.43473e-06	0.000520828
TRINITY_DN178253_c0_g1_i1.p1	3.72866	0.582187	101.928	3.04837e-08	5.20801e-06
TRINITY_DN110950_c1_g1_i1.p1	2.74154	2.29294	62.6094	7.5704e-07	8.52181e-05
TRINITY_DN64070_c0_g1_i1.p1	3.50271	1.00092	210.301	1.80593e-10	1.35297e-07
TRINITY_DN236164_c0_g1_i3.p1	3.26001	1.26637	104.674	2.54193e-08	4.50235e-06
TRINITY_DN206650_c0_g1_i1.p1	2.34211	0.172343	58.6509	1.14185e-06	0.000124982
TRINITY_DN23841_c0_g1_i1.p1	2.93609	0.0288276	69.3969	3.92135e-07	4.6702e-05
TRINITY_DN357734_c0_g1_i1.p1	2.2419	2.88468	86.0035	9.59337e-08	1.36198e-05
TRINITY_DN486606_c0_g1_i1.p2	11.2137	1.01408	506.377	3.71253e-12	6.8607e-09
TRINITY_DN302190_c0_g1_i1.p1	3.67891	0.00873418	113.179	1.48525e-08	2.96158e-06
TRINITY_DN406830_c0_g1_i1.p1	5.73922	-0.427087	133.396	4.72304e-09	1.22985e-06
TRINITY_DN4247_c1_g1_i1.p1	2.98712	1.11257	57.4109	1.30471e-06	0.000139773
TRINITY_DN62935_c1_g1_i1.p1	2.74466	2.91685	207.844	1.96749e-10	1.42893e-07
TRINITY_DN229275_c0_g1_i1.p1	3.05941	-0.842252	39.852	1.15968e-05	0.00105224
TRINITY_DN485287_c0_g1_i1.p1	3.02457	0.284767	99.9156	3.49213e-08	5.90249e-06
TRINITY_DN410933_c0_g1_i1.p1	1.80614	2.01645	54.8899	1.72346e-06	0.000180449
TRINITY_DN60144_c1_g1_i1.p1	2.94843	0.126894	45.5439	5.32868e-06	0.000511992
TRINITY_DN6087_c0_g1_i1.p1	3.28982	0.929652	145.596	2.54616e-09	8.18975e-07
TRINITY_DN292014_c0_g1_i1.p1	2.54469	0.32078	46.1633	4.91847e-06	0.000475877
TRINITY_DN71980_c0_g1_i1.p1	3.55093	1.36481	81.9392	1.3235e-07	1.79618e-05
TRINITY_DN275457_c0_g1_i1.p1	2.89342	-0.375123	27.3849	8.89976e-05	0.0069395
TRINITY_DN41676_c0_g2_i1.p1	2.21121	5.80534	79.3784	1.63242e-07	2.12943e-05
TRINITY_DN45112_c0_g1_i2.p1	2.40645	-0.573618	48.9925	3.44621e-06	0.00034301
TRINITY_DN94561_c0_g1_i1.p1	2.7385	0.0439977	54.596	1.78148e-06	0.000185997
TRINITY_DN301489_c0_g1_i1.p1	2.10782	-0.226221	35.7348	2.14599e-05	0.00187064
TRINITY_DN30571_c0_g2_i1.p1	2.60147	-0.126646	51.4208	2.57133e-06	0.000261566
TRINITY_DN638_c0_g1_i3.p2	3.00502	0.558383	96.8534	4.31445e-08	7.03502e-06
TRINITY_DN85692_c0_g1_i2.p1	2.93785	0.39965	81.0632	1.42107e-07	1.88477e-05
TRINITY_DN311031_c0_g1_i1.p1	1.77373	4.8026	58.1253	1.2079e-06	0.000131034
TRINITY_DN498081_c0_g1_i2.p1	3.20543	1.18537	81.895	1.32823e-07	1.8004e-05
TRINITY_DN82894_c0_g1_i16.p1	2.89516	-0.284586	54.2884	1.84457e-06	0.000192041
TRINITY_DN366261_c0_g1_i1.p1	3.21846	1.60828	114.442	1.37555e-08	2.7832e-06
TRINITY_DN423947_c0_g1_i2.p1	2.60268	-0.561989	39.9179	1.14875e-05	0.00104489
TRINITY_DN8458_c0_g2_i1.p1	3.73646	-0.152868	88.7922	7.75027e-08	1.13971e-05
TRINITY_DN230906_c0_g1_i1.p1	2.24837	-0.167213	31.4855	4.28339e-05	0.0035656
TRINITY_DN32137_c3_g2_i1.p1	3.09247	0.116485	86.0817	9.53543e-08	1.35549e-05
TRINITY_DN5341_c0_g1_i3.p1	3.1204	0.0122429	56.732	1.40491e-06	0.000149783
TRINITY_DN138324_c0_g1_i1.p1	2.29815	2.74081	116.293	1.23091e-08	2.52277e-06
TRINITY_DN242609_c0_g1_i1.p2	2.05899	2.9192	79.8794	1.56608e-07	2.05497e-05
TRINITY_DN303706_c0_g1_i2.p1	2.00591	4.32994	57.509	1.29092e-06	0.000138697
TRINITY_DN36522_c0_g1_i1.p1	4.70147	-0.381694	95.3831	4.78545e-08	7.67882e-06
TRINITY_DN6087_c0_g2_i3.p1	2.98334	3.96061	125.541	7.22699e-09	1.68063e-06
TRINITY_DN121168_c0_g1_i1.p1	1.34134	1.12138	31.2139	4.48662e-05	0.00371802
TRINITY_DN186498_c0_g1_i1.p1	6.97904	-1.37688	79.4916	1.61717e-07	2.11279e-05
TRINITY_DN357447_c0_g1_i1.p1	3.21295	-0.427405	33.2718	3.17926e-05	0.00270125
TRINITY_DN6088_c0_g1_i2.p1	3.13678	1.13317	55.1231	1.67894e-06	0.000176957
TRINITY_DN8791_c0_g1_i3.p2	3.65938	-0.134498	79.4871	1.61776e-07	2.11279e-05
TRINITY_DN97963_c0_g1_i1.p3	3.22938	2.78969	112.519	1.54646e-08	3.04026e-06
TRINITY_DN119687_c0_g2_i2.p1	3.54328	0.0911134	97.6361	4.08521e-08	6.72556e-06
TRINITY_DN14227_c0_g4_i1.p2	5.69274	-0.262557	103.674	2.71445e-08	4.73977e-06
TRINITY_DN242289_c0_g1_i1.p1	2.43215	-0.594218	43.0781	7.39238e-06	0.000692865
TRINITY_DN26431_c0_g2_i1.p1	3.2935	1.03855	156.175	1.54625e-09	5.75323e-07
TRINITY_DN50190_c1_g1_i1.p1	3.5416	2.00125	136.744	3.96671e-09	1.09143e-06
TRINITY_DN212402_c0_g1_i1.p2	1.8781	2.31225	57.6908	1.26577e-06	0.000136392
TRINITY_DN132990_c0_g2_i1.p1	3.19437	0.128942	72.2529	3.02059e-07	3.71308e-05
TRINITY_DN16967_c1_g1_i1.p1	5.74238	0.281361	142.952	2.89915e-09	8.83117e-07
TRINITY_DN1978_c0_g2_i1.p1	3.43473	5.75472	147.674	2.30268e-09	7.73693e-07
TRINITY_DN239979_c0_g1_i1.p1	3.01138	-0.179096	89.8039	7.18324e-08	1.07124e-05
TRINITY_DN300129_c0_g1_i1.p1	3.81222	-0.734419	66.9539	4.93742e-07	5.77486e-05
TRINITY_DN62125_c0_g2_i1.p1	2.09833	0.18997	45.355	5.4614e-06	0.00052203
TRINITY_DN105003_c0_g1_i1.p1	3.9103	-1.58812	40.899	9.99127e-06	0.000920883
TRINITY_DN137791_c0_g1_i3.p1	3.90738	0.722803	106.434	2.26741e-08	4.0946e-06
TRINITY_DN362408_c0_g1_i1.p1	3.37458	0.0528288	131.488	5.22598e-09	1.31693e-06
TRINITY_DN405881_c0_g1_i1.p1	3.48953	-0.499633	56.3581	1.46377e-06	0.000155461
TRINITY_DN66216_c1_g1_i1.p1	2.94437	-0.621991	25.9854	0.00011616	0.00879763
TRINITY_DN112698_c0_g1_i1.p1	4.38787	-0.768821	91.668	6.25686e-08	9.5427e-06
TRINITY_DN347010_c0_g1_i1.p1	2.77971	0.49851	126.975	6.67515e-09	1.58487e-06
TRINITY_DN399465_c0_g1_i1.p1	3.37685	1.65776	130.074	5.63797e-09	1.40479e-06
TRINITY_DN189613_c0_g1_i1.p3	2.17659	3.08753	78.9632	1.68983e-07	2.19399e-05
TRINITY_DN241915_c0_g1_i1.p1	3.34239	1.61028	165.812	1.00768e-09	4.33063e-07
TRINITY_DN368444_c0_g1_i1.p1	15.8421	5.65245	2944.04	2.69521e-17	2.98842e-13
TRINITY_DN46838_c0_g1_i8.p2	3.4739	-0.844704	47.3632	4.22128e-06	0.000413512
TRINITY_DN74723_c0_g1_i2.p2	3.56692	2.04949	106.991	2.18764e-08	3.99611e-06
TRINITY_DN112845_c0_g1_i1.p1	2.70901	1.99581	195.541	3.06648e-10	1.86818e-07
TRINITY_DN351261_c0_g1_i1.p1	2.63196	-0.66995	53.1498	2.10106e-06	0.000216912
TRINITY_DN39822_c0_g1_i6.p3	3.48124	-0.147655	99.9363	3.48721e-08	5.90249e-06
TRINITY_DN129401_c0_g1_i1.p1	3.60697	-0.0801635	53.6917	1.97429e-06	0.000204395
TRINITY_DN185075_c0_g1_i1.p1	2.91097	0.324633	49.4626	3.25345e-06	0.000325871
TRINITY_DN26431_c0_g3_i2.p1	2.6857	-0.307868	45.3944	5.43336e-06	0.000520828
TRINITY_DN57511_c0_g2_i1.p1	5.34429	-0.431625	134.468	4.46445e-09	1.1786e-06
TRINITY_DN241959_c0_g1_i1.p1	3.28718	0.550751	80.0287	1.5469e-07	2.03222e-05
TRINITY_DN24820_c0_g2_i1.p1	2.60038	0.248482	46.8051	4.53065e-06	0.000441436
TRINITY_DN307395_c0_g1_i1.p1	2.55693	0.475941	34.0267	2.81243e-05	0.00240246
TRINITY_DN421824_c0_g1_i1.p1	15.8392	5.64957	3893.13	4.05775e-18	5.62399e-14
TRINITY_DN476300_c0_g1_i1.p1	3.59754	3.37223	155.259	1.61244e-09	5.93973e-07
TRINITY_DN490881_c0_g1_i1.p1	2.09182	0.869908	61.4563	8.51423e-07	9.49971e-05
TRINITY_DN84894_c0_g1_i1.p1	2.93243	-0.0895192	92.2194	6.00921e-08	9.20298e-06
TRINITY_DN98166_c0_g1_i1.p1	2.70081	1.36571	60.6488	9.25428e-07	0.000102406
TRINITY_DN174832_c0_g1_i1.p1	9.14526	-1.01963	149.09	1.03115e-08	2.17776e-06
TRINITY_DN305813_c0_g1_i1.p1	1.92791	2.12415	96.7844	4.33535e-08	7.05872e-06
TRINITY_DN76814_c0_g2_i1.p2	2.37904	0.365069	67.4166	4.72412e-07	5.55468e-05
TRINITY_DN56425_c0_g1_i1.p1	2.73473	-0.348207	31.9132	3.98414e-05	0.00333401
TRINITY_DN103406_c0_g1_i1.p1	3.09013	-0.355233	53.2822	2.06925e-06	0.000213827
TRINITY_DN139408_c0_g1_i1.p1	3.26139	-0.686177	40.3166	1.08508e-05	0.00099023
TRINITY_DN224262_c0_g1_i1.p1	2.63717	0.0133478	39.2365	1.26757e-05	0.00114173
TRINITY_DN25557_c0_g1_i3.p1	4.39237	-0.361394	105.352	2.43191e-08	4.34916e-06
TRINITY_DN56294_c0_g1_i1.p1	3.35217	-0.53333	85.4841	9.98881e-08	1.40552e-05
TRINITY_DN98782_c0_g2_i2.p1	2.87311	1.15678	152.904	1.79793e-09	6.44345e-07
TRINITY_DN14786_c0_g1_i1.p1	2.7184	0.203483	65.2158	5.84171e-07	6.73308e-05
TRINITY_DN223008_c0_g1_i1.p1	3.21105	4.23216	167.165	9.50619e-10	4.18269e-07
TRINITY_DN415834_c0_g1_i2.p1	3.31591	1.95738	119.405	1.02475e-08	2.16839e-06
TRINITY_DN110575_c0_g1_i1.p1	3.097	0.190287	95.5904	4.71566e-08	7.58879e-06
TRINITY_DN20581_c0_g1_i3.p2	3.05718	0.00896553	72.8018	2.87564e-07	3.54669e-05
TRINITY_DN240574_c0_g1_i1.p1	4.24446	0.117329	103.113	2.81703e-08	4.87285e-06
TRINITY_DN484327_c0_g1_i1.p1	3.0641	-0.595973	56.9333	1.37431e-06	0.000146945
TRINITY_DN169245_c0_g1_i1.p1	3.0561	3.15737	112.731	1.52652e-08	3.01172e-06
TRINITY_DN171899_c0_g1_i1.p2	9.60285	-0.585524	153.907	8.44556e-09	1.87553e-06
TRINITY_DN233660_c0_g1_i1.p1	3.03879	0.573197	49.05	3.42195e-06	0.000341207
TRINITY_DN26431_c0_g1_i1.p1	3.14491	-0.283236	89.2496	7.48791e-08	1.10553e-05
TRINITY_DN360649_c0_g1_i1.p1	3.85143	-0.198648	124.488	7.66506e-09	1.75962e-06
TRINITY_DN482838_c0_g1_i1.p1	2.9006	0.113549	61.0381	8.88883e-07	9.89542e-05
TRINITY_DN6636_c0_g2_i17.p2	3.01256	3.14077	91.4404	6.36239e-08	9.69033e-06
TRINITY_DN86978_c0_g1_i1.p1	16.1327	5.94321	4346.78	1.92181e-18	4.26178e-14
TRINITY_DN1978_c0_g3_i2.p1	3.86534	4.10355	279.649	2.21978e-11	3.00155e-08
TRINITY_DN21118_c0_g2_i1.p1	2.45364	0.0175128	36.492	1.9092e-05	0.00168142
TRINITY_DN239796_c0_g1_i1.p1	15.7373	5.54763	2745.4	4.32534e-17	3.68915e-13
TRINITY_DN278832_c0_g1_i1.p2	2.18435	5.25006	73.7539	2.64245e-07	3.28954e-05
TRINITY_DN6435_c0_g1_i1.p2	3.14565	3.54397	159.264	1.34447e-09	5.26763e-07
TRINITY_DN92157_c1_g1_i1.p1	2.88332	-0.280014	65.467	5.70018e-07	6.5768e-05
TRINITY_DN18453_c0_g2_i1.p1	3.36264	0.657503	87.8658	8.31413e-08	1.20663e-05
TRINITY_DN360424_c0_g1_i1.p1	3.68905	0.308316	105.989	2.33347e-08	4.18662e-06
TRINITY_DN376220_c0_g1_i1.p1	3.887	-0.536862	88.6982	7.8055e-08	1.14631e-05
TRINITY_DN27912_c0_g1_i3.p2	2.94753	-0.545955	33.7416	2.94503e-05	0.00250993
TRINITY_DN311162_c0_g1_i1.p1	16.9709	6.78169	5244.86	5.37535e-19	2.01889e-14
TRINITY_DN67466_c1_g1_i1.p1	2.9444	-0.164606	80.6749	1.4669e-07	1.93629e-05
TRINITY_DN77113_c0_g1_i7.p3	2.60189	-0.046689	41.906	8.68019e-06	0.000805398
TRINITY_DN11261_c1_g1_i1.p1	4.18415	1.39214	127.921	6.3373e-09	1.52424e-06
TRINITY_DN130893_c0_g1_i1.p2	2.0238	2.9988	81.7967	1.33884e-07	1.81035e-05
TRINITY_DN31562_c1_g1_i1.p1	2.80979	-0.0091064	44.0562	6.4815e-06	0.000614767
TRINITY_DN35648_c0_g1_i2.p1	2.57732	1.60076	76.0833	2.15676e-07	2.72679e-05
TRINITY_DN431943_c0_g1_i1.p1	2.09705	3.83422	102.134	3.00671e-08	5.15272e-06
TRINITY_DN15714_c0_g1_i4.p2	4.3634	-0.685298	73.4553	2.71321e-07	3.36508e-05
TRINITY_DN286471_c0_g1_i1.p1	2.05314	1.64197	83.7911	1.14111e-07	1.57959e-05
TRINITY_DN353774_c0_g1_i1.p1	3.52976	0.655305	76.8692	2.01631e-07	2.5816e-05
TRINITY_DN431643_c0_g1_i1.p1	2.96317	0.584789	122.94	8.36437e-09	1.86231e-06
TRINITY_DN135543_c0_g1_i1.p1	1.36006	0.0725167	29.5295	6.01904e-05	0.00484666
TRINITY_DN211162_c0_g1_i1.p3	2.21022	1.20228	64.4082	6.32448e-07	7.24434e-05
TRINITY_DN456073_c0_g1_i1.p1	2.91258	1.45752	117.193	1.16683e-08	2.41825e-06
TRINITY_DN490615_c0_g1_i1.p1	2.44938	2.15359	110.985	1.70008e-08	3.26695e-06
TRINITY_DN143139_c0_g1_i1.p1	3.5334	-1.23216	48.4891	3.66707e-06	0.000363686
TRINITY_DN223945_c0_g1_i1.p1	2.65302	-0.578916	62.4642	7.68247e-07	8.63919e-05
TRINITY_DN26305_c0_g1_i1.p1	2.87977	-0.465474	40.1689	1.10819e-05	0.00101048
TRINITY_DN288973_c0_g1_i1.p1	3.64253	0.961048	141.658	3.09171e-09	9.19051e-07
TRINITY_DN296389_c0_g1_i1.p1	3.18346	-1.10739	50.5227	2.86182e-06	0.000289521
TRINITY_DN299016_c0_g1_i1.p1	15.3681	5.17828	2552.04	7.09136e-17	5.19672e-13
TRINITY_DN416649_c0_g1_i1.p1	2.72028	0.124073	84.7338	1.05929e-07	1.47925e-05
TRINITY_DN6501_c0_g1_i1.p2	8.92398	-1.248	113.401	5.61964e-08	8.71468e-06
TRINITY_DN280618_c0_g1_i1.p1	3.20946	2.91364	228.298	9.90707e-11	8.6495e-08
TRINITY_DN304613_c0_g1_i1.p1	2.7283	0.754644	111.87	1.60944e-08	3.11981e-06
TRINITY_DN479937_c0_g1_i1.p1	3.49425	2.50878	107.279	2.14766e-08	3.93603e-06
TRINITY_DN52714_c0_g1_i1.p1	2.62551	0.319314	66.0542	5.38409e-07	6.23806e-05
TRINITY_DN72966_c0_g1_i2.p1	3.65588	-0.358556	89.8149	7.17737e-08	1.07124e-05
TRINITY_DN108335_c1_g1_i1.p1	3.14186	-0.84236	40.1242	1.11529e-05	0.00101529
TRINITY_DN268_c0_g3_i1.p1	3.30045	1.42804	166.288	9.87149e-10	4.27555e-07
TRINITY_DN293586_c0_g1_i1.p1	3.2478	-1.48828	40.5799	1.04523e-05	0.000957803
TRINITY_DN333743_c0_g1_i1.p1	2.26173	1.18723	93.0086	5.67382e-08	8.76337e-06
TRINITY_DN357083_c0_g1_i1.p1	3.21132	1.51571	128.555	6.1219e-09	1.49823e-06
TRINITY_DN100524_c0_g1_i1.p1	3.28511	0.731883	146.17	2.47615e-09	8.07442e-07
TRINITY_DN373967_c0_g1_i1.p1	3.22771	-0.892113	35.6845	2.16287e-05	0.00188239
TRINITY_DN66788_c0_g2_i4.p2	2.59353	-0.418559	32.1669	3.81778e-05	0.00320933
TRINITY_DN85106_c1_g1_i1.p1	2.67197	-0.894498	27.3058	9.03244e-05	0.00702813
TRINITY_DN13105_c0_g1_i2.p1	4.27946	-0.300192	137.123	3.89018e-09	1.08105e-06
TRINITY_DN39028_c0_g1_i1.p1	2.60227	0.91882	70.0178	3.70226e-07	4.43787e-05
TRINITY_DN107794_c0_g1_i1.p2	3.34451	-0.526905	42.3167	8.2021e-06	0.000762953
TRINITY_DN249008_c0_g1_i1.p1	2.21554	1.58687	113.25	1.47885e-08	2.95448e-06
TRINITY_DN361799_c0_g1_i1.p1	3.71318	0.725565	147.295	2.34506e-09	7.80101e-07
TRINITY_DN410229_c0_g1_i1.p1	3.82019	-0.664996	89.7133	7.23209e-08	1.07492e-05
TRINITY_DN423331_c0_g1_i1.p1	4.65186	-0.907619	68.192	4.38952e-07	5.1943e-05
TRINITY_DN462098_c0_g1_i1.p1	2.80421	-0.700657	48.1879	3.80681e-06	0.000376241
TRINITY_DN499545_c0_g1_i2.p1	3.45279	0.946906	130.894	5.3948e-09	1.35382e-06
TRINITY_DN169282_c0_g1_i1.p1	4.03662	-1.20611	58.2455	1.19241e-06	0.000129621
TRINITY_DN181870_c0_g1_i1.p2	2.25946	2.8299	88.187	8.11358e-08	1.18372e-05
TRINITY_DN20581_c0_g1_i3.p3	3.15105	0.258674	87.8932	8.29679e-08	1.20663e-05
TRINITY_DN256390_c0_g1_i1.p1	3.13399	-0.421471	71.7838	3.151e-07	3.85628e-05
TRINITY_DN27359_c0_g1_i1.p1	3.71791	1.32726	104.459	2.57788e-08	4.52984e-06
TRINITY_DN276482_c0_g1_i1.p1	2.73718	-0.466264	44.0099	6.52159e-06	0.00061804
TRINITY_DN195024_c0_g1_i1.p1	2.09289	1.03081	123.189	8.24682e-09	1.85447e-06
TRINITY_DN1978_c0_g3_i2.p2	3.52727	0.0938944	55.2003	1.66449e-06	0.000175769
TRINITY_DN20581_c0_g3_i4.p2	2.9283	0.276341	73.7499	2.6434e-07	3.28954e-05
TRINITY_DN407119_c0_g1_i1.p1	3.69443	-0.709112	44.5166	6.09706e-06	0.000579791
TRINITY_DN70276_c0_g1_i22.p2	3.13784	0.111479	76.5961	2.06392e-07	2.62738e-05
TRINITY_DN7661_c0_g3_i1.p1	2.97024	0.821553	130.697	5.45218e-09	1.36156e-06
TRINITY_DN10932_c0_g2_i2.p1	4.54025	-1.76341	72.767	2.8846e-07	3.5538e-05
TRINITY_DN128991_c1_g1_i1.p1	3.36001	0.247015	52.1933	2.34794e-06	0.0002415
TRINITY_DN19112_c0_g2_i3.p1	2.87455	-0.173697	58.1441	1.20547e-06	0.000130912
TRINITY_DN20305_c0_g1_i8.p3	3.98878	-0.464496	86.5487	9.19724e-08	1.32096e-05
TRINITY_DN27375_c0_g1_i1.p1	2.37333	0.26241	81.1179	1.41474e-07	1.87862e-05
TRINITY_DN302159_c0_g1_i1.p1	3.55268	0.865037	127.767	6.39109e-09	1.53385e-06
TRINITY_DN312948_c0_g1_i1.p1	3.22585	-0.280423	44.0749	6.46535e-06	0.000613998
TRINITY_DN449890_c0_g1_i1.p1	10.0937	-0.094606	254.9	3.3635e-10	1.96285e-07
TRINITY_DN71395_c0_g2_i1.p1	2.38867	1.94965	82.5996	1.25492e-07	1.71571e-05
TRINITY_DN8353_c0_g1_i1.p1	6.20738	-1.36946	55.1309	1.67747e-06	0.000176957
TRINITY_DN88257_c0_g4_i3.p2	2.89504	-1.01447	57.5824	1.28069e-06	0.000137866
TRINITY_DN90480_c0_g2_i1.p2	4.04017	1.33615	201.569	2.45947e-10	1.63296e-07
TRINITY_DN99393_c0_g1_i1.p1	2.96391	-0.598378	58.4109	1.17148e-06	0.000127471
TRINITY_DN11780_c0_g2_i5.p1	2.65441	-0.89618	26.8013	9.93411e-05	0.00767585
TRINITY_DN15210_c0_g2_i1.p1	3.31164	1.26502	51.7727	2.46673e-06	0.000252081
TRINITY_DN202835_c0_g1_i1.p2	7.78602	-0.60529	126.616	6.80886e-09	1.60289e-06
TRINITY_DN217216_c0_g1_i1.p1	4.14267	-0.877577	83.8472	1.13604e-07	1.57651e-05
TRINITY_DN317762_c0_g1_i1.p1	3.21491	0.977796	73.0041	2.82421e-07	3.49103e-05
TRINITY_DN420838_c0_g1_i1.p1	3.48355	1.29428	162.297	1.1748e-09	4.77146e-07
TRINITY_DN433343_c0_g1_i1.p1	1.57245	0.877986	51.4953	2.54877e-06	0.000259748
TRINITY_DN461320_c0_g1_i1.p1	3.24648	0.491737	94.803	4.987e-08	7.94747e-06
TRINITY_DN476182_c0_g1_i1.p1	2.97685	0.995587	74.7103	2.42949e-07	3.04727e-05
TRINITY_DN5143_c0_g1_i1.p1	3.44195	0.151347	84.54	1.07555e-07	1.49819e-05
TRINITY_DN5465_c0_g3_i2.p1	4.40886	1.31243	226.34	1.05528e-10	9.14126e-08
TRINITY_DN81553_c0_g1_i1.p1	3.66633	2.43245	123.134	8.27291e-09	1.85447e-06
TRINITY_DN150871_c0_g1_i1.p1	2.06429	1.82203	58.6411	1.14304e-06	0.000124989
TRINITY_DN310569_c0_g1_i1.p1	3.62886	-0.350348	39.3875	1.24007e-05	0.00111969
TRINITY_DN366428_c0_g1_i1.p1	2.7754	-0.376133	37.5733	1.62046e-05	0.0014374
TRINITY_DN341646_c0_g1_i1.p1	3.3157	-0.669642	44.072	6.46786e-06	0.000613998
TRINITY_DN51552_c1_g1_i1.p1	3.69934	-0.633508	56.3836	1.45967e-06	0.000155174
TRINITY_DN65954_c0_g1_i3.p1	3.82687	-0.78874	77.525	1.90696e-07	2.45863e-05
TRINITY_DN106469_c0_g1_i2.p1	3.24248	-0.333107	26.843	9.8559e-05	0.00762072
TRINITY_DN194816_c0_g1_i1.p1	2.50661	-0.574371	38.191	1.47785e-05	0.00131934
TRINITY_DN324720_c0_g1_i1.p3	2.36728	2.50408	112.193	1.57776e-08	3.07994e-06
TRINITY_DN69700_c0_g3_i2.p1	2.55813	-0.641292	41.2541	9.50489e-06	0.000878976
TRINITY_DN18910_c0_g1_i1.p1	2.77537	0.368527	121.952	8.84787e-09	1.935e-06
TRINITY_DN20083_c1_g1_i1.p2	4.40242	0.0914122	209.923	1.82978e-10	1.36164e-07
TRINITY_DN21187_c0_g2_i4.p2	3.89097	0.184423	74.6867	2.43451e-07	3.04969e-05
TRINITY_DN219128_c0_g1_i1.p2	1.85648	1.65652	48.0546	3.87055e-06	0.000381818
TRINITY_DN318982_c0_g1_i1.p1	2.5339	0.905027	25.573	0.000125869	0.00944268
TRINITY_DN37167_c0_g1_i1.p1	2.66838	-0.83875	36.0325	2.04917e-05	0.00179612
TRINITY_DN63669_c0_g1_i3.p1	5.59528	-0.565874	94.7374	5.01041e-08	7.95915e-06
TRINITY_DN69727_c1_g1_i2.p1	3.84246	-0.91134	78.5695	1.74635e-07	2.26471e-05
TRINITY_DN255476_c0_g1_i1.p1	3.2298	-0.313423	80.1599	1.53027e-07	2.01514e-05
TRINITY_DN27623_c0_g1_i3.p2	2.72919	0.50357	85.3827	1.00681e-07	1.41309e-05
TRINITY_DN368633_c0_g1_i1.p1	2.56811	-0.608064	43.528	6.95656e-06	0.000654785
TRINITY_DN52243_c0_g1_i1.p1	2.55861	-0.299759	29.9979	5.54055e-05	0.0044973
TRINITY_DN14384_c0_g2_i1.p1	3.11717	0.837656	58.5573	1.1533e-06	0.000125863
TRINITY_DN232583_c0_g1_i1.p1	2.98227	0.491836	93.0064	5.67474e-08	8.76337e-06
TRINITY_DN376530_c0_g1_i1.p1	1.95843	1.33581	55.0909	1.685e-06	0.000177428
TRINITY_DN410271_c0_g1_i1.p1	3.86155	-0.271044	64.3563	6.35703e-07	7.26661e-05
TRINITY_DN476023_c0_g1_i1.p1	3.08453	1.49093	144.228	2.72234e-09	8.50282e-07
TRINITY_DN5338_c2_g1_i1.p1	2.90474	0.199366	96.5841	4.39665e-08	7.13758e-06
TRINITY_DN53703_c0_g2_i1.p1	2.43488	5.28859	121.993	8.82712e-09	1.935e-06
TRINITY_DN12068_c0_g1_i1.p1	2.56102	0.074018	51.522	2.54077e-06	0.00025917
TRINITY_DN17119_c0_g1_i1.p1	2.91907	0.608972	54.1378	1.87637e-06	0.000194986
TRINITY_DN8272_c0_g3_i1.p1	4.96465	2.07515	315.515	9.05141e-12	1.41354e-08
TRINITY_DN93342_c2_g1_i1.p1	10.9146	0.70675	247.195	4.10284e-10	2.29757e-07
TRINITY_DN103082_c1_g1_i2.p2	3.57857	0.737316	139.767	3.39979e-09	9.79131e-07
TRINITY_DN17635_c0_g1_i1.p1	3.46786	-0.479199	32.9824	3.33398e-05	0.00282838
TRINITY_DN21020_c0_g1_i2.p1	3.47467	1.52941	169.815	8.49153e-10	3.87462e-07
TRINITY_DN376613_c0_g1_i1.p1	1.88872	2.84607	140.289	3.31144e-09	9.66473e-07
TRINITY_DN416080_c0_g1_i1.p1	2.60161	-0.361743	31.1553	4.53183e-05	0.00375269
TRINITY_DN498869_c0_g1_i1.p1	8.67393	-1.45862	103.061	1.00589e-07	1.41309e-05
TRINITY_DN78852_c0_g1_i1.p1	3.19292	1.11689	147.052	2.37268e-09	7.80654e-07
TRINITY_DN159299_c0_g1_i1.p2	1.62116	1.35661	45.3574	5.45963e-06	0.00052203
TRINITY_DN172038_c0_g1_i1.p1	2.3629	0.569717	27.7877	8.25676e-05	0.0064654
TRINITY_DN354776_c0_g1_i1.p1	15.6389	5.44917	3630.87	6.51033e-18	8.02065e-14
TRINITY_DN42576_c0_g1_i1.p1	3.40308	0.708965	124.848	7.5119e-09	1.73523e-06
TRINITY_DN431634_c0_g1_i1.p1	2.56959	-1.01562	43.7833	6.72221e-06	0.000634882
TRINITY_DN499460_c0_g1_i1.p1	2.32817	0.233205	64.8047	6.08204e-07	6.98106e-05
TRINITY_DN51_c0_g1_i1.p1	2.96077	0.621467	66.9327	4.94747e-07	5.78051e-05
TRINITY_DN123377_c0_g1_i2.p1	4.37088	-1.17902	74.6754	2.43691e-07	3.04969e-05
TRINITY_DN491206_c0_g1_i1.p1	14.4576	4.26695	2552.68	7.07924e-17	5.19672e-13
TRINITY_DN499205_c0_g1_i1.p1	2.83092	0.8715	85.5098	9.96879e-08	1.40448e-05
TRINITY_DN175045_c0_g1_i1.p1	2.46501	1.05492	63.4042	6.98859e-07	7.9313e-05
TRINITY_DN18556_c0_g2_i1.p1	3.81174	0.768908	148.527	2.21038e-09	7.49494e-07
TRINITY_DN284011_c0_g1_i1.p1	3.47255	-0.108486	90.5274	6.80648e-08	1.0254e-05
TRINITY_DN317671_c0_g1_i1.p1	2.7261	-0.393654	37.1115	1.73729e-05	0.00153367
TRINITY_DN319729_c0_g1_i1.p1	5.07848	0.199235	166.673	9.70939e-10	4.25521e-07
TRINITY_DN327519_c0_g1_i1.p2	1.46485	0.863441	30.5059	5.0695e-05	0.0041668
TRINITY_DN39830_c0_g1_i5.p2	1.84898	-0.641571	32.4182	3.66071e-05	0.00309135
TRINITY_DN4067_c2_g1_i1.p1	4.76642	-0.658174	66.4649	5.17476e-07	6.03336e-05
TRINITY_DN458977_c0_g1_i1.p2	1.92411	1.54376	39.7827	1.17128e-05	0.0010619
TRINITY_DN5143_c0_g2_i1.p1	3.54901	0.722178	160.351	1.28065e-09	5.07823e-07
TRINITY_DN4336_c0_g1_i2.p1	3.32828	0.276161	81.3797	1.38491e-07	1.85672e-05
TRINITY_DN11751_c0_g1_i1.p13	3.41943	0.121226	89.777	7.19771e-08	1.07124e-05
TRINITY_DN29198_c0_g1_i1.p1	3.19149	-1.54461	39.363	1.24449e-05	0.00112276
TRINITY_DN304004_c0_g1_i1.p1	2.1436	2.34244	108.178	2.02799e-08	3.77918e-06
TRINITY_DN308960_c0_g1_i1.p2	2.52873	2.09478	89.0189	7.61894e-08	1.12189e-05
TRINITY_DN323061_c0_g1_i1.p1	1.96107	0.382672	34.3642	2.66406e-05	0.00228452
TRINITY_DN377820_c0_g1_i1.p1	3.52393	-0.298817	60.7739	9.13497e-07	0.000101288
TRINITY_DN135318_c0_g1_i1.p1	2.89923	0.0890278	65.0944	5.91155e-07	6.8065e-05
TRINITY_DN20972_c0_g1_i1.p1	1.74518	-0.181455	26.6465	0.000102308	0.00787767
TRINITY_DN211046_c0_g1_i1.p1	4.22394	-0.288561	143.111	2.8763e-09	8.83117e-07
TRINITY_DN21187_c0_g2_i4.p3	3.19174	0.0503817	46.0256	5.00651e-06	0.000483131
TRINITY_DN289092_c0_g1_i1.p1	14.9217	4.7314	1841.03	6.4524e-16	2.86174e-12
TRINITY_DN38955_c0_g1_i1.p1	3.07982	-0.511624	46.6146	4.64205e-06	0.000451101
TRINITY_DN393807_c0_g1_i2.p1	3.73206	-0.0967273	87.1358	8.79112e-08	1.26591e-05
TRINITY_DN438620_c0_g1_i1.p1	2.94391	0.502109	54.4837	1.80422e-06	0.000188194
TRINITY_DN73384_c1_g1_i1.p1	3.01843	-0.804685	35.8439	2.10994e-05	0.00184501
TRINITY_DN25080_c0_g2_i4.p2	3.1599	2.74531	121.785	8.93305e-09	1.94595e-06
TRINITY_DN331272_c0_g1_i1.p1	2.94213	0.240016	58.6004	1.148e-06	0.000125408
TRINITY_DN376209_c0_g1_i1.p1	3.34805	1.43998	117.456	1.14887e-08	2.3855e-06
TRINITY_DN418688_c0_g1_i1.p1	3.68137	-0.203898	127.049	6.6481e-09	1.58183e-06
TRINITY_DN101565_c0_g1_i1.p1	3.38856	3.16921	112.582	1.54055e-08	3.03401e-06
TRINITY_DN123569_c0_g1_i1.p1	2.57266	-0.845803	29.465	6.08847e-05	0.00489901
TRINITY_DN131382_c0_g1_i1.p2	2.33157	-0.695652	37.7324	1.5823e-05	0.00140693
TRINITY_DN16215_c0_g1_i1.p1	3.85265	0.495418	167.807	9.24826e-10	4.13483e-07
TRINITY_DN229883_c0_g1_i1.p1	2.10274	2.67409	63.1992	7.13362e-07	8.07111e-05
TRINITY_DN294901_c0_g1_i1.p1	2.6112	-1.11718	34.3053	2.6893e-05	0.00230438
TRINITY_DN440035_c0_g1_i1.p1	3.23425	-0.736415	72.9633	2.83449e-07	3.49984e-05
TRINITY_DN478569_c0_g1_i1.p1	2.3069	-0.55361	47.727	4.03247e-06	0.00039638
TRINITY_DN122444_c0_g1_i1.p1	2.55141	-0.787949	35.0201	2.40037e-05	0.00207444
TRINITY_DN152934_c0_g1_i1.p1	16.2538	6.06441	3903.93	3.98228e-18	5.62399e-14
TRINITY_DN184232_c0_g1_i1.p1	2.56747	0.252959	65.8842	5.47348e-07	6.33501e-05
TRINITY_DN369507_c0_g1_i1.p2	2.35039	2.34846	87.5799	8.4974e-08	1.23e-05
TRINITY_DN113816_c0_g1_i1.p1	3.90907	-0.451361	86.4008	9.30285e-08	1.3344e-05
TRINITY_DN307596_c0_g1_i1.p1	6.87826	-1.45114	103.239	2.79364e-08	4.83994e-06
TRINITY_DN348029_c0_g1_i1.p1	4.78819	-1.13359	76.2085	2.13367e-07	2.70376e-05
TRINITY_DN398189_c0_g1_i4.p1	3.43538	0.289364	117.136	1.17077e-08	2.42189e-06
TRINITY_DN486703_c0_g1_i1.p1	2.70937	0.576239	82.294	1.28614e-07	1.74977e-05
TRINITY_DN63669_c0_g2_i3.p1	6.12383	-0.306491	143.785	2.78234e-09	8.64153e-07
TRINITY_DN86511_c0_g1_i1.p1	2.91224	2.18805	123	8.33594e-09	1.85972e-06
TRINITY_DN133320_c0_g1_i1.p1	11.0473	0.846115	428.21	1.1266e-11	1.68806e-08
TRINITY_DN138895_c0_g1_i1.p1	3.53888	-0.545595	72.181	3.04018e-07	3.73302e-05
TRINITY_DN375680_c0_g1_i1.p1	11.1709	0.97527	518.038	3.19188e-12	6.28322e-09
TRINITY_DN7184_c1_g1_i1.p1	3.12898	0.506971	77.4273	1.92282e-07	2.47494e-05
TRINITY_DN75392_c0_g1_i1.p2	3.03368	-0.822645	43.0348	7.436e-06	0.000695778
TRINITY_DN90731_c1_g1_i3.p2	3.18636	0.271643	83.0755	1.208e-07	1.65769e-05
TRINITY_DN109957_c0_g1_i1.p2	2.96769	1.27619	90.1902	6.97923e-08	1.04858e-05
TRINITY_DN121937_c0_g1_i1.p1	4.69569	0.239829	105.544	2.40175e-08	4.30215e-06
TRINITY_DN137802_c0_g1_i3.p1	3.11846	-0.588271	68.2009	4.38583e-07	5.1943e-05
TRINITY_DN20581_c0_g1_i3.p4	2.39978	-0.0244432	57.3276	1.31656e-06	0.000140906
TRINITY_DN20581_c0_g3_i4.p3	2.60549	-0.021353	40.5352	1.05187e-05	0.000963091
TRINITY_DN37659_c0_g1_i1.p1	3.30256	0.899763	65.7457	5.54758e-07	6.41408e-05
TRINITY_DN39028_c0_g1_i1.p2	2.17113	1.91741	49.0008	3.44268e-06	0.000342966
TRINITY_DN7534_c1_g2_i1.p1	3.30174	0.0496942	67.4413	4.71304e-07	5.54753e-05
TRINITY_DN95962_c2_g1_i1.p1	3.5511	0.476547	128.476	6.14806e-09	1.49823e-06
TRINITY_DN187225_c0_g1_i1.p1	16.1938	6.00435	1988.97	3.8275e-16	1.84517e-12
TRINITY_DN194274_c0_g1_i1.p1	4.88093	-1.03698	68.3195	4.33712e-07	5.14326e-05
TRINITY_DN204118_c0_g1_i1.p1	3.33485	-0.579972	64.1487	6.48904e-07	7.40987e-05
TRINITY_DN249491_c0_g1_i1.p1	2.23317	-0.494198	33.9014	2.86982e-05	0.0024496
TRINITY_DN317669_c0_g1_i1.p2	2.80163	0.631641	145.173	2.59925e-09	8.25796e-07
TRINITY_DN402079_c0_g1_i1.p1	4.7949	0.08412	114.106	1.40378e-08	2.81975e-06
TRINITY_DN444280_c0_g1_i3.p1	3.60424	2.34972	144.431	2.69527e-09	8.44205e-07
TRINITY_DN121420_c0_g1_i2.p1	3.29217	-0.758939	48.3964	3.70944e-06	0.000367231
TRINITY_DN160387_c0_g1_i1.p1	13.792	3.60025	1702.58	1.09396e-15	4.49248e-12
TRINITY_DN198451_c0_g1_i1.p1	2.20624	2.82542	60.1179	9.78031e-07	0.00010769
TRINITY_DN503370_c0_g1_i1.p1	1.87245	1.32313	46.2504	4.8637e-06	0.000470988
TRINITY_DN14384_c0_g1_i1.p1	2.97329	1.21896	47.147	4.33817e-06	0.000424548
TRINITY_DN331211_c0_g1_i1.p1	1.69191	1.37281	25.4432	0.000129112	0.00967287
TRINITY_DN91420_c3_g1_i1.p1	8.78991	0.402012	273.945	2.58594e-11	3.33403e-08
TRINITY_DN107104_c1_g2_i1.p1	2.30224	-0.850051	32.0151	3.91631e-05	0.00328221
TRINITY_DN316130_c0_g1_i1.p1	11.2021	1.00033	396.487	1.87211e-11	2.62756e-08
TRINITY_DN442764_c0_g1_i1.p1	11.1708	0.973953	563.814	1.81833e-12	4.03229e-09
TRINITY_DN478347_c0_g1_i1.p2	9.59072	-0.599978	177.977	3.37258e-09	9.76332e-07
TRINITY_DN56137_c0_g3_i1.p1	15.2384	5.04825	634.283	8.29917e-13	2.14001e-09
TRINITY_DN57738_c0_g1_i1.p2	2.70208	-0.0720589	66.0996	5.3605e-07	6.21723e-05
TRINITY_DN67140_c0_g1_i2.p2	3.40535	-0.364951	81.217	1.40336e-07	1.86799e-05
TRINITY_DN8458_c0_g1_i1.p1	4.20681	-0.529242	81.5498	1.3659e-07	1.84245e-05
TRINITY_DN40252_c0_g1_i1.p1	3.81842	-0.755371	70.7278	3.4685e-07	4.2031e-05
TRINITY_DN450040_c0_g1_i1.p1	2.14936	-0.71925	27.2816	9.07352e-05	0.00705514
TRINITY_DN48349_c0_g1_i1.p1	2.76442	-0.765124	28.7505	6.92203e-05	0.00549397
TRINITY_DN120346_c0_g1_i2.p2	3.5329	-0.551162	75.5935	2.24989e-07	2.83161e-05
TRINITY_DN125669_c3_g1_i1.p1	3.01518	-1.1828	47.0815	4.37433e-06	0.000427332
TRINITY_DN186844_c0_g1_i1.p2	9.13753	-1.04566	106.806	8.09954e-08	1.18323e-05
TRINITY_DN25557_c0_g2_i3.p1	5.33425	-0.264175	171.992	7.74858e-10	3.65598e-07
TRINITY_DN351708_c0_g1_i1.p1	3.19224	-1.36973	39.9106	1.14994e-05	0.00104512
TRINITY_DN46288_c0_g1_i1.p1	2.96372	0.185867	83.2373	1.1925e-07	1.63845e-05
TRINITY_DN47036_c0_g1_i1.p1	1.33078	0.581127	25.9348	0.000117304	0.00887213
TRINITY_DN73197_c0_g3_i1.p1	9.46735	-0.733459	113.755	5.51347e-08	8.57402e-06
TRINITY_DN73384_c3_g1_i1.p1	3.19323	0.983656	89.3646	7.4235e-08	1.09894e-05
TRINITY_DN96341_c1_g1_i1.p1	1.62217	1.32423	33.3151	3.15679e-05	0.00268628
TRINITY_DN167380_c0_g1_i1.p1	2.9073	0.228749	54.9497	1.71191e-06	0.000179749
TRINITY_DN439583_c0_g1_i1.p1	1.86072	0.422245	30.6941	4.90656e-05	0.00404186
TRINITY_DN466517_c0_g1_i1.p1	3.00157	-0.380844	79.6279	1.59899e-07	2.09321e-05
TRINITY_DN5515_c2_g1_i1.p1	3.65225	-0.148675	67.7904	4.55936e-07	5.38379e-05
TRINITY_DN83360_c0_g1_i2.p1	3.98464	-0.931278	87.5843	8.4945e-08	1.23e-05
TRINITY_DN19729_c0_g1_i1.p2	4.52747	-0.0116487	143.223	2.86045e-09	8.81012e-07
TRINITY_DN19908_c0_g1_i1.p1	3.44196	1.49728	199.827	2.61966e-10	1.70862e-07
TRINITY_DN24388_c1_g1_i1.p1	2.70207	-0.197184	33.2833	3.17329e-05	0.00269825
TRINITY_DN379645_c0_g1_i1.p1	10.7655	0.562967	349.785	4.26875e-11	4.68628e-08
TRINITY_DN396958_c0_g1_i1.p2	7.91398	-0.451459	184.458	4.67907e-10	2.49428e-07
TRINITY_DN436095_c0_g1_i1.p1	4.13278	-0.953276	73.9806	2.59014e-07	3.23051e-05
TRINITY_DN471989_c0_g1_i1.p1	3.49947	0.260654	87.3624	8.63985e-08	1.24737e-05
TRINITY_DN487039_c0_g1_i1.p2	2.82315	1.68555	140.206	3.32522e-09	9.6746e-07
TRINITY_DN487452_c0_g1_i1.p1	3.88111	-0.126283	135.882	4.14745e-09	1.12162e-06
TRINITY_DN78164_c0_g1_i2.p2	2.94515	-0.320681	69.1438	4.01483e-07	4.77127e-05
TRINITY_DN99585_c0_g2_i2.p1	3.43334	-0.74567	79.0051	1.68392e-07	2.18888e-05
TRINITY_DN18953_c1_g2_i2.p1	3.78928	0.769885	165.233	1.03327e-09	4.38826e-07
TRINITY_DN273391_c0_g1_i1.p2	3.71777	0.678038	81.2463	1.40001e-07	1.86608e-05
TRINITY_DN303052_c0_g1_i2.p1	2.57386	-0.673883	45.6355	5.26563e-06	0.000506373
TRINITY_DN315919_c0_g1_i1.p2	2.12774	1.70285	58.0377	1.21932e-06	0.000131899
TRINITY_DN349238_c0_g1_i1.p1	3.14915	0.226338	66.3954	5.20955e-07	6.0627e-05
TRINITY_DN413589_c0_g1_i1.p1	2.23419	-0.844297	36.0334	2.04888e-05	0.00179612
TRINITY_DN432733_c0_g1_i1.p1	2.80784	2.73891	92.5871	5.85027e-08	8.99683e-06
TRINITY_DN21217_c0_g1_i1.p4	2.88088	2.06146	70.284	3.61261e-07	4.34921e-05
TRINITY_DN315500_c0_g1_i1.p1	4.04378	-0.609415	71.1322	3.34282e-07	4.0686e-05
TRINITY_DN472544_c0_g1_i1.p1	14.2317	4.04061	1913.23	4.97567e-16	2.29874e-12
TRINITY_DN71208_c0_g2_i1.p1	1.96327	-1.23045	26.2661	0.000110034	0.00837943
TRINITY_DN239000_c0_g1_i1.p1	3.48492	-1.03493	34.8512	2.46533e-05	0.00212727
TRINITY_DN24694_c0_g1_i1.p1	2.51997	0.155052	37.3706	1.67061e-05	0.00147834
TRINITY_DN253950_c0_g1_i1.p1	4.47503	-0.709212	61.93	8.11129e-07	9.08456e-05
TRINITY_DN354573_c0_g1_i1.p1	2.88622	2.49403	156.868	1.49814e-09	5.64962e-07
TRINITY_DN40434_c0_g1_i3.p2	2.84758	-1.17945	38.6472	1.38159e-05	0.0012394
TRINITY_DN418561_c0_g1_i1.p1	1.89076	0.622337	41.5685	9.09661e-06	0.000842626
TRINITY_DN419894_c0_g1_i1.p1	9.74474	-0.448342	193.909	1.95389e-09	6.81274e-07
TRINITY_DN44802_c0_g1_i4.p1	3.04416	-0.36165	51.978	2.40792e-06	0.000246982
TRINITY_DN487072_c0_g1_i1.p1	2.04567	2.13521	108.104	2.03751e-08	3.78421e-06
TRINITY_DN70974_c0_g1_i2.p2	2.1921	-1.15754	34.795	2.4874e-05	0.00214463
TRINITY_DN20997_c0_g1_i1.p1	4.75668	-1.85161	45.2814	5.51406e-06	0.000526609
TRINITY_DN303912_c0_g1_i1.p1	1.45024	1.75338	71.0191	3.37745e-07	4.10173e-05
TRINITY_DN493075_c0_g1_i2.p2	2.53517	-0.466054	51.445	2.56401e-06	0.00026106
TRINITY_DN30234_c0_g2_i2.p1	2.91791	-0.963437	36.9472	1.78111e-05	0.0015711
TRINITY_DN339191_c0_g1_i1.p3	1.88118	2.98414	58.0654	1.2157e-06	0.000131637
TRINITY_DN468528_c0_g1_i1.p1	2.67141	0.854344	125.534	7.23005e-09	1.68063e-06
TRINITY_DN75377_c0_g1_i1.p1	3.06326	-1.19191	33.8174	2.9091e-05	0.00248122
TRINITY_DN8419_c0_g4_i1.p1	3.07023	1.84975	81.3808	1.38478e-07	1.85672e-05
TRINITY_DN89064_c0_g1_i1.p1	3.3089	-0.261904	53.7264	1.96647e-06	0.000203966
TRINITY_DN218404_c0_g1_i1.p2	1.89531	0.976472	56.8238	1.39086e-06	0.000148429
TRINITY_DN32679_c2_g1_i1.p2	2.85039	0.079135	46.1049	4.95559e-06	0.000478633
TRINITY_DN427294_c0_g1_i1.p2	2.28312	0.378786	55.707	1.57306e-06	0.000166589
TRINITY_DN439181_c0_g1_i1.p1	2.35854	-0.995307	29.8048	5.73242e-05	0.00463945
TRINITY_DN460229_c0_g1_i1.p1	7.69713	-2.39949	29.3315	0.000100597	0.00776208
TRINITY_DN483407_c0_g1_i1.p1	3.05596	-1.01381	49.4716	3.24987e-06	0.000325807
TRINITY_DN53947_c0_g1_i1.p4	8.46219	-1.68377	85.2077	3.14532e-07	3.85359e-05
TRINITY_DN8419_c0_g3_i1.p1	3.65847	3.20971	137.367	3.84178e-09	1.07028e-06
TRINITY_DN191367_c0_g1_i1.p2	2.27049	0.822687	99.7024	3.54329e-08	5.97985e-06
TRINITY_DN245781_c0_g1_i1.p4	3.26756	-0.538252	81.0435	1.42335e-07	1.88554e-05
TRINITY_DN25602_c0_g2_i2.p1	2.86941	0.399891	47.4402	4.18051e-06	0.000410205
TRINITY_DN328479_c0_g1_i1.p1	2.05149	4.79144	50.8067	2.76612e-06	0.000280351
TRINITY_DN374754_c0_g1_i1.p1	3.39759	1.02943	135.317	4.2709e-09	1.14109e-06
TRINITY_DN376241_c0_g1_i1.p2	1.99421	-0.150905	28.7361	6.94001e-05	0.0055043
TRINITY_DN409361_c0_g1_i1.p1	12.0838	1.88688	805.165	1.68548e-13	4.7919e-10
TRINITY_DN413529_c0_g1_i1.p1	2.06312	1.97038	121.893	8.87815e-09	1.9378e-06
TRINITY_DN451268_c0_g1_i1.p1	2.64712	-1.03877	26.0032	0.000115761	0.00877938
TRINITY_DN77172_c0_g1_i1.p1	3.90738	-0.710558	70.0366	3.69587e-07	4.435e-05
TRINITY_DN104383_c7_g1_i1.p1	3.73946	-0.132781	89.9785	7.0902e-08	1.06094e-05
TRINITY_DN14821_c0_g1_i9.p1	2.95839	-0.55677	54.9183	1.71797e-06	0.000180052
TRINITY_DN348390_c0_g1_i1.p2	2.37444	-0.144797	66.3811	5.21671e-07	6.06314e-05
TRINITY_DN361974_c0_g1_i1.p1	3.62524	-0.246047	94.5049	5.09433e-08	8.06934e-06
TRINITY_DN377272_c0_g1_i1.p1	4.27659	-0.994145	71.8307	3.13767e-07	3.84848e-05
TRINITY_DN122859_c1_g4_i2.p1	2.33117	-0.701076	42.6577	7.82775e-06	0.000729969
TRINITY_DN216808_c0_g1_i1.p2	2.1679	0.0128789	47.1139	4.35642e-06	0.000425958
TRINITY_DN281538_c0_g1_i1.p1	10.2602	0.0528579	188.2	2.36419e-09	7.80176e-07
TRINITY_DN340_c0_g3_i1.p3	6.50376	0.882703	201.118	2.49981e-10	1.64986e-07
TRINITY_DN356845_c0_g1_i1.p1	8.84172	-1.325	102.658	1.03004e-07	1.44386e-05
TRINITY_DN100828_c1_g1_i1.p1	2.86968	-1.10446	40.3281	1.08332e-05	0.00099023
TRINITY_DN242974_c0_g1_i1.p1	3.02094	-1.14814	49.2057	3.35722e-06	0.000335055
TRINITY_DN358103_c0_g1_i1.p2	2.29138	2.86515	44.9269	5.77613e-06	0.000550216
TRINITY_DN414139_c0_g1_i1.p1	2.49592	-0.535097	48.1021	3.84774e-06	0.000379905
TRINITY_DN480173_c0_g1_i1.p1	2.9857	0.890823	71.052	3.36733e-07	4.09393e-05
TRINITY_DN484135_c0_g1_i1.p1	3.11796	-0.920233	43.043	7.42766e-06	0.000695584
TRINITY_DN393807_c0_g1_i2.p2	3.33584	-0.997505	60.1179	9.78037e-07	0.00010769
TRINITY_DN428980_c0_g1_i1.p1	2.53407	-1.02992	28.6431	7.05811e-05	0.00558598
TRINITY_DN429745_c0_g1_i1.p1	12.9073	2.71348	1223.7	1.01396e-14	3.74757e-11
TRINITY_DN440708_c0_g1_i1.p1	2.58069	0.570396	49.8749	3.09437e-06	0.000311626
TRINITY_DN443056_c0_g1_i1.p1	1.64739	0.690446	32.5336	3.59107e-05	0.00303718
TRINITY_DN294522_c0_g1_i1.p1	2.08881	1.03816	76.2241	2.13081e-07	2.70323e-05
TRINITY_DN353548_c0_g1_i1.p1	4.17894	0.00339984	141.771	3.07435e-09	9.16346e-07
TRINITY_DN354959_c0_g1_i2.p1	3.10009	-1.29858	50.475	2.87824e-06	0.000290917
TRINITY_DN404535_c0_g1_i1.p1	2.22889	-0.100441	30.6613	4.93457e-05	0.00405891
TRINITY_DN410427_c0_g1_i1.p1	3.24732	-0.241328	81.522	1.36899e-07	1.84437e-05
TRINITY_DN136455_c0_g1_i1.p1	2.99952	0.867653	67.2857	4.78337e-07	5.61839e-05
TRINITY_DN13942_c0_g1_i1.p1	3.16717	-0.971983	43.3552	7.12045e-06	0.000669075
TRINITY_DN280853_c0_g1_i1.p2	9.22906	-0.961915	116.371	4.79635e-08	7.68518e-06
TRINITY_DN440796_c0_g1_i1.p1	14.807	4.61639	616.572	1.00236e-12	2.4698e-09
TRINITY_DN77228_c1_g7_i1.p1	2.79639	-0.932521	42.5242	7.97191e-06	0.00074245
TRINITY_DN94310_c1_g1_i1.p1	2.55603	-0.649321	39.5728	1.20728e-05	0.00109275
TRINITY_DN125444_c0_g1_i1.p1	3.53999	-0.322931	70.0717	3.68393e-07	4.42546e-05
TRINITY_DN193581_c0_g1_i1.p1	10.9968	0.800477	511.47	3.47397e-12	6.52865e-09
TRINITY_DN195084_c0_g1_i1.p1	4.11625	-0.741409	60.4942	9.40406e-07	0.000103856
TRINITY_DN213278_c0_g1_i1.p1	8.22679	-1.89032	82.2072	3.88765e-07	4.64002e-05
TRINITY_DN29260_c0_g1_i4.p1	3.62177	0.714511	110.043	1.803e-08	3.41734e-06
TRINITY_DN31352_c0_g1_i2.p1	4.06605	-0.38367	85.8005	9.74576e-08	1.37832e-05
TRINITY_DN324618_c0_g1_i1.p1	3.64934	-0.624168	80.9449	1.43485e-07	1.89758e-05
TRINITY_DN374516_c0_g1_i1.p4	1.80366	2.00923	81.2443	1.40025e-07	1.86608e-05
TRINITY_DN150067_c0_g1_i1.p1	3.28123	-0.422387	68.6053	4.22219e-07	5.01234e-05
TRINITY_DN175832_c0_g1_i1.p1	4.6175	-0.935462	115.589	1.28383e-08	2.61192e-06
TRINITY_DN185949_c0_g1_i1.p1	2.11169	0.842202	42.01	8.55623e-06	0.000794561
TRINITY_DN191830_c0_g1_i1.p1	8.37161	-1.7874	54.1699	4.22168e-06	0.000413512
TRINITY_DN345857_c0_g1_i7.p2	2.74484	-1.31877	35.6976	2.15845e-05	0.00188002
TRINITY_DN358648_c0_g1_i1.p2	3.2989	3.02538	276.725	2.39961e-11	3.16745e-08
TRINITY_DN361547_c0_g1_i1.p1	4.64926	-0.508438	81.969	1.32031e-07	1.79405e-05
TRINITY_DN500988_c0_g1_i1.p1	2.58169	0.410548	52.0237	2.39505e-06	0.00024589
TRINITY_DN62334_c0_g3_i2.p1	2.84162	-0.683316	40.7566	1.0194e-05	0.00093801
TRINITY_DN11271_c1_g1_i1.p1	3.48068	3.52535	127.185	6.59854e-09	1.57342e-06
TRINITY_DN181445_c0_g1_i1.p1	12.6358	2.44099	1049.42	2.84973e-14	9.29339e-11
TRINITY_DN183017_c0_g1_i1.p1	2.56998	0.351152	57.7229	1.26139e-06	0.000136053
TRINITY_DN213791_c0_g1_i1.p1	3.80328	-0.751986	64.0511	6.55214e-07	7.46654e-05
TRINITY_DN229741_c0_g1_i1.p1	3.2029	-1.22384	26.485	0.00010551	0.0080849
TRINITY_DN245586_c0_g1_i1.p3	10.9295	0.739039	354.365	3.91933e-11	4.47453e-08
TRINITY_DN309725_c0_g1_i1.p1	2.52357	-1.189	25.8717	0.00011875	0.00896314
TRINITY_DN319688_c0_g1_i1.p1	3.50293	-0.245172	71.3317	3.28273e-07	4.00425e-05
TRINITY_DN330685_c0_g1_i1.p2	1.9537	1.2464	31.565	4.22591e-05	0.00352304
TRINITY_DN372284_c0_g1_i1.p1	2.18378	-0.304587	39.5663	1.2084e-05	0.00109287
TRINITY_DN472884_c0_g1_i1.p2	2.20816	0.377428	54.3928	1.82288e-06	0.000189961
TRINITY_DN224254_c0_g1_i1.p1	1.873	1.37459	50.3103	2.93581e-06	0.000296466
TRINITY_DN292003_c0_g1_i1.p1	2.73268	-1.22463	37.2424	1.70322e-05	0.00150479
TRINITY_DN404388_c0_g1_i1.p1	2.68549	0.619105	96.0508	4.56471e-08	7.36726e-06
TRINITY_DN406914_c0_g1_i1.p1	1.87279	0.854903	53.9915	1.90786e-06	0.000198073
TRINITY_DN477575_c0_g1_i1.p1	4.04653	-1.01849	29.871	5.66574e-05	0.00459219
TRINITY_DN172702_c0_g1_i1.p1	9.32512	-0.854525	155.011	8.07458e-09	1.83292e-06
TRINITY_DN195705_c0_g1_i1.p1	2.7117	-0.539879	52.3151	2.31474e-06	0.000238307
TRINITY_DN221254_c0_g1_i1.p1	3.80298	-0.239876	122.739	8.46022e-09	1.87553e-06
TRINITY_DN234237_c0_g1_i1.p1	3.41151	-0.445546	49.7317	3.14857e-06	0.000316797
TRINITY_DN239338_c0_g1_i1.p2	2.72748	-1.05813	45.5191	5.3459e-06	0.000513202
TRINITY_DN296031_c0_g1_i1.p2	2.56656	-0.162423	63.7243	6.76864e-07	7.68955e-05
TRINITY_DN316066_c0_g1_i1.p1	1.11905	0.884179	25.8839	0.000118469	0.00894803
TRINITY_DN365397_c0_g1_i1.p1	9.49655	-0.683123	177.666	3.41029e-09	9.7961e-07
TRINITY_DN408615_c0_g1_i1.p1	10.5776	0.376111	329.573	6.30644e-11	6.24332e-08
TRINITY_DN492276_c0_g1_i1.p1	3.2374	-0.351276	77.2159	1.95764e-07	2.51228e-05
TRINITY_DN253775_c0_g1_i1.p1	2.19046	0.487681	49.5916	3.2027e-06	0.00032166
TRINITY_DN358531_c0_g1_i1.p2	1.94698	4.25749	34.5311	2.594e-05	0.00223134
TRINITY_DN371527_c0_g1_i1.p1	3.95949	0.0973639	115.794	1.26815e-08	2.58476e-06
TRINITY_DN475747_c0_g1_i1.p1	2.11765	0.0231742	37.2988	1.6888e-05	0.00149324
TRINITY_DN112115_c0_g1_i1.p1	11.0464	0.850858	524.768	2.92971e-12	6.01562e-09
TRINITY_DN195028_c0_g1_i1.p2	15.6996	5.50981	659.343	6.40887e-13	1.69193e-09
TRINITY_DN210043_c0_g1_i1.p1	3.64414	2.40156	333.978	5.92078e-12	1.02577e-08
TRINITY_DN254011_c0_g1_i1.p1	9.9106	-0.29438	171.709	4.2337e-09	1.13388e-06
TRINITY_DN304244_c0_g1_i1.p1	2.40588	-0.809536	42.7406	7.73964e-06	0.000722969
TRINITY_DN39100_c0_g1_i1.p1	3.35544	-0.87022	58.4622	1.16508e-06	0.000126899
TRINITY_DN39100_c0_g2_i1.p1	2.87664	-0.814155	48.9394	3.46879e-06	0.000344725
TRINITY_DN68285_c0_g1_i2.p3	3.14373	-0.707651	50.7384	2.78882e-06	0.000282395
TRINITY_DN125507_c0_g1_i1.p1	3.44999	-0.682889	67.8207	4.54628e-07	5.37406e-05
TRINITY_DN174365_c0_g1_i1.p2	2.86544	0.154737	92.1274	6.04976e-08	9.25229e-06
TRINITY_DN188162_c0_g1_i1.p1	8.98395	-1.19107	118.834	4.21752e-08	6.89906e-06
TRINITY_DN245447_c0_g1_i1.p2	1.92177	3.93604	133.308	4.74491e-09	1.22985e-06
TRINITY_DN406282_c0_g1_i1.p1	3.25601	2.95091	241.065	6.64408e-11	6.51937e-08
TRINITY_DN418075_c0_g1_i1.p2	3.03278	-0.538918	63.0579	7.2356e-07	8.17814e-05
TRINITY_DN472353_c0_g1_i1.p2	9.03324	-1.14023	110.123	6.72279e-08	1.01694e-05
TRINITY_DN493184_c0_g1_i1.p2	2.21851	2.86097	63.8301	6.69771e-07	7.61678e-05
TRINITY_DN68852_c0_g1_i3.p2	3.78751	-1.01219	51.3778	2.58448e-06	0.000262616
TRINITY_DN17765_c0_g1_i1.p1	3.28603	-1.27923	47.4492	4.17578e-06	0.000410103
TRINITY_DN197564_c0_g1_i1.p2	2.37699	2.12227	115.863	1.26294e-08	2.57889e-06
TRINITY_DN375468_c0_g1_i1.p2	9.56919	-0.62251	174.503	3.82204e-09	1.07028e-06
TRINITY_DN40753_c0_g1_i1.p1	2.34533	-0.615062	36.4925	1.90904e-05	0.00168142
TRINITY_DN478145_c0_g1_i1.p1	3.13622	-0.763267	39.2968	1.25651e-05	0.00113269
TRINITY_DN89170_c0_g1_i3.p2	3.47406	-0.988989	41.2161	9.55564e-06	0.000882933
TRINITY_DN183570_c0_g1_i1.p1	1.39206	-0.0767004	25.9894	0.00011607	0.00879677
TRINITY_DN239795_c0_g1_i1.p1	9.41833	-0.781504	120.99	3.77572e-08	6.32398e-06
TRINITY_DN336354_c0_g1_i1.p3	3.0042	-1.90396	27.0441	9.48802e-05	0.00734653
TRINITY_DN369347_c0_g1_i2.p1	2.91918	1.52295	57.4771	1.29538e-06	0.000138908
TRINITY_DN376643_c0_g1_i1.p1	2.7445	-1.14332	43.4975	6.98518e-06	0.000656921
TRINITY_DN407924_c0_g1_i1.p1	1.40333	3.78565	32.2092	3.79081e-05	0.00318908
TRINITY_DN417255_c0_g1_i1.p2	3.07453	-0.830294	36.0128	2.05542e-05	0.00180018
TRINITY_DN42842_c0_g2_i2.p1	2.84952	-0.54427	27.3499	8.95824e-05	0.00698019
TRINITY_DN80962_c0_g1_i1.p1	3.02998	-0.0413619	39.5273	1.21523e-05	0.00109815
TRINITY_DN109054_c0_g2_i1.p1	3.86383	-1.46621	44.6602	5.98249e-06	0.000569384
TRINITY_DN111797_c0_g1_i1.p1	2.40994	2.28933	112.326	1.56488e-08	3.06019e-06
TRINITY_DN119197_c0_g1_i1.p1	3.6047	2.0738	93.202	5.59491e-08	8.68848e-06
TRINITY_DN167611_c0_g1_i1.p1	3.49372	0.815845	171.833	7.80046e-10	3.66486e-07
TRINITY_DN257407_c0_g1_i1.p1	12.9938	2.80104	1278.43	7.55219e-15	2.88751e-11
TRINITY_DN278966_c0_g1_i1.p2	2.25299	1.32188	120.337	9.70871e-09	2.07417e-06
TRINITY_DN293076_c0_g1_i1.p2	9.46882	-0.731399	123.341	3.35346e-08	5.68544e-06
TRINITY_DN295874_c0_g1_i2.p2	3.15826	-0.869473	71.4242	3.2553e-07	3.97515e-05
TRINITY_DN300719_c0_g1_i1.p1	3.23442	-1.47773	46.308	4.82789e-06	0.000468339
TRINITY_DN371008_c0_g1_i1.p2	2.70949	0.0998325	90.7609	6.68962e-08	1.0133e-05
TRINITY_DN487215_c0_g1_i1.p1	1.47892	3.62373	43.7554	6.74738e-06	0.000636718
TRINITY_DN9654_c0_g1_i1.p1	2.7008	1.57844	43.7868	6.71905e-06	0.000634882
TRINITY_DN169122_c0_g1_i1.p1	14.227	4.03578	1126.76	1.76682e-14	6.12197e-11
TRINITY_DN194810_c0_g1_i1.p3	3.46484	1.54427	175.398	6.72901e-10	3.28681e-07
TRINITY_DN301058_c0_g1_i1.p1	11.7758	1.57645	517.111	3.23004e-12	6.28322e-09
TRINITY_DN366525_c0_g1_i1.p1	1.96833	1.05164	89.5648	7.3129e-08	1.08547e-05
TRINITY_DN22235_c0_g3_i3.p1	-1.36312	1.78667	58.1172	1.20895e-06	0.000131034
TRINITY_DN486479_c0_g1_i1.p1	-1.57251	1.5074	73.6988	2.65537e-07	3.30073e-05
TRINITY_DN333831_c0_g1_i1.p1	-1.03474	2.70469	38.6336	1.38435e-05	0.00124086
TRINITY_DN35966_c0_g3_i1.p1	-1.2126	1.22879	46.2554	4.86057e-06	0.000470988
TRINITY_DN136739_c0_g1_i1.p1	-1.72382	1.2426	47.9541	3.91947e-06	0.000386299
TRINITY_DN9112_c0_g2_i1.p1	-1.44609	-0.00351464	26.3527	0.000108219	0.00826393
