# Supplementary material for: Transcriptomic insights into the shift of trophic strategies in mixotrophic dinoflagellate Lepidodinium in the warming ocean
Source: ISME Commun. 2024 Jun 19;4(1):ycae087. doi: 10.1093/ismeco/ycae087 (PMC11247192; doi:10.1093/ismeco/ycae087)
Supplement: Table_S4_ycae087 [file table_s4_ycae087.xlsx]

## Sheet: Table_S4
Table S4. Differentially expressed genes involved in photosynthesis and cellular respiration.
Gene ID	KO ID	logFC	logCPM	F value	p-value	adjusted p-value	Category	Gene Name	Description
TRINITY_DN478452_c0_g1_i1.p1	K14455	3.64799	1.33309	118.895	1.06e-08	2.23e-06	C4 Pathway	GOT2	aspartate aminotransferase, mitochondrial [EC:2.6.1.1]
TRINITY_DN62700_c0_g1_i1.p1	K00162	3.37682	0.756825	83.7056	1.15e-07	1.59e-05	Pyruvate Oxidation	PDHB	pyruvate dehydrogenase E1 component beta subunit [EC:1.2.4.1]
TRINITY_DN394794_c0_g1_i1.p1	K01681	1.91278	3.71833	164.562	1.06e-09	4.43e-07	TCA cycle	ACO	aconitate hydratase [EC:4.2.1.3]
TRINITY_DN70393_c0_g1_i2.p1	K01958	3.87261	2.32078	282.992	2.03e-11	2.78e-08	TCA cycle	PC	pyruvate carboxylase [EC:6.4.1.1]
TRINITY_DN342777_c0_g1_i1.p1	K00337	3.35959	4.37361	223.862	1.14e-10	9.71e-08	Oxidative phosphorylation (complex I)	nuoH	NADH-quinone oxidoreductase subunit H [EC:7.1.1.2]
TRINITY_DN481031_c0_g1_i1.p1	K03883	3.31434	1.90216	76.4455	2.09e-07	2.66e-05	Oxidative phosphorylation (complex I)	ND5	NADH-ubiquinone oxidoreductase chain 5 [EC:7.1.1.2]
TRINITY_DN80760_c3_g1_i1.p1	K03940	3.04805	-0.450296	37.3849	1.67e-05	0.00147635	Oxidative phosphorylation (complex I)	NDUFS7	NADH dehydrogenase (ubiquinone) Fe-S protein 7 [EC:7.1.1.2]
TRINITY_DN50636_c0_g1_i2.p1	K03941	4.67811	0.781736	142.295	3e-09	9.05e-07	Oxidative phosphorylation (complex I)	NDUFS8	NADH dehydrogenase (ubiquinone) Fe-S protein 8 [EC:7.1.1.2]
TRINITY_DN273745_c0_g1_i2.p1	K03942	3.13174	1.08294	113.37	1.47e-08	2.94e-06	Oxidative phosphorylation (complex I)	NDUFV1	NADH dehydrogenase (ubiquinone) flavoprotein 1 [EC:7.1.1.2]
TRINITY_DN130027_c0_g2_i1.p1	K03943	3.43649	0.535281	95.4657	4.76e-08	7.65e-06	Oxidative phosphorylation (complex I)	NDUFV2	NADH dehydrogenase (ubiquinone) flavoprotein 2 [EC:7.1.1.2]
TRINITY_DN393737_c0_g1_i1.p1	K03946	3.0828	0.40188	84.0564	1.12e-07	1.55e-05	Oxidative phosphorylation (complex I)	NDUFA2	NADH dehydrogenase (ubiquinone) 1 alpha subcomplex subunit 2
TRINITY_DN109600_c0_g1_i1.p1	K03953	3.58878	0.786482	86.1836	9.46e-08	1.35e-05	Oxidative phosphorylation (complex I)	NDUFA9	NADH dehydrogenase (ubiquinone) 1 alpha subcomplex subunit 9
TRINITY_DN41547_c1_g1_i1.p1	K03955	3.44058	1.26351	134.768	4.4e-09	1.17e-06	Oxidative phosphorylation (complex I)	NDUFAB1	NADH dehydrogenase (ubiquinone) 1 alpha/beta subcomplex 1, acyl-carrier protein
TRINITY_DN172178_c0_g1_i2.p1	K11352	3.01547	-0.273008	27.3172	9.01e-05	0.00701816	Oxidative phosphorylation (complex I)	NDUFA12	NADH dehydrogenase (ubiquinone) 1 alpha subcomplex subunit 12
TRINITY_DN56718_c0_g2_i1.p1	K00414	3.74047	1.90928	237.13	7.5e-11	6.99e-08	Oxidative phosphorylation (complex III)	QCR1	ubiquinol-cytochrome c reductase core subunit 1
TRINITY_DN140_c0_g1_i4.p1	K02132	1.07829	7.90256	93.8973	5.32e-08	8.38e-06	Oxidative phosphorylation (complex V)	ATPeF1A	F-type H+-transporting ATPase subunit alpha
TRINITY_DN38303_c0_g1_i1.p1	K02136	3.6672	2.2675	136.972	3.92e-09	1.08e-06	Oxidative phosphorylation (complex V)	ATPeF1G	F-type H+-transporting ATPase subunit gamma
TRINITY_DN447444_c0_g1_i1.p1	K02149	3.71946	1.14635	97.7709	4.05e-08	6.68e-06	Oxidative phosphorylation (complex V)	ATPeV1D	V-type H+-transporting ATPase subunit D
TRINITY_DN458302_c0_g1_i1.p1	K03661	3.41027	-0.478286	98.5453	3.84e-08	6.4e-06	Oxidative phosphorylation (complex V)	ATPeV0B	V-type H+-transporting ATPase 21kDa proteolipid subunit
