# Supplementary material for: Transcriptomic insights into the shift of trophic strategies in mixotrophic dinoflagellate Lepidodinium in the warming ocean
Source: ISME Commun. 2024 Jun 19;4(1):ycae087. doi: 10.1093/ismeco/ycae087 (PMC11247192; doi:10.1093/ismeco/ycae087)
Supplement: Table_S5_ycae087 [file table_s5_ycae087.xlsx]

## Sheet: Table_S5
Table S5. KEGG enrichment analysis on differentially expressed genes. KEGG, Kyoto Encyclopedia of Genes and Genomes.
Category	Pathway ID	Description	Gene Ratio	Background Ratio	p-value	adjusted p-value	Gene Number	Gene Involvement
Oxidative Phosphorylation	map04723	Retrograde endocannabinoid signaling	12/115	20/1930	9.6e-11	8.73e-09	12	K03883/K03940/K03941/K03942/K03943/K03946/K03953/K03955/K04536/K04630/K11352/K11987
Oxidative Phosphorylation	map05208	Chemical carcinogenesis - reactive oxygen species	16/115	45/1930	1.36e-09	6.12e-08	16	K00414/K02132/K02136/K03099/K03883/K03940/K03941/K03942/K03943/K03946/K03953/K03955/K04392/K04456/K07827/K11352
Oxidative Phosphorylation	map04932	Non-alcoholic fatty liver disease	12/115	26/1930	5.42e-09	1.23e-07	12	K00414/K03940/K03941/K03942/K03943/K03946/K03953/K03955/K04392/K04456/K07200/K11352
Oxidative Phosphorylation	map05415	Diabetic cardiomyopathy	15/115	44/1930	9.19e-09	1.86e-07	15	K00162/K00414/K02132/K02136/K03883/K03940/K03941/K03942/K03943/K03946/K03953/K03955/K04392/K04456/K11352
Oxidative Phosphorylation	map04714	Thermogenesis	15/115	45/1930	1.31e-08	1.99e-07	15	K00414/K02132/K02136/K03099/K03883/K03940/K03941/K03942/K03943/K03946/K03953/K03955/K07200/K07827/K11352
Oxidative Phosphorylation	map00190	Oxidative phosphorylation	15/115	54/1930	2.08e-07	2.11e-06	15	K00337/K00414/K02132/K02136/K02149/K03661/K03883/K03940/K03941/K03942/K03943/K03946/K03953/K03955/K11352
Oxidative Phosphorylation	map05020	Prion disease	15/115	78/1930	3.1e-05	0.000245699	15	K00414/K02132/K02136/K02599/K02729/K03883/K03940/K03941/K03942/K03943/K03946/K03953/K03955/K04392/K11352
Oxidative Phosphorylation	map05010	Alzheimer disease	16/115	89/1930	4e-05	0.000303344	16	K00414/K02132/K02136/K02729/K03883/K03940/K03941/K03942/K03943/K03946/K03953/K03955/K04456/K07827/K11352/K11987
Oxidative Phosphorylation	map05012	Parkinson disease	15/115	83/1930	6.7e-05	0.000487898	15	K00414/K02132/K02136/K02729/K03883/K03940/K03941/K03942/K03943/K03946/K03953/K03955/K04630/K08844/K11352
Oxidative Phosphorylation	map05022	Pathways of neurodegeneration - multiple diseases	17/115	114/1930	0.000262241	0.0017677	17	K00414/K02132/K02136/K02729/K03883/K03940/K03941/K03942/K03943/K03946/K03953/K03955/K04392/K07827/K08844/K11352/K11987
Oxidative Phosphorylation	map05014	Amyotrophic lateral sclerosis	15/115	109/1930	0.00148089	0.00792711	15	K00414/K02132/K02136/K02729/K03883/K03940/K03941/K03942/K03943/K03946/K03953/K03955/K04392/K05759/K11352
Focal Adhesion	map04062	Chemokine signaling pathway	9/115	12/1930	1.32e-09	6.12e-08	9	K03099/K04353/K04392/K04456/K04536/K04630/K05760/K07827/K07836
Focal Adhesion	map04510	Focal adhesion	10/115	19/1930	2.25e-08	3.16e-07	10	K03099/K04353/K04392/K04437/K04456/K05699/K05733/K05760/K06271/K07836
Focal Adhesion	map04015	Rap1 signaling pathway	9/115	15/1930	2.58e-08	3.35e-07	9	K04353/K04392/K04456/K04630/K05759/K06271/K07827/K07836/K17700
Focal Adhesion	map04014	Ras signaling pathway	9/115	16/1930	5.6e-08	6.8e-07	9	K03099/K04353/K04392/K04456/K04536/K05733/K07827/K07836/K07889
Focal Adhesion	map05211	Renal cell carcinoma	7/115	12/1930	1.38e-06	1.32e-05	7	K03099/K04353/K04392/K04456/K05733/K07827/K07836
Focal Adhesion	map05163	Human cytomegalovirus infection	8/115	17/1930	1.94e-06	1.76e-05	8	K03099/K04392/K04456/K04536/K04630/K05760/K07827/K11987
Focal Adhesion	map04722	Neurotrophin signaling pathway	7/115	16/1930	1.63e-05	0.000134678	7	K03099/K04353/K04392/K04456/K07827/K07836/K12462
Focal Adhesion	map05170	Human immunodeficiency virus 1 infection	9/115	33/1930	7.96e-05	0.000557112	9	K03094/K04392/K04456/K04536/K04630/K05733/K05760/K05765/K07827
Focal Adhesion	map05200	Pathways in cancer	9/115	39/1930	0.000322494	0.00209621	9	K02599/K03094/K03099/K04392/K04456/K04536/K04630/K07827/K11987
Focal Adhesion	map05165	Human papillomavirus infection	9/115	40/1930	0.000395542	0.00248237	9	K02149/K02599/K03099/K03661/K04354/K04456/K05760/K07827/K11987
Focal Adhesion	map04010	MAPK signaling pathway	7/115	25/1930	0.00043575	0.00264355	7	K03099/K04353/K04392/K04437/K04456/K07827/K07836
Focal Adhesion	map05205	Proteoglycans in cancer	6/115	20/1930	0.000765089	0.00449181	6	K03099/K04392/K04437/K04456/K05760/K07827
Focal Adhesion	map04071	Sphingolipid signaling pathway	6/115	22/1930	0.00133461	0.00736058	6	K01634/K04354/K04392/K04456/K04630/K07827
Focal Adhesion	map04611	Platelet activation	5/115	16/1930	0.00177064	0.00909994	5	K04353/K04456/K04630/K06271/K07836
Focal Adhesion	map01522	Endocrine resistance	4/115	10/1930	0.00189999	0.00909994	4	K02599/K03099/K04456/K07827
Focal Adhesion	map04725	Cholinergic synapse	4/115	10/1930	0.00189999	0.00909994	4	K04456/K04536/K04630/K07827
Focal Adhesion	map05224	Breast cancer	4/115	10/1930	0.00189999	0.00909994	4	K02599/K03099/K04456/K07827
Regulation of Actin Cytoskeleton (including Endocytosis)	map04810	Regulation of actin cytoskeleton	18/115	28/1930	1.91e-16	3.48e-14	18	K03099/K04392/K04456/K05699/K05733/K05754/K05756/K05757/K05758/K05759/K05760/K05765/K05767/K07827/K10352/K17260/K18584/K23612
Regulation of Actin Cytoskeleton (including Endocytosis)	map04530	Tight junction	12/115	24/1930	1.68e-09	6.12e-08	12	K04353/K04354/K04392/K05699/K05754/K05756/K05757/K05758/K07200/K10352/K17260/K18584
Regulation of Actin Cytoskeleton (including Endocytosis)	map05135	Yersinia infection	10/115	16/1930	2.28e-09	6.91e-08	10	K04392/K04456/K05754/K05756/K05757/K05758/K05760/K17260/K18584/K23612
Regulation of Actin Cytoskeleton (including Endocytosis)	map05100	Bacterial invasion of epithelial cells	9/115	13/1930	4.08e-09	1.06e-07	9	K04392/K05754/K05756/K05757/K05758/K05760/K17260/K18584/K23612
Regulation of Actin Cytoskeleton (including Endocytosis)	map05132	Salmonella infection	16/115	51/1930	1.12e-08	1.86e-07	16	K03094/K04392/K04437/K04456/K05733/K05754/K05756/K05757/K05758/K05759/K07889/K07897/K10413/K17260/K18584/K23612
Regulation of Actin Cytoskeleton (including Endocytosis)	map04666	Fc gamma R-mediated phagocytosis	10/115	18/1930	1.12e-08	1.86e-07	10	K04392/K04456/K05754/K05756/K05757/K05758/K05765/K12562/K17260/K18584
Regulation of Actin Cytoskeleton (including Endocytosis)	map05130	Pathogenic Escherichia coli infection	12/115	31/1930	6.14e-08	6.98e-07	12	K04392/K05733/K05754/K05756/K05757/K05758/K10352/K10356/K17260/K18584/K21889/K23612
Regulation of Actin Cytoskeleton (including Endocytosis)	map05131	Shigellosis	14/115	46/1930	1.55e-07	1.66e-06	14	K03094/K04392/K04456/K05699/K05754/K05756/K05757/K05758/K05759/K05760/K06271/K17260/K18584/K23612
Regulation of Actin Cytoskeleton (including Endocytosis)	map04144	Endocytosis	14/115	59/1930	4.44e-06	3.85e-05	14	K05754/K05756/K05757/K05758/K07889/K07897/K10364/K12194/K12493/K12562/K17260/K18463/K18584/K23612
