# Supplementary material for: Transcriptomic insights into the shift of trophic strategies in mixotrophic dinoflagellate Lepidodinium in the warming ocean
Source: ISME Commun. 2024 Jun 19;4(1):ycae087. doi: 10.1093/ismeco/ycae087 (PMC11247192; doi:10.1093/ismeco/ycae087)
Supplement: Table_S6_ycae087 [file table_s6_ycae087.xlsx]

## Sheet: Table_S6
Table S6. Differentially expressed genes involved in focal adhesion and regulation of actin cytoskeleton (including endocytosis).
Gene ID	KO ID	logFC	logCPM	F value	p-value	adjusted p-value	Category	Gene Name	Description
TRINITY_DN341784_c0_g1_i1.p1	K05699	3.45415	0.969962	133.148	4.79e-09	1.23e-06	focal adhesion	ACTN1_4	actinin alpha 1/4
TRINITY_DN29392_c0_g1_i1.p1	K04437	3.68366	3.53406	206.964	2.03e-10	1.44e-07	focal adhesion	FLNA	filamin
TRINITY_DN17854_c0_g2_i7.p1	K05733	3.28578	3.3633	126.806	6.74e-09	1.6e-06	focal adhesion	PAK3	p21-activated kinase 3 [EC:2.7.11.1]
TRINITY_DN27157_c0_g1_i1.p1	K05760	3.1818	1.81052	90.6168	6.76e-08	1.02e-05	focal adhesion	PXN	paxillin
TRINITY_DN33986_c0_g1_i2.p1	K04392	3.22863	4.73734	124.596	7.62e-09	1.76e-06	focal adhesion	RAC1	Ras-related C3 botulinum toxin substrate 1
TRINITY_DN70721_c2_g1_i1.p1	K03099	3.07931	3.02275	207.227	2.01e-10	1.44e-07	focal adhesion	SOS	son of sevenless
TRINITY_DN97518_c0_g2_i1.p1	K06271	2.90553	2.74868	121.983	8.83e-09	1.93e-06	focal adhesion	TLN	talin
TRINITY_DN11093_c0_g2_i3.p1	K17260	1.67673	3.5805	91.384	6.39e-08	9.72e-06	regulation of actin cytoskeleton (including endocytosis)	ACTR2	actin-related protein 2
TRINITY_DN327449_c0_g1_i1.p1	K18584	1.96207	4.14608	127.275	6.57e-09	1.57e-06	regulation of actin cytoskeleton (including endocytosis)	ACTR3	actin-related protein 3
TRINITY_DN354613_c0_g1_i1.p1	K12562	3.05276	0.734529	65.0482	5.94e-07	6.83e-05	regulation of actin cytoskeleton (including endocytosis)	AMPH	amphiphysin
TRINITY_DN53252_c0_g1_i2.p1	K05757	2.9134	4.13929	183.722	4.82e-10	2.56e-07	regulation of actin cytoskeleton (including endocytosis)	ARPC1A_B	actin related protein 2/3 complex, subunit 1A/1B
TRINITY_DN491383_c0_g1_i1.p1	K05758	3.25845	3.04487	165.898	1e-09	4.33e-07	regulation of actin cytoskeleton (including endocytosis)	ARPC2	actin related protein 2/3 complex, subunit 2
TRINITY_DN343758_c0_g1_i1.p1	K05756	3.08933	2.60701	119.667	1.01e-08	2.14e-06	regulation of actin cytoskeleton (including endocytosis)	ARPC3	actin related protein 2/3 complex, subunit 3
TRINITY_DN187736_c0_g1_i1.p1	K05754	3.39146	1.91897	132.443	4.97e-09	1.27e-06	regulation of actin cytoskeleton (including endocytosis)	ARPC5	actin related protein 2/3 complex, subunit 5
TRINITY_DN458302_c0_g1_i1.p1	K03661	3.41027	-0.478286	98.5453	3.84e-08	6.4e-06	regulation of actin cytoskeleton (including endocytosis)	ATPeV0B	V-type H+-transporting ATPase 21kDa proteolipid subunit
TRINITY_DN447444_c0_g1_i1.p1	K02149	3.71946	1.14635	97.7709	4.05e-08	6.68e-06	regulation of actin cytoskeleton (including endocytosis)	ATPeV1D	V-type H+-transporting ATPase subunit D
TRINITY_DN141830_c0_g1_i1.p1	K10364	1.42679	4.49107	92.3971	5.93e-08	9.1e-06	regulation of actin cytoskeleton (including endocytosis)	CAPZA	F-actin-capping protein subunit alpha
TRINITY_DN218559_c0_g1_i1.p1	K18463	2.92108	-0.37404	61.454	8.52e-07	9.5e-05	regulation of actin cytoskeleton (including endocytosis)	CCDC53	WASH complex subunit CCDC53
TRINITY_DN38856_c1_g1_i1.p1	K05765	1.88963	6.10938	118.591	1.07e-08	2.26e-06	regulation of actin cytoskeleton (including endocytosis)	CFL	cofilin
TRINITY_DN72728_c0_g1_i1.p1	K12194	3.1643	0.897289	80.9363	1.44e-07	1.9e-05	regulation of actin cytoskeleton (including endocytosis)	CHMP4A_B	charged multivesicular body protein 4A/B
TRINITY_DN88101_c0_g1_i4.p2	K10413	3.89127	2.87	274.462	2.55e-11	3.33e-08	regulation of actin cytoskeleton (including endocytosis)	DYNC1H	dynein cytoplasmic 1 heavy chain
TRINITY_DN169033_c0_g1_i1.p1	K05767	3.1901	3.25917	163.083	1.13e-09	4.66e-07	regulation of actin cytoskeleton (including endocytosis)	IQGAP2_3	Ras GTPase-activating-like protein IQGAP2/3
TRINITY_DN63851_c0_g2_i4.p1	K10352	3.51174	4.9435	183.237	4.91e-10	2.58e-07	regulation of actin cytoskeleton (including endocytosis)	MYH9s	myosin heavy chain 9/10/11/14
TRINITY_DN338526_c0_g1_i1.p1	K05759	2.92272	4.55588	96.5122	4.42e-08	7.16e-06	regulation of actin cytoskeleton (including endocytosis)	PFN	profilin
TRINITY_DN41_c0_g2_i1.p1	K07889	2.41389	0.437671	29.1987	6.39e-05	0.00511382	regulation of actin cytoskeleton (including endocytosis)	RAB5C	Ras-related protein Rab-5C
TRINITY_DN41_c0_g4_i1.p1	K07897	2.67383	3.00824	93.6386	5.42e-08	8.48e-06	regulation of actin cytoskeleton (including endocytosis)	RAB7A	Ras-related protein Rab-7A
TRINITY_DN33131_c0_g3_i2.p1	K23612	3.33338	2.23451	126.77	6.75e-09	1.6e-06	regulation of actin cytoskeleton (including endocytosis)	WASL	neural Wiskott-Aldrich syndrome protein
