# Supplementary material for: Transcriptomic insights into the shift of trophic strategies in mixotrophic dinoflagellate Lepidodinium in the warming ocean
Source: ISME Commun. 2024 Jun 19;4(1):ycae087. doi: 10.1093/ismeco/ycae087 (PMC11247192; doi:10.1093/ismeco/ycae087)
Supplement: Table_S7_ycae087 [file table_s7_ycae087.xlsx]

## Sheet: Table_S7
Table S7. Photosynthesis and phagocytosis genes retrieved from the four WGCNA modules. WGCNA, weighted correlation network analysis
KEGG ID	Gene Name	KEGG Description	Functional Category
K02109	ATPF0B	F-type H+-transporting ATPase subunit b	Photosynthesis
K02111	ATPF1A	F-type H+/Na+-transporting ATPase subunit alpha [EC:7.1.2.2 7.2.2.1]	Photosynthesis
K02112	ATPF1B	F-type H+/Na+-transporting ATPase subunit beta [EC:7.1.2.2 7.2.2.1]	Photosynthesis
K02113	ATPF1D	F-type H+-transporting ATPase subunit delta	Photosynthesis
K02114	ATPF1E	F-type H+-transporting ATPase subunit epsilon	Photosynthesis
K02115	ATPF1G	F-type H+-transporting ATPase subunit gamma	Photosynthesis
K02634	petA	apocytochrome f	Photosynthesis
K02636	petC	cytochrome b6-f complex iron-sulfur subunit [EC:7.1.1.6]	Photosynthesis
K02637	petD	cytochrome b6-f complex subunit 4	Photosynthesis
K02638	petE	plastocyanin	Photosynthesis
K02639	petF	ferredoxin	Photosynthesis
K02641	petH	ferredoxin--NADP+ reductase [EC:1.18.1.2]	Photosynthesis
K02690	psaB	photosystem I P700 chlorophyll a apoprotein A2	Photosynthesis
K02692	psaD	photosystem I subunit II	Photosynthesis
K02693	psaE	photosystem I subunit IV	Photosynthesis
K02694	psaF	photosystem I subunit III	Photosynthesis
K02703	psbA	photosystem II P680 reaction center D1 protein [EC:1.10.3.9]	Photosynthesis
K02704	psbB	photosystem II CP47 chlorophyll apoprotein	Photosynthesis
K02705	psbC	photosystem II CP43 chlorophyll apoprotein	Photosynthesis
K02706	psbD	photosystem II P680 reaction center D2 protein [EC:1.10.3.9]	Photosynthesis
K02716	psbO	photosystem II oxygen-evolving enhancer protein 1	Photosynthesis
K02717	psbP	photosystem II oxygen-evolving enhancer protein 2	Photosynthesis
K03541	psbR	photosystem II 10kDa protein	Photosynthesis
K08901	psbQ	photosystem II oxygen-evolving enhancer protein 3	Photosynthesis
K08902	psb27	photosystem II Psb27 protein	Photosynthesis
K08903	psb28	photosystem II 13kDa protein	Photosynthesis
K02149	ATPeV1D	V-type H+-transporting ATPase subunit D	Phagocytosis
K03661	ATPeV0B	V-type H+-transporting ATPase 21kDa proteolipid subunit	Phagocytosis
K04353	RAP1A	Ras-related protein Rap-1A	Phagocytosis
K07836	RAP1B	Ras-related protein Rap-1B	Phagocytosis
K07827	KRAS	GTPase KRas	Phagocytosis
K04392	RAC1	Ras-related C3 botulinum toxin substrate 1	Phagocytosis
K04437	FLNA	filamin	Phagocytosis
K04456	AKT	RAC serine/threonine-protein kinase [EC:2.7.11.1]	Phagocytosis
K05759	PFN	profilin	Phagocytosis
K07889	RAB5C	Ras-related protein Rab-5C	Phagocytosis
K05760	PXN	paxillin	Phagocytosis
K21421	NOX2	NADPH oxidase 2 [EC:1.-.-.-]	Phagocytosis
K07901	RAB8A	Ras-related protein Rab-8A	Phagocytosis
K17260	ACTR2	actin-related protein 2	Phagocytosis
K18584	ACTR3	actin-related protein 3	Phagocytosis
K05757	ARPC1A_B	actin related protein 2/3 complex, subunit 1A/1B	Phagocytosis
K05758	ARPC2	actin related protein 2/3 complex, subunit 2	Phagocytosis
K05756	ARPC3	actin related protein 2/3 complex, subunit 3	Phagocytosis
K05755	ARPC4	actin related protein 2/3 complex, subunit 4	Phagocytosis
K05754	ARPC5	actin related protein 2/3 complex, subunit 5	Phagocytosis
K10364	CAPZA	F-actin-capping protein subunit alpha	Phagocytosis
K10365	CAPZB	F-actin-capping protein subunit beta	Phagocytosis
K12199	VTA1	vacuolar protein sorting-associated protein VTA1	Phagocytosis
K12493	ARFGAP2_3	ADP-ribosylation factor GTPase-activating protein 2/3	Phagocytosis
K10413	DYNC1H	dynein cytoplasmic 1 heavy chain	Phagocytosis
K05699	ACTN1_4	actinin alpha 1/4	Phagocytosis
K05765	CFL	cofilin	Phagocytosis
K05767	IQGAP2_3	Ras GTPase-activating-like protein IQGAP2/3	Phagocytosis
K05768	GSN	gelsolin	Phagocytosis
